# Supplementary material for: (N-Benzoyl-N-phenyl­hydroxy­laminato)carbon­yl(tri­phenyl­arsine)rhodium(I)
Source: IUCrdata. 2023 Apr 25;8(Pt 4):x230355. doi: 10.1107/S2414314623003553 (PMC10162025; doi:10.1107/S2414314623003553)
Supplement: Supplementary file 1 [file x-08-x230355-sup1.cif]

##############################################################################
#                                                                            #
# This CIF contains the data for a data article accepted for                 #
# publication in IUCrData. It conforms to the requirements of                #
# Notes for Authors for IUCrData, and has been                               #
# peer reviewed under the auspices of IUCrData.                              #
#                                                                            #
# Full details of the Crystallographic Information File format               #
# are given in the paper "The Crystallographic Information File (CIF):       #
# a New Standard Archive File for Crystallography" by S. R. Hall, F. H.      #
# Allen and I. D. Brown [Acta Cryst. (1991), A47, 655-685].                  #
#                                                                            #
# The current version of the core CIF dictionary is obtainable from          #
# ftp://ftp.iucr.org/pub/cif_core.dic.                                       #
#                                                                            #
# Software is freely available for graphical display of the structure(s)     #
# in this CIF. For information consult the CIF software page                 #
# http://www.iucr.org/resources/cif/software.                                #
#                                                                            #
# This file may be used for bona fide research purposes within the           #
# scientific community so long as proper attribution is given to the data    # 
# article from which it was obtained.                                        #
#                                                                            #
##############################################################################
data_global
_audit_creation_method
;
Olex2 1.2
(compiled 2016.09.09 svn.r3337 for OlexSys, GUI svn.r5227)
;
_journal_date_recd_electronic     2023-03-28
_journal_date_accepted     2023-04-18
_journal_name_full     'IUCrData'
_journal_year     2023
_journal_volume     8
_journal_issue      4
_journal_page_first     0
_journal_page_last     0
_journal_paper_category     HM
_journal_paper_doi     10.1107/S2414314623003553
_journal_coeditor_code     WM4184
_publ_contact_author_name     'Mokete Motente'
_publ_contact_author_address
;
Department of Chemistry
University of the Free State
Bloemfontein
South Africa
9301
;
_publ_contact_author_email     mokete.motente@gmail.com
_publ_contact_author_phone      638211066
_publ_section_title
;\
(<i>N</i>-Benzoyl-<i>N</i>-phenylhydroxylaminato)carbonyl(triphenylarsine)\
rhodium(I)
;
_publ_section_title_footnote     .
loop_
    _publ_author_name
    _publ_author_address
    'Motente, Mokete A.'
;
Department of Chemistry
University of the Free State
Bloemfontein
9301
South Africa
;
    'Venter, Johan'
;
Department of Chemistry
University of the Free State
Bloemfontein
9301
South Africa
;
    'Brink, Alice'
;
Department of Chemistry
University of the Free State
Bloemfontein
9301
South Africa
;
_publ_section_synopsis
;
The molecular structure of the title compound, [Rh(BPHA)(CO)(AsPh~3~)] (where
BPHA = <i>N</i>-benzoyl-<i>N</i>-phenylhydroxylaminate), has a distorted
square-planar coordination environment around the central Rh^I^ atom, defined
by a CO~2~As coordination set.
;
_shelxl_version_number        2.013
data_I
_chemical_name_systematic
;\
(<i>N</i>-Benzoyl-<i>N</i>-phenylhydroxylaminato)carbonyl(triphenylarsine)\
rhodium(I)
;
_chemical_name_common     ?
_chemical_formula_moiety     'C32 H25 As N O3 Rh'
_chemical_formula_sum     'C32 H25 As N O3 Rh'
_chemical_formula_iupac     '[Rh (C13 H10 N O2) (C18 H15 As1) (C O)]'
_chemical_formula_weight     649.36
_chemical_melting_point     ?
_space_group_crystal_system     triclinic
_space_group_name_H-M_alt     'P -1'
_space_group_name_Hall     '-P 1'
loop_
    _space_group_symop_operation_xyz
    'x, y, z'
    '-x, -y, -z'
_cell_length_a     9.5178(17)
_cell_length_b     10.1995(19)
_cell_length_c     14.589(2)
_cell_angle_alpha     81.516(6)
_cell_angle_beta     83.142(6)
_cell_angle_gamma     72.351(7)
_cell_volume     1330.7(4)
_cell_formula_units_Z     2
_cell_measurement_reflns_used     9339
_cell_measurement_theta_min     2.25
_cell_measurement_theta_max     28.29
_cell_measurement_temperature     100.0
_exptl_crystal_description     plate
_exptl_crystal_colour     yellow
_exptl_crystal_size_max     0.21
_exptl_crystal_size_mid     0.133
_exptl_crystal_size_min     0.031
_exptl_crystal_density_diffrn     1.621
_exptl_crystal_density_meas     ?
_exptl_crystal_density_method     ?
_exptl_crystal_F_000     652
_exptl_absorpt_coefficient_mu     1.910
_exptl_absorpt_correction_type     multi-scan
_exptl_absorpt_process_details
;
(SADABS; Krause <i>et al.</i>, 2015)
;
_exptl_absorpt_correction_T_min     0.6342
_exptl_absorpt_correction_T_max     0.7457
_exptl_special_details     ?
_diffrn_ambient_temperature     100.0
_diffrn_source     ?
_diffrn_radiation_type     MoK\a
_diffrn_radiation_wavelength     0.71073
_diffrn_measurement_device_type     'Bruker APEXII CCD'
_diffrn_measurement_method     '\f and \w scans'
_diffrn_detector_area_resol_mean     ?
_diffrn_reflns_number     38485
_diffrn_reflns_av_R_equivalents     0.0654
_diffrn_reflns_av_unetI/netI     0.0412
_diffrn_reflns_theta_min     2.110
_diffrn_reflns_theta_max     27.995
_diffrn_reflns_theta_full     25.242
_diffrn_measured_fraction_theta_max     1.000
_diffrn_measured_fraction_theta_full     0.999
_diffrn_reflns_limit_h_min     -12
_diffrn_reflns_limit_h_max     12
_diffrn_reflns_limit_k_min     -13
_diffrn_reflns_limit_k_max     13
_diffrn_reflns_limit_l_min     -19
_diffrn_reflns_limit_l_max     19
loop_
    _refln_index_h
    _refln_index_k
    _refln_index_l
    _refln_F_squared_meas
    _refln_F_squared_sigma
    -1 0 0 7.17 0.54
    -1 0 0 6.74 0.55
    1 0 0 7.5 0.55
    1 0 0 7.9 0.54
    1 0 0 6.65 0.54
    -2 0 0 285.01 19.17
    -2 0 0 246.81 19.16
    -2 0 0 272.07 19.15
    2 0 0 289.16 19.16
    2 0 0 258.74 19.16
    -3 0 0 0.15 0.09
    -3 0 0 0.23 0.14
    3 0 0 0.2 0.09
    3 0 0 0.22 0.11
    3 0 0 0.22 0.06
    -4 0 0 0.31 0.12
    -4 0 0 0.48 0.17
    4 0 0 0.42 0.14
    4 0 0 0.23 0.12
    4 0 0 0.45 0.15
    4 0 0 0.28 0.08
    -5 0 0 9.81 0.91
    -5 0 0 9.38 0.86
    5 0 0 10.48 0.9
    5 0 0 11.04 0.87
    5 0 0 9.33 0.78
    -6 0 0 11.91 1.08
    -6 0 0 13.17 1.14
    6 0 0 11.7 0.91
    6 0 0 11.4 0.99
    6 0 0 9.64 1.01
    -7 0 0 22.48 1.91
    -7 0 0 23.13 1.98
    7 0 0 23.16 1.95
    7 0 0 26.62 1.92
    7 0 0 23.28 1.79
    -8 0 0 70.42 5.46
    -8 0 0 73.28 5.4
    8 0 0 74.08 5.36
    8 0 0 69.19 5.22
    8 0 0 74.22 5.44
    -9 0 0 0.34 0.27
    -9 0 0 0.49 0.26
    9 0 0 0.25 0.21
    9 0 0 0.19 0.15
    9 0 0 0.43 0.24
    -10 0 0 3.5 0.62
    10 0 0 4.73 0.61
    10 0 0 4.44 0.78
    10 0 0 4.57 0.48
    -11 0 0 -0.04 0.37
    -11 0 0 -0.12 0.35
    -11 0 0 0.69 0.31
    11 0 0 0.1 0.16
    11 0 0 0.03 0.28
    11 0 0 -0.07 0.34
    -12 0 0 -0.61 0.46
    -12 0 0 -0.39 0.43
    -12 0 0 -0.72 0.61
    12 0 0 -0.28 0.24
    12 0 0 -0.23 0.38
    12 0 0 -0.78 0.46
    11 -1 0 1.3 0.33
    11 -1 0 1.57 0.42
    -11 1 0 0.6 0.48
    -11 1 0 0.13 0.32
    -11 1 0 0.72 0.51
    10 -1 0 0.02 0.22
    10 -1 0 0.37 0.18
    10 -1 0 0.62 0.35
    -10 1 0 0.32 0.27
    -10 1 0 0.2 0.37
    9 -1 0 8.03 0.7
    9 -1 0 8.71 0.85
    9 -1 0 5.87 1.28
    -9 1 0 7.88 0.88
    -9 1 0 7.25 0.94
    8 -1 0 18.88 1.54
    8 -1 0 15.97 1.4
    -8 1 0 17.83 1.57
    -8 1 0 13.71 1.41
    7 -1 0 6.4 0.54
    7 -1 0 5.7 0.62
    7 -1 0 5.99 0.68
    -7 1 0 5.28 0.81
    -7 1 0 5.41 0.63
    6 -1 0 50.12 4.35
    6 -1 0 53.33 4
    6 -1 0 57.79 3.91
    -6 1 0 58.51 4.13
    -6 1 0 48.9 4.01
    5 -1 0 6.68 0.67
    5 -1 0 5.98 0.53
    5 -1 0 6.36 0.61
    -5 1 0 7.04 0.7
    -5 1 0 6.25 0.62
    4 -1 0 0.4 0.16
    4 -1 0 0.57 0.11
    4 -1 0 0.44 0.15
    -4 1 0 0.36 0.13
    -4 1 0 0.43 0.2
    3 -1 0 5.86 0.58
    3 -1 0 7.07 0.56
    3 -1 0 5.45 0.57
    -3 1 0 6.9 0.51
    -3 1 0 7.18 0.62
    -3 1 0 6.44 0.56
    2 -1 0 0.05 0.08
    2 -1 0 0.18 0.06
    2 -1 0 0.11 0.1
    -2 1 0 -0.01 0.05
    -2 1 0 -0.04 0.09
    -2 1 0 0.03 0.04
    1 -1 0 3.76 0.34
    1 -1 0 4.31 0.32
    1 -1 0 4.41 0.37
    -1 1 0 4.1 0.32
    -1 1 0 4.37 0.38
    0 -1 0 136.56 10.36
    0 -1 0 140.73 10.32
    0 1 0 156.27 10.36
    0 1 0 150.56 10.34
    -1 -1 0 120.96 9.48
    -1 -1 0 137.49 9.47
    1 1 0 142.33 9.47
    -2 -1 0 22.08 1.62
    -2 -1 0 21.11 1.63
    2 1 0 22.8 1.62
    -3 -1 0 14.38 1.1
    -3 -1 0 14.12 1.08
    3 1 0 11.56 1.06
    3 1 0 15.64 1.1
    -4 -1 0 33.06 2.44
    4 1 0 30.9 2.42
    4 1 0 32.87 2.41
    -5 -1 0 0.08 0.09
    -5 -1 0 0.09 0.12
    -5 -1 0 -0.06 0.13
    5 1 0 0.18 0.14
    5 1 0 0.05 0.09
    -6 -1 0 4.23 0.49
    -6 -1 0 3.57 0.43
    -6 -1 0 3.15 0.47
    6 1 0 3.6 0.35
    6 1 0 4.05 0.44
    6 1 0 3.31 0.45
    -7 -1 0 15.21 1.22
    -7 -1 0 14.43 1.27
    7 1 0 13.37 1.21
    7 1 0 13.81 1.08
    7 1 0 11.63 1.18
    -8 -1 0 27.03 2.41
    -8 -1 0 30.42 2.37
    -8 -1 0 27.71 2.38
    8 1 0 30.56 2.22
    8 1 0 31.83 2.36
    8 1 0 29 2.39
    -9 -1 0 10.81 1.11
    -9 -1 0 10.86 1.17
    -9 -1 0 13.38 1.23
    9 1 0 12.43 1.16
    9 1 0 9.57 1.04
    9 1 0 11.11 0.94
    -10 -1 0 25.19 2.07
    -10 -1 0 25.19 2.17
    10 1 0 24.11 2
    10 1 0 21.6 2.05
    10 1 0 22.84 1.83
    -11 -1 0 0.38 0.46
    -11 -1 0 0.54 0.4
    -11 -1 0 0.25 0.39
    11 1 0 0.88 0.33
    11 1 0 0.69 0.22
    11 1 0 0.6 0.34
    -12 -1 0 3.49 0.7
    -12 -1 0 5.63 0.94
    -12 -1 0 2.65 0.71
    12 1 0 3.56 0.5
    12 1 0 4.51 0.76
    12 1 0 2.89 0.63
    11 -2 0 5.32 0.8
    11 -2 0 4.26 0.52
    11 -2 0 5.24 0.86
    -11 2 0 3.98 0.76
    -11 2 0 3.18 0.91
    10 -2 0 1.71 0.55
    10 -2 0 1.31 0.37
    10 -2 0 1.61 0.3
    -10 2 0 1.3 0.48
    -10 2 0 2.4 0.55
    9 -2 0 -0.12 0.18
    9 -2 0 0.29 0.25
    9 -2 0 -0.09 0.12
    -9 2 0 0.32 0.37
    -9 2 0 0.3 0.22
    8 -2 0 4.17 0.72
    8 -2 0 4.38 0.56
    8 -2 0 4.65 0.44
    -8 2 0 3.51 0.66
    -8 2 0 4.29 0.58
    7 -2 0 3.92 0.49
    7 -2 0 4.41 0.57
    7 -2 0 3.8 0.4
    -7 2 0 3.77 0.66
    -7 2 0 3.37 0.5
    6 -2 0 41.77 3.59
    6 -2 0 47.74 3.35
    6 -2 0 47.54 3.55
    -6 2 0 44.93 3.57
    -6 2 0 47.14 3.49
    5 -2 0 3.3 0.4
    5 -2 0 3.82 0.34
    5 -2 0 3.34 0.46
    -5 2 0 3.44 0.34
    -5 2 0 3.44 0.57
    -5 2 0 3 0.41
    4 -2 0 221.63 15.05
    4 -2 0 196.94 14.96
    4 -2 0 206.59 14.89
    -4 2 0 214.31 14.91
    -4 2 0 211.53 15.06
    -4 2 0 209.41 14.98
    3 -2 0 6.73 0.66
    3 -2 0 7.38 0.55
    3 -2 0 7.08 0.61
    -3 2 0 7.04 0.61
    -3 2 0 7.66 0.69
    -3 2 0 6.41 0.55
    2 -2 0 21.63 1.58
    2 -2 0 20.51 1.51
    2 -2 0 19.95 1.47
    -2 2 0 20.06 1.47
    -2 2 0 19.72 1.58
    -2 2 0 19.38 1.5
    1 -2 0 0.31 0.13
    1 -2 0 0.44 0.11
    1 -2 0 0.55 0.18
    1 -2 0 0.37 0.07
    -1 2 0 0.34 0.09
    -1 2 0 0.46 0.16
    -1 2 0 0.4 0.1
    -1 2 0 0.47 0.08
    0 -2 0 13.94 1.05
    0 -2 0 11.97 1.02
    0 -2 0 14.73 1.07
    0 2 0 14.49 1.05
    0 2 0 15.01 1.08
    0 2 0 14.84 1.1
    -1 -2 0 59.11 3.81
    -1 -2 0 58.9 3.71
    -1 -2 0 43.29 3.71
    1 2 0 50.6 3.69
    1 2 0 51.68 3.7
    1 2 0 48.3 3.74
    1 2 0 52.6 3.71
    1 2 0 50.49 3.73
    -2 -2 0 2.23 0.26
    -2 -2 0 2.07 0.25
    -2 -2 0 2.27 0.25
    2 2 0 2.51 0.25
    2 2 0 2.88 0.25
    2 2 0 2.03 0.24
    2 2 0 1.84 0.26
    -3 -2 0 54.16 3.73
    -3 -2 0 49.01 3.71
    3 2 0 46.65 3.73
    3 2 0 52.81 3.71
    3 2 0 52.57 3.71
    -4 -2 0 169.56 12.92
    -4 -2 0 179.41 12.87
    -4 -2 0 173.09 12.89
    -4 -2 0 174.73 12.89
    4 2 0 197.14 12.89
    4 2 0 189.21 12.89
    -5 -2 0 1.67 0.31
    -5 -2 0 2.47 0.34
    -5 -2 0 2.67 0.35
    5 2 0 2.2 0.31
    5 2 0 2.88 0.34
    -6 -2 0 8.46 0.79
    -6 -2 0 8.47 0.77
    -6 -2 0 6.54 0.79
    -6 -2 0 7.19 0.72
    6 2 0 8.19 0.75
    6 2 0 7.66 0.73
    -7 -2 0 0 0.15
    -7 -2 0 0.16 0.19
    -7 -2 0 0.09 0.21
    -7 -2 0 0.24 0.15
    7 2 0 0.07 0.17
    7 2 0 0.4 0.15
    -8 -2 0 1.07 0.32
    -8 -2 0 0.99 0.32
    -8 -2 0 1.05 0.27
    8 2 0 0.84 0.25
    8 2 0 0.95 0.22
    8 2 0 1.21 0.32
    -9 -2 0 15.87 1.4
    -9 -2 0 13.88 1.3
    -9 -2 0 12.42 1.25
    9 2 0 14.3 1.3
    9 2 0 13.82 1.13
    9 2 0 12.57 1.25
    -10 -2 0 2.92 0.57
    -10 -2 0 3.99 0.78
    10 2 0 3.82 0.43
    10 2 0 3.76 0.64
    10 2 0 3.16 0.61
    -11 -2 0 23.58 2.14
    -11 -2 0 20.83 2.02
    -11 -2 0 19.93 1.97
    11 2 0 27.76 2.06
    11 2 0 22.17 2.04
    11 2 0 23.89 1.82
    -12 -2 0 18.07 1.82
    -12 -2 0 13.66 1.56
    -12 -2 0 14.66 1.54
    12 2 0 18.13 1.57
    12 2 0 14.47 1.58
    12 2 0 16.99 1.35
    10 -3 0 28.44 2.07
    10 -3 0 27.17 2.27
    -10 3 0 26.23 2.2
    -10 3 0 26.17 2.33
    -10 3 0 25.97 2.51
    9 -3 0 2.97 0.39
    9 -3 0 3.54 0.7
    9 -3 0 4.23 0.62
    -9 3 0 3.43 0.73
    -9 3 0 3.31 0.56
    8 -3 0 7.83 0.79
    8 -3 0 7.3 0.66
    -8 3 0 6.9 0.81
    -8 3 0 7.75 0.95
    7 -3 0 2.54 0.44
    7 -3 0 1.91 0.44
    -7 3 0 2.83 0.5
    -7 3 0 1.82 0.47
    6 -3 0 6.72 0.74
    6 -3 0 5.6 0.63
    6 -3 0 6.16 0.54
    -6 3 0 6.18 0.67
    -6 3 0 7.06 0.8
    -6 3 0 5.74 0.59
    5 -3 0 20.31 1.51
    5 -3 0 19.69 1.68
    5 -3 0 20.37 1.6
    -5 3 0 20.44 1.74
    -5 3 0 20.06 1.58
    -5 3 0 21.03 1.63
    -5 3 0 18.7 1.52
    4 -3 0 73.04 5.19
    4 -3 0 75.66 5.3
    4 -3 0 68.12 5.11
    -4 3 0 70.29 5.21
    -4 3 0 68.52 5.12
    -4 3 0 73 5.33
    -4 3 0 71.71 5.18
    3 -3 0 62.95 4.71
    3 -3 0 67.26 4.65
    3 -3 0 58.6 4.78
    -3 3 0 70.73 4.85
    -3 3 0 60.3 4.65
    -3 3 0 70.1 4.72
    2 -3 0 132.79 10.09
    2 -3 0 140.03 10.05
    2 -3 0 142.77 10.18
    -2 3 0 150.84 10.11
    -2 3 0 152.79 10.12
    -2 3 0 138.14 10.19
    -2 3 0 133.77 10.05
    1 -3 0 33.01 2.4
    1 -3 0 35.78 2.5
    1 -3 0 33.62 2.36
    1 -3 0 30.8 2.41
    -1 3 0 33.38 2.48
    -1 3 0 30.6 2.36
    0 -3 0 38.16 2.93
    0 -3 0 40.85 2.98
    0 -3 0 38.65 2.87
    0 -3 0 39.42 2.91
    0 3 0 41.36 2.87
    0 3 0 40.32 2.94
    0 3 0 41.38 2.98
    -1 -3 0 37.12 2.98
    -1 -3 0 42.78 3
    -1 -3 0 39.04 2.95
    -1 -3 0 41.28 2.94
    1 3 0 42.73 2.91
    1 3 0 40.72 3.02
    -2 -3 0 6.2 0.56
    -2 -3 0 5.47 0.51
    -2 -3 0 6.59 0.54
    -2 -3 0 6.62 0.55
    2 3 0 6.21 0.54
    2 3 0 6.64 0.57
    2 3 0 6.95 0.54
    2 3 0 5.84 0.51
    -3 -3 0 74.52 5.63
    -3 -3 0 77.64 5.61
    -3 -3 0 70.37 5.6
    3 3 0 73.53 5.6
    3 3 0 84.65 5.6
    3 3 0 84.33 5.61
    3 3 0 78.75 5.64
    -4 -3 0 48.36 3.8
    -4 -3 0 51.45 3.82
    -4 -3 0 55.23 3.8
    4 3 0 46.25 3.78
    4 3 0 51.88 3.8
    4 3 0 57.23 3.86
    -5 -3 0 47.22 3.89
    -5 -3 0 50.98 3.93
    -5 -3 0 60.28 3.95
    5 3 0 49.86 3.9
    5 3 0 56.28 3.92
    -6 -3 0 7.21 0.7
    -6 -3 0 5.23 0.72
    -6 -3 0 7.83 0.71
    6 3 0 7.07 0.67
    6 3 0 6.88 0.67
    -7 -3 0 0.04 0.13
    -7 -3 0 0.27 0.21
    -7 -3 0 0.65 0.35
    -7 -3 0 0.31 0.22
    7 3 0 0.15 0.15
    7 3 0 0.35 0.19
    -8 -3 0 2.19 0.46
    -8 -3 0 1.97 0.42
    -8 -3 0 2.01 0.36
    8 3 0 1.45 0.34
    8 3 0 1.41 0.35
    -9 -3 0 1.74 0.43
    -9 -3 0 1.9 0.39
    -9 -3 0 2.53 0.56
    9 3 0 1.62 0.39
    9 3 0 2.07 0.48
    -10 -3 0 5.02 0.69
    -10 -3 0 4.88 0.81
    10 3 0 4.93 0.54
    10 3 0 5.99 0.91
    -11 -3 0 34.09 2.87
    -11 -3 0 28.23 2.73
    -11 -3 0 31.36 2.74
    11 3 0 31.08 2.75
    11 3 0 37.17 2.57
    11 3 0 37.34 2.77
    -12 -3 0 1.5 0.45
    -12 -3 0 1.7 0.58
    -12 -3 0 1.92 0.58
    12 3 0 2.48 0.42
    12 3 0 1.17 0.67
    12 3 0 1.53 0.58
    10 -4 0 10.17 1.43
    10 -4 0 12.75 1.42
    10 -4 0 12.17 1.05
    -10 4 0 12.49 1.3
    -10 4 0 13.01 1.22
    -10 4 0 12.7 1.59
    9 -4 0 2.57 0.6
    9 -4 0 3.06 0.57
    9 -4 0 3.54 0.41
    -9 4 0 3.35 0.52
    -9 4 0 1.87 0.51
    -9 4 0 2.99 0.7
    8 -4 0 20.26 1.89
    8 -4 0 20.7 1.98
    8 -4 0 22.62 1.62
    -8 4 0 21.01 1.73
    -8 4 0 18.58 1.78
    7 -4 0 0.38 0.25
    7 -4 0 0.2 0.17
    7 -4 0 0.08 0.13
    -7 4 0 0.33 0.26
    -7 4 0 0.79 0.36
    -7 4 0 0.12 0.12
    -7 4 0 0.14 0.17
    6 -4 0 0.87 0.25
    6 -4 0 0.47 0.37
    6 -4 0 0.57 0.23
    6 -4 0 1.02 0.19
    -6 4 0 0.49 0.22
    -6 4 0 0.74 0.23
    -6 4 0 0.55 0.16
    -6 4 0 0.7 0.3
    5 -4 0 3.32 0.37
    5 -4 0 4.69 0.58
    5 -4 0 4.01 0.46
    -5 4 0 4.29 0.47
    -5 4 0 3.74 0.47
    -5 4 0 3.49 0.63
    4 -4 0 0.84 0.27
    4 -4 0 0.99 0.24
    4 -4 0 0.81 0.16
    -4 4 0 0.57 0.19
    -4 4 0 0.97 0.32
    -4 4 0 0.96 0.19
    -4 4 0 0.76 0.24
    3 -4 0 111.41 7.93
    3 -4 0 103.08 7.99
    3 -4 0 109.02 8.11
    -3 4 0 112.55 7.94
    -3 4 0 122.4 8.04
    -3 4 0 109.99 8.14
    -3 4 0 110.17 8.02
    2 -4 0 65.39 4.95
    2 -4 0 67.86 5.06
    2 -4 0 73.27 4.9
    -2 4 0 61.48 4.89
    -2 4 0 74.18 4.98
    -2 4 0 72.21 4.99
    -2 4 0 63.88 5.06
    1 -4 0 20.5 1.35
    1 -4 0 18.29 1.41
    1 -4 0 17.65 1.38
    1 -4 0 18.21 1.49
    -1 4 0 18.03 1.42
    -1 4 0 16.51 1.34
    -1 4 0 17.55 1.39
    -1 4 0 17.37 1.48
    0 -4 0 60.67 4.46
    0 -4 0 60.87 4.43
    0 -4 0 62.96 4.52
    0 -4 0 56.24 4.37
    0 4 0 63.76 4.48
    0 4 0 61.73 4.52
    0 4 0 63.17 4.42
    0 4 0 60.28 4.38
    -1 -4 0 34.22 2.89
    -1 -4 0 39.09 2.85
    -1 -4 0 35.03 2.82
    -1 -4 0 39.07 2.79
    -1 -4 0 41.09 2.9
    1 4 0 35.22 2.79
    1 4 0 38.46 2.87
    1 4 0 41.49 2.9
    1 4 0 45.39 2.85
    -2 -4 0 0.52 0.13
    -2 -4 0 0.3 0.12
    -2 -4 0 0.28 0.11
    2 4 0 0.25 0.12
    2 4 0 0.32 0.11
    2 4 0 0.19 0.1
    2 4 0 0.3 0.09
    -3 -4 0 9.57 0.88
    -3 -4 0 10.15 0.89
    -3 -4 0 10.82 0.92
    3 4 0 11.45 0.9
    3 4 0 11 0.85
    3 4 0 10.47 0.87
    3 4 0 10.51 0.93
    -4 -4 0 0.77 0.22
    -4 -4 0 0.74 0.18
    -4 -4 0 1.11 0.25
    4 4 0 1.1 0.24
    4 4 0 0.85 0.24
    4 4 0 0.75 0.18
    -5 -4 0 113.92 7.84
    -5 -4 0 119.38 7.87
    -5 -4 0 109.47 7.87
    5 4 0 90.49 7.85
    5 4 0 107.99 7.82
    5 4 0 107.82 7.83
    5 4 0 108.96 7.81
    -6 -4 0 13.45 1.05
    -6 -4 0 11.58 1.06
    -6 -4 0 11.33 1.07
    6 4 0 10.39 1.02
    6 4 0 12.08 1.05
    -7 -4 0 20.97 1.76
    -7 -4 0 25.28 1.99
    -7 -4 0 21.43 1.81
    -7 -4 0 22.56 1.83
    7 4 0 21.34 1.77
    7 4 0 17.97 1.74
    -8 -4 0 17.74 1.51
    -8 -4 0 16.09 1.43
    -8 -4 0 15.39 1.57
    -8 -4 0 17.64 1.5
    8 4 0 16.07 1.43
    8 4 0 17.08 1.45
    -9 -4 0 1.25 0.53
    -9 -4 0 0.45 0.19
    -9 -4 0 0.01 0.25
    -9 -4 0 0.43 0.31
    9 4 0 0.01 0.19
    9 4 0 0.1 0.2
    -10 -4 0 0.19 0.23
    -10 -4 0 -0.17 0.23
    -10 -4 0 0.29 0.46
    -10 -4 0 0.33 0.28
    10 4 0 0.36 0.22
    -11 -4 0 3.51 0.71
    -11 -4 0 6.48 1.01
    -11 -4 0 6.02 0.77
    11 4 0 6.11 0.66
    11 4 0 4.93 0.79
    11 4 0 4.18 0.74
    -12 -4 0 3.79 0.71
    -12 -4 0 5.1 0.87
    12 4 0 5.6 0.99
    12 4 0 3.67 0.55
    12 4 0 3.65 1.04
    9 -5 0 19.93 2.07
    9 -5 0 24.25 1.97
    -9 5 0 23.93 2.27
    -9 5 0 24.52 1.94
    -9 5 0 19.38 1.98
    8 -5 0 20.16 1.65
    8 -5 0 16.98 1.76
    8 -5 0 19.15 1.48
    -8 5 0 19.44 1.72
    -8 5 0 18.95 1.9
    -8 5 0 18.21 1.62
    7 -5 0 7.36 0.99
    7 -5 0 9.95 0.8
    7 -5 0 10.13 0.93
    -7 5 0 9.57 1.11
    -7 5 0 10.36 0.95
    -7 5 0 8.23 0.81
    6 -5 0 16.93 1.31
    6 -5 0 17.37 1.58
    6 -5 0 16.55 1.42
    -6 5 0 17.24 1.64
    -6 5 0 16.51 1.47
    -6 5 0 16.41 1.34
    -6 5 0 16.74 1.66
    5 -5 0 0.87 0.36
    5 -5 0 0.89 0.25
    5 -5 0 0.78 0.21
    -5 5 0 1.02 0.38
    -5 5 0 1.12 0.31
    -5 5 0 1.04 0.26
    -5 5 0 0.72 0.16
    4 -5 0 0.2 0.1
    4 -5 0 0.06 0.17
    -4 5 0 0.15 0.15
    -4 5 0 0.07 0.12
    -4 5 0 0.09 0.2
    -4 5 0 0.08 0.08
    3 -5 0 58.85 4.72
    3 -5 0 63.39 4.87
    3 -5 0 66.84 4.66
    -3 5 0 68.13 4.68
    -3 5 0 66.8 4.91
    -3 5 0 63.89 4.77
    2 -5 0 1.96 0.38
    2 -5 0 2.01 0.28
    2 -5 0 2.22 0.28
    -2 5 0 1.39 0.3
    -2 5 0 1.53 0.28
    -2 5 0 2.22 0.23
    -2 5 0 1.36 0.36
    1 -5 0 62.15 4.6
    1 -5 0 62.87 4.73
    1 -5 0 61.77 4.62
    1 -5 0 66.94 4.54
    -1 5 0 59.47 4.54
    -1 5 0 62.51 4.65
    -1 5 0 64.98 4.74
    -1 5 0 64.6 4.61
    0 -5 0 5.98 0.6
    0 -5 0 5.36 0.66
    0 -5 0 5.59 0.52
    0 -5 0 6.91 0.6
    0 5 0 6.06 0.62
    0 5 0 6.69 0.68
    0 5 0 7.62 0.54
    0 5 0 6.11 0.57
    -1 -5 0 2.01 0.38
    -1 -5 0 3.15 0.34
    -1 -5 0 2.55 0.33
    1 5 0 2.14 0.29
    1 5 0 2.52 0.35
    1 5 0 2.04 0.38
    1 5 0 2.89 0.28
    -2 -5 0 59 4.91
    -2 -5 0 56.89 4.9
    -2 -5 0 56.94 4.86
    -2 -5 0 72.1 4.86
    2 5 0 73.31 4.96
    2 5 0 65.54 4.91
    2 5 0 75.88 4.81
    2 5 0 75.24 4.88
    -3 -5 0 1.73 0.33
    -3 -5 0 1.29 0.24
    -3 -5 0 0.92 0.21
    -3 -5 0 1.39 0.27
    3 5 0 1.22 0.21
    3 5 0 1.18 0.24
    3 5 0 1.63 0.2
    3 5 0 1.29 0.31
    3 5 0 1.17 0.21
    -4 -5 0 0.31 0.16
    -4 -5 0 0.39 0.16
    -4 -5 0 0.28 0.12
    4 5 0 0.09 0.09
    4 5 0 0 0.1
    4 5 0 0.04 0.15
    4 5 0 0.08 0.14
    -5 -5 0 13.59 1.31
    -5 -5 0 15.82 1.25
    -5 -5 0 15.17 1.33
    5 5 0 14.52 1.28
    5 5 0 15.25 1.21
    5 5 0 12.63 1.2
    -6 -5 0 0.44 0.21
    -6 -5 0 0.88 0.25
    -6 -5 0 0.71 0.24
    6 5 0 0.69 0.23
    6 5 0 1.12 0.27
    -7 -5 0 50.8 4.23
    -7 -5 0 52.6 4.26
    -7 -5 0 63.9 4.46
    -7 -5 0 56.41 4.31
    7 5 0 59.07 4.26
    7 5 0 55.36 4.24
    -8 -5 0 2.1 0.45
    -8 -5 0 1.7 0.4
    -8 -5 0 2.32 0.46
    8 5 0 2.18 0.44
    8 5 0 3 0.5
    -9 -5 0 25.63 2.26
    -9 -5 0 25.17 2.2
    -9 -5 0 25.38 2.36
    9 5 0 31.24 2.25
    9 5 0 27.03 2.21
    -10 -5 0 9.3 1.02
    -10 -5 0 10.24 1.09
    -10 -5 0 10.27 1.08
    10 5 0 10.49 1.04
    10 5 0 8.52 1.02
    -11 -5 0 0.77 0.33
    -11 -5 0 0.37 0.48
    -11 -5 0 0.8 0.38
    -11 -5 0 0.9 0.4
    11 5 0 0.39 0.25
    11 5 0 0.7 0.35
    -12 -5 0 3.52 0.68
    -12 -5 0 1.88 0.54
    -12 -5 0 2.85 0.73
    12 5 0 2.93 0.48
    12 5 0 3.17 0.61
    9 -6 0 5.44 1.04
    9 -6 0 7.03 0.92
    9 -6 0 7.28 0.74
    -9 6 0 8.29 1.41
    -9 6 0 7.9 0.95
    8 -6 0 0.45 0.33
    8 -6 0 0.01 0.22
    -8 6 0 0.12 0.28
    -8 6 0 -0.35 0.49
    -8 6 0 0 0.19
    7 -6 0 28.71 1.99
    7 -6 0 24.4 2.27
    7 -6 0 26.39 2.13
    -7 6 0 24.98 2.13
    -7 6 0 27.64 2.4
    -7 6 0 25.19 2.06
    -7 6 0 23.05 2.16
    6 -6 0 8.37 1.9
    6 -6 0 5.56 0.66
    6 -6 0 7.05 0.87
    6 -6 0 6.69 0.6
    -6 6 0 5.65 0.59
    -6 6 0 5.26 0.68
    -6 6 0 6.95 0.9
    -6 6 0 6.34 0.72
    5 -6 0 9.22 0.77
    5 -6 0 8.74 1.03
    5 -6 0 9.09 0.87
    -5 6 0 8.77 1.04
    -5 6 0 9.37 1.1
    -5 6 0 8.92 0.9
    -5 6 0 8.83 0.79
    4 -6 0 7.94 0.68
    4 -6 0 8.24 0.77
    4 -6 0 7.46 0.89
    -4 6 0 8.23 0.8
    -4 6 0 7.15 0.77
    -4 6 0 6.98 0.9
    -4 6 0 8.01 0.69
    3 -6 0 2.59 0.32
    3 -6 0 2.04 0.5
    3 -6 0 2.64 0.51
    -3 6 0 2.77 0.56
    -3 6 0 3.15 0.33
    -3 6 0 3.16 0.42
    -3 6 0 3.29 0.42
    2 -6 0 2.71 0.39
    2 -6 0 4.14 0.54
    2 -6 0 3.59 0.36
    2 -6 0 3.35 0.41
    -2 6 0 3.49 0.35
    -2 6 0 3.06 0.59
    -2 6 0 3.62 0.45
    -2 6 0 2.99 0.4
    1 -6 0 44.54 3.48
    1 -6 0 40.83 3.08
    1 -6 0 42.29 3.16
    1 -6 0 42.24 3.19
    -1 6 0 40.32 3.16
    -1 6 0 46.47 3.24
    -1 6 0 43.02 3.12
    -1 6 0 39.79 3.29
    0 -6 0 28.46 2.18
    0 -6 0 27.25 2.13
    0 -6 0 27.29 2.26
    0 -6 0 25.62 2.05
    0 6 0 27.07 2.12
    0 6 0 29.29 2.06
    0 6 0 30.09 2.21
    0 6 0 28.11 2.24
    -1 -6 0 111.56 9.25
    -1 -6 0 133.33 9.18
    -1 -6 0 126.99 9.07
    -1 -6 0 127.66 9.22
    1 6 0 128.94 9.15
    1 6 0 136.2 9.25
    1 6 0 124.34 9.22
    1 6 0 129.2 9.09
    -2 -6 0 5.52 0.55
    -2 -6 0 3.84 0.46
    -2 -6 0 4.75 0.55
    -2 -6 0 3.96 0.46
    2 6 0 4.65 0.52
    2 6 0 3.95 0.4
    2 6 0 4.38 0.45
    2 6 0 4.13 0.52
    -3 -6 0 40.86 3.46
    -3 -6 0 49.86 3.48
    -3 -6 0 42 3.42
    3 6 0 44.2 3.4
    3 6 0 48.38 3.51
    3 6 0 43.35 3.44
    3 6 0 52.21 3.34
    -4 -6 0 4.99 0.56
    -4 -6 0 4.74 0.58
    -4 -6 0 4.76 0.6
    4 6 0 4.66 0.52
    4 6 0 6.2 0.53
    4 6 0 4.92 0.6
    4 6 0 4.77 0.55
    -5 -6 0 2.89 0.41
    -5 -6 0 1.9 0.37
    -5 -6 0 2.41 0.42
    5 6 0 2.61 0.45
    5 6 0 1.91 0.36
    5 6 0 2.51 0.44
    -6 -6 0 3.67 0.56
    -6 -6 0 3.68 0.5
    -6 -6 0 3.55 0.47
    6 6 0 2.89 0.42
    6 6 0 3.41 0.48
    6 6 0 3.56 0.55
    6 6 0 3.17 0.57
    -7 -6 0 14.59 1.26
    -7 -6 0 13.75 1.29
    -7 -6 0 16.44 1.32
    7 6 0 10.76 1.19
    7 6 0 14.27 1.23
    -8 -6 0 19.53 1.61
    -8 -6 0 19.73 1.64
    -8 -6 0 16.08 1.78
    8 6 0 19.28 1.59
    8 6 0 16.77 1.59
    8 6 0 17.79 1.56
    -9 -6 0 32.72 2.53
    -9 -6 0 28.3 2.43
    -9 -6 0 29.16 2.65
    9 6 0 31.29 2.44
    9 6 0 28.31 2.42
    -10 -6 0 -0.3 0.23
    -10 -6 0 1.06 0.6
    -10 -6 0 0.57 0.3
    -10 -6 0 0.46 0.35
    10 6 0 0.46 0.25
    10 6 0 0.14 0.26
    -11 -6 0 6.23 0.86
    -11 -6 0 5.84 0.91
    -11 -6 0 4.78 0.84
    11 6 0 6.13 0.79
    11 6 0 6.72 0.9
    -12 -6 0 -0.46 0.41
    -12 -6 0 0.05 0.44
    -12 -6 0 0.05 0.42
    12 6 0 -0.35 0.37
    12 6 0 0.7 0.35
    8 -7 0 1.36 0.62
    8 -7 0 0.94 0.9
    8 -7 0 1.4 0.34
    -8 7 0 2 0.5
    -8 7 0 0.8 0.46
    -8 7 0 2.01 0.85
    -8 7 0 1.14 0.31
    7 -7 0 4.2 0.91
    7 -7 0 5.75 0.76
    -7 7 0 4.89 0.82
    -7 7 0 5.69 0.62
    -7 7 0 6.01 1.08
    -7 7 0 6.43 0.76
    6 -7 0 0.04 0.19
    6 -7 0 0.46 0.27
    6 -7 0 0.47 0.34
    -6 7 0 0.12 0.21
    -6 7 0 0.21 0.24
    -6 7 0 0.51 0.38
    5 -7 0 12.55 1.17
    5 -7 0 13.54 1.44
    5 -7 0 15.15 1.31
    -5 7 0 16.2 1.23
    -5 7 0 14.76 1.33
    -5 7 0 16.56 1.4
    -5 7 0 14.89 1.51
    4 -7 0 14.55 1.23
    4 -7 0 14.36 1.39
    4 -7 0 16.62 1.15
    -4 7 0 11.22 1.22
    -4 7 0 13.23 1.24
    -4 7 0 13.14 1.12
    -4 7 0 13.49 1.4
    3 -7 0 4.09 0.43
    3 -7 0 2.77 0.59
    3 -7 0 3.9 0.48
    -3 7 0 4.01 0.52
    -3 7 0 3.67 0.41
    -3 7 0 4.21 0.75
    -3 7 0 4.26 0.55
    2 -7 0 14.48 1.07
    2 -7 0 11.72 1.13
    2 -7 0 14.11 1.17
    2 -7 0 15.87 1.35
    -2 7 0 11.74 1.06
    -2 7 0 13.54 1.17
    -2 7 0 13.63 1.21
    -2 7 0 12.69 1.31
    1 -7 0 0.77 0.23
    1 -7 0 0.54 0.29
    1 -7 0 0.71 0.22
    -1 7 0 0.87 0.18
    -1 7 0 0.49 0.29
    -1 7 0 0.98 0.27
    -1 7 0 0.58 0.17
    0 -7 0 19.75 1.44
    0 -7 0 18.38 1.67
    0 -7 0 16.74 1.51
    0 -7 0 17.85 1.56
    0 7 0 15.03 1.62
    0 7 0 21.23 1.59
    0 7 0 21.32 1.62
    0 7 0 20.01 1.45
    -1 -7 0 33.66 2.85
    -1 -7 0 36.4 2.74
    -1 -7 0 32.93 2.71
    -1 -7 0 32.4 2.76
    1 7 0 40.26 2.83
    1 7 0 37.56 2.81
    1 7 0 35.63 2.64
    1 7 0 38.95 2.73
    -2 -7 0 6.53 0.62
    -2 -7 0 5.49 0.62
    -2 -7 0 4.71 0.64
    -2 -7 0 4.88 0.58
    2 7 0 4.85 0.49
    2 7 0 5.63 0.64
    2 7 0 5.31 0.63
    2 7 0 5.58 0.56
    -3 -7 0 64.86 4.43
    -3 -7 0 54.04 4.31
    -3 -7 0 60.25 4.28
    -3 -7 0 53.67 4.37
    3 7 0 54.65 4.39
    3 7 0 57.11 4.2
    3 7 0 60.79 4.37
    3 7 0 59.75 4.29
    -4 -7 0 0.16 0.16
    -4 -7 0 0.13 0.13
    -4 -7 0 0.31 0.17
    4 7 0 0.46 0.17
    4 7 0 0.69 0.22
    4 7 0 0.44 0.15
    4 7 0 0.65 0.3
    4 7 0 0.05 0.18
    -5 -7 0 21.09 1.97
    -5 -7 0 27.75 1.99
    -5 -7 0 22.96 1.94
    5 7 0 26.89 1.97
    5 7 0 24.61 1.91
    5 7 0 23.45 1.86
    5 7 0 26.09 2.05
    5 7 0 21.29 1.8
    -6 -7 0 13.13 1.13
    -6 -7 0 11.98 1.26
    -6 -7 0 10.46 1.12
    6 7 0 9.52 1.02
    6 7 0 11.84 1.17
    6 7 0 12.41 1.11
    6 7 0 12.79 1.07
    6 7 0 12.9 0.95
    -7 -7 0 7.57 0.89
    -7 -7 0 9.32 0.9
    -7 -7 0 8.58 0.87
    7 7 0 9.27 0.87
    7 7 0 8.99 0.85
    7 7 0 6.05 0.89
    7 7 0 7.77 0.85
    -8 -7 0 22.82 2.1
    -8 -7 0 27.58 2.54
    -8 -7 0 25.24 2.08
    8 7 0 25.88 2.04
    8 7 0 26.08 2.01
    8 7 0 20.55 2
    -9 -7 0 12.71 1.31
    -9 -7 0 14.87 1.32
    -9 -7 0 15.24 1.31
    -9 -7 0 10.35 1.47
    9 7 0 13.57 1.25
    -10 -7 0 13.7 1.36
    -10 -7 0 14.85 1.67
    -10 -7 0 12.58 1.4
    10 7 0 13.45 1.32
    10 7 0 14.48 1.36
    -11 -7 0 18.09 1.99
    -11 -7 0 18.13 1.82
    -11 -7 0 18.03 1.77
    -11 -7 0 18.49 1.75
    11 7 0 16.85 1.69
    11 7 0 23.62 1.9
    -12 -7 0 -0.08 0.45
    -12 -7 0 0.66 0.4
    -12 -7 0 1.37 0.78
    -12 -7 0 0.54 0.53
    12 7 0 -0.43 0.33
    12 7 0 -0.07 0.39
    7 -8 0 0.82 0.28
    7 -8 0 1.27 0.47
    7 -8 0 -0.01 0.45
    -7 8 0 0.49 0.37
    -7 8 0 1.37 0.51
    -7 8 0 1.73 0.95
    -7 8 0 0.99 0.31
    6 -8 0 4.67 0.56
    6 -8 0 6.38 0.72
    6 -8 0 2.84 0.84
    -6 8 0 4.74 0.8
    -6 8 0 5.81 1.08
    -6 8 0 5.42 0.59
    -6 8 0 5.2 0.7
    5 -8 0 25.26 1.83
    5 -8 0 23.33 2.17
    5 -8 0 24.3 1.98
    -5 8 0 21.13 1.98
    -5 8 0 22.28 1.85
    -5 8 0 23.52 2
    -5 8 0 24.61 2.25
    4 -8 0 0.74 0.3
    4 -8 0 0.23 0.16
    4 -8 0 0.83 0.4
    -4 8 0 0.14 0.2
    -4 8 0 0.13 0.16
    -4 8 0 0.45 0.63
    -4 8 0 0.59 0.29
    3 -8 0 27.13 2.12
    3 -8 0 28.77 2.25
    3 -8 0 30.06 2.64
    -3 8 0 27.98 2.46
    -3 8 0 27.57 2.3
    -3 8 0 29.06 2.28
    -3 8 0 27.09 2.14
    2 -8 0 1.95 0.37
    2 -8 0 2.04 0.39
    2 -8 0 2.29 0.32
    2 -8 0 2.03 0.48
    -2 8 0 2.16 0.48
    -2 8 0 2.68 0.31
    -2 8 0 1.71 0.36
    -2 8 0 2.67 0.62
    1 -8 0 4.4 0.53
    1 -8 0 4.5 0.54
    1 -8 0 5.28 0.72
    1 -8 0 4.74 0.47
    -1 8 0 4.03 0.69
    -1 8 0 3.92 0.59
    -1 8 0 4.65 0.46
    -1 8 0 4.28 0.52
    0 -8 0 0.44 0.18
    0 -8 0 0.18 0.32
    0 -8 0 0.3 0.18
    0 -8 0 0.17 0.28
    0 -8 0 0.25 0.21
    0 8 0 0.64 0.28
    0 8 0 0.46 0.19
    0 8 0 0.53 0.15
    0 8 0 0.3 0.17
    -1 -8 0 0.95 0.35
    -1 -8 0 1.65 0.41
    -1 -8 0 1.13 0.32
    -1 -8 0 1.45 0.47
    1 8 0 1.29 0.22
    1 8 0 1.5 0.37
    1 8 0 1.68 0.35
    1 8 0 0.84 0.23
    -2 -8 0 20.44 1.77
    -2 -8 0 19.96 1.83
    -2 -8 0 19.12 1.71
    -2 -8 0 21.87 1.71
    2 8 0 22.98 1.71
    2 8 0 21.49 1.62
    2 8 0 21.1 1.8
    -3 -8 0 10.19 1.1
    -3 -8 0 11 1.03
    -3 -8 0 12.02 1.1
    -3 -8 0 11.4 1.01
    3 8 0 10.75 1
    3 8 0 10.51 0.92
    3 8 0 12.51 1.13
    3 8 0 11.4 1.08
    -4 -8 0 13.69 1.06
    -4 -8 0 11.6 1.14
    -4 -8 0 14.26 1.49
    -4 -8 0 9.43 1.1
    4 8 0 12.38 0.97
    4 8 0 12.3 1.18
    4 8 0 9.79 1.08
    4 8 0 11.07 1.03
    -5 -8 0 18.93 1.42
    -5 -8 0 13.89 1.45
    -5 -8 0 16.01 1.39
    5 8 0 16.14 1.2
    5 8 0 15.17 1.44
    5 8 0 14.06 1.28
    5 8 0 13.26 1.28
    5 8 0 15.59 1.36
    -6 -8 0 1.49 0.36
    -6 -8 0 2.36 0.46
    6 8 0 1.43 0.35
    6 8 0 2.12 0.4
    6 8 0 2.49 0.56
    -7 -8 0 7.07 0.82
    7 8 0 7.33 0.74
    7 8 0 6.23 0.74
    7 8 0 6.35 0.85
    7 8 0 6.96 0.88
    -8 -8 0 8.55 1.05
    -8 -8 0 9.9 1.12
    -8 -8 0 12.18 1.12
    8 8 0 10.92 1.02
    8 8 0 12.4 1.18
    8 8 0 8.35 1.2
    -9 -8 0 1.71 0.72
    -9 -8 0 0.13 0.29
    -9 -8 0 0.15 0.3
    -9 -8 0 -0.02 0.23
    9 8 0 0.34 0.24
    9 8 0 0.16 0.22
    -10 -8 0 9.46 1.21
    -10 -8 0 7.28 1.09
    -10 -8 0 10.06 1.41
    -10 -8 0 8.56 1.06
    10 8 0 9.41 1.06
    10 8 0 8.98 0.97
    -11 -8 0 1.42 0.99
    -11 -8 0 2.83 0.65
    -11 -8 0 1.83 0.6
    -11 -8 0 2.05 0.53
    11 8 0 2.86 1
    11 8 0 2.48 0.56
    6 -9 0 -0.59 0.25
    6 -9 0 0.46 0.49
    6 -9 0 -0.06 0.38
    -6 9 0 -0.42 0.58
    -6 9 0 0.18 0.68
    -6 9 0 -0.75 0.26
    -6 9 0 0.13 0.22
    5 -9 0 1.7 0.32
    5 -9 0 1.92 0.44
    5 -9 0 1.6 0.65
    -5 9 0 2.03 0.74
    -5 9 0 1.63 0.34
    -5 9 0 2.04 0.5
    -5 9 0 2.55 0.58
    4 -9 0 7.75 1.1
    4 -9 0 11.16 1.02
    -4 9 0 8.37 0.96
    -4 9 0 8.73 0.83
    -4 9 0 9.06 0.99
    -4 9 0 10.53 1.26
    3 -9 0 14.54 1.12
    3 -9 0 13.58 1.25
    3 -9 0 12.92 1.43
    -3 9 0 14.34 1.46
    -3 9 0 13.35 1.25
    -3 9 0 14.41 1.31
    -3 9 0 11.28 1.11
    2 -9 0 0.6 0.23
    2 -9 0 0.28 0.33
    2 -9 0 0.64 0.19
    -2 9 0 0.36 0.23
    -2 9 0 0.71 0.38
    -2 9 0 0.04 0.25
    1 -9 0 10.85 1.03
    1 -9 0 10.93 0.91
    1 -9 0 11.19 1.04
    1 -9 0 10.13 1.36
    -1 9 0 9.81 0.92
    -1 9 0 13.39 1.23
    -1 9 0 11.74 1.13
    -1 9 0 9.92 1.01
    0 -9 0 2.56 0.45
    0 -9 0 2.93 0.39
    0 -9 0 2.21 0.49
    0 -9 0 3.04 0.6
    0 -9 0 2.33 0.44
    0 9 0 2.7 0.54
    0 9 0 2.56 0.45
    0 9 0 3.05 0.59
    0 9 0 2.49 0.33
    -1 -9 0 5.93 0.8
    -1 -9 0 5.63 0.75
    -1 -9 0 6.23 0.69
    -1 -9 0 6.1 0.71
    1 9 0 5.99 0.64
    1 9 0 6.73 0.74
    1 9 0 5.8 0.56
    1 9 0 5.41 0.72
    -2 -9 0 0.11 0.23
    -2 -9 0 0.28 0.18
    -2 -9 0 0.39 0.23
    -2 -9 0 0.3 0.26
    2 9 0 0.51 0.28
    2 9 0 0.31 0.26
    2 9 0 0.43 0.15
    2 9 0 0.68 0.24
    -3 -9 0 1.19 0.38
    -3 -9 0 1.58 0.4
    -3 -9 0 1.4 0.35
    -3 -9 0 1.25 0.38
    3 9 0 1.04 0.35
    3 9 0 0.98 0.34
    3 9 0 1.23 0.32
    -4 -9 0 22.27 2.04
    -4 -9 0 24.97 2.12
    -4 -9 0 26.23 2.18
    4 9 0 26.43 2.16
    4 9 0 23 2.06
    4 9 0 27.13 2.03
    -5 -9 0 4.25 0.61
    -5 -9 0 3.16 0.57
    -5 -9 0 3.52 0.62
    5 9 0 3.5 0.49
    5 9 0 4.62 0.58
    5 9 0 3.74 0.68
    -6 -9 0 7.23 0.85
    -6 -9 0 7.82 0.87
    6 9 0 7.79 0.75
    6 9 0 6.8 0.79
    6 9 0 6.63 0.88
    6 9 0 6.11 0.83
    -7 -9 0 21.33 1.85
    -7 -9 0 21.31 1.83
    7 9 0 18.26 1.6
    7 9 0 21.75 1.77
    7 9 0 22.67 2.01
    -8 -9 0 -0.05 0.26
    -8 -9 0 0.41 0.24
    8 9 0 0.11 0.19
    8 9 0 0.28 0.25
    -9 -9 0 0.29 0.42
    -9 -9 0 0.32 0.32
    9 9 0 0.97 0.38
    9 9 0 0.47 0.25
    9 9 0 0.06 0.23
    -10 -9 0 0.15 0.64
    -10 -9 0 0.11 0.28
    -10 -9 0 0.16 0.36
    -10 -9 0 -0.11 0.3
    10 9 0 0.01 0.26
    10 9 0 0.05 0.23
    10 9 0 0.22 0.37
    -11 -9 0 0.18 0.43
    -11 -9 0 1.13 0.43
    -11 -9 0 -0.16 0.44
    -11 -9 0 0.68 0.65
    11 9 0 -0.15 0.42
    11 9 0 -0.03 0.43
    11 9 0 -0.21 0.24
    5 -10 0 2.09 0.38
    5 -10 0 1.2 0.8
    5 -10 0 -0.21 0.59
    -5 10 0 1.55 0.52
    -5 10 0 1.16 0.43
    -5 10 0 2.54 0.81
    -5 10 0 1.11 0.34
    4 -10 0 0.17 0.51
    4 -10 0 0.88 0.36
    4 -10 0 0.63 0.26
    -4 10 0 1.06 0.28
    -4 10 0 1.25 0.46
    -4 10 0 1.31 0.63
    3 -10 0 -0.23 0.36
    3 -10 0 -0.12 0.19
    3 -10 0 0.07 0.3
    -3 10 0 0.28 0.48
    -3 10 0 0.3 0.28
    -3 10 0 0.01 0.22
    -3 10 0 0.21 0.2
    2 -10 0 20.29 1.78
    2 -10 0 19.09 1.91
    2 -10 0 19.99 1.55
    -2 10 0 19.94 1.72
    -2 10 0 22.97 1.97
    -2 10 0 18.87 1.75
    -2 10 0 17.8 1.56
    1 -10 0 15.61 1.55
    1 -10 0 16.15 1.63
    1 -10 0 17.55 1.47
    1 -10 0 16.95 1.8
    -1 10 0 17.33 1.61
    -1 10 0 15.35 1.3
    -1 10 0 14.4 1.41
    -1 10 0 16.16 1.51
    0 -10 0 3.56 0.67
    0 -10 0 2.71 0.53
    0 -10 0 3.05 0.69
    0 -10 0 3.19 0.58
    0 10 0 2.7 0.39
    0 10 0 2.98 0.58
    0 10 0 2.25 0.42
    -1 -10 0 33.4 2.64
    -1 -10 0 29.95 2.78
    -1 -10 0 33.96 2.64
    -1 -10 0 34.36 2.72
    1 10 0 32.98 2.49
    1 10 0 29.79 2.68
    1 10 0 36.02 2.74
    -2 -10 0 0.3 0.21
    -2 -10 0 -0.13 0.31
    -2 -10 0 0.09 0.3
    2 10 0 0.1 0.14
    2 10 0 -0.14 0.21
    2 10 0 0.25 0.18
    2 10 0 0.46 0.27
    -3 -10 0 5.18 0.65
    -3 -10 0 3.03 0.63
    -3 -10 0 4.55 0.66
    3 10 0 4.97 0.5
    3 10 0 4.26 0.69
    3 10 0 5.62 0.73
    3 10 0 4.74 0.58
    -4 -10 0 18.81 1.62
    -4 -10 0 17.38 1.71
    -4 -10 0 17.96 1.51
    -4 -10 0 16.29 1.61
    4 10 0 16.44 1.6
    4 10 0 19.78 1.72
    4 10 0 17.71 1.52
    -5 -10 0 0.62 0.27
    -5 -10 0 0.49 0.29
    -5 -10 0 0.15 0.28
    5 10 0 0.75 0.54
    5 10 0 0.45 0.29
    5 10 0 0.46 0.27
    -6 -10 0 31.25 2.8
    -6 -10 0 37.93 2.81
    6 10 0 29.11 2.53
    6 10 0 36.02 2.7
    6 10 0 38.76 2.82
    6 10 0 31.23 2.84
    -7 -10 0 6.88 0.85
    -7 -10 0 5.25 0.86
    -7 -10 0 5.45 0.84
    7 10 0 6.43 0.62
    7 10 0 6.16 0.71
    7 10 0 4.7 0.95
    7 10 0 6.89 0.83
    -8 -10 0 2.75 0.57
    -8 -10 0 2.65 0.59
    8 10 0 3.37 0.58
    8 10 0 2.74 0.71
    8 10 0 3.26 0.43
    8 10 0 4.13 0.66
    -9 -10 0 6.76 1.02
    -9 -10 0 7.33 0.96
    -9 -10 0 7.24 0.98
    9 10 0 9.51 1.03
    9 10 0 7.94 0.9
    9 10 0 7.13 0.75
    -10 -10 0 -0.62 0.34
    -10 -10 0 0.38 0.42
    -10 -10 0 -0.1 0.64
    10 10 0 0.49 0.31
    10 10 0 -0.78 0.37
    10 10 0 0.29 0.26
    3 -11 0 0.35 0.47
    3 -11 0 0.69 0.45
    3 -11 0 -0.05 0.28
    -3 11 0 0.05 0.22
    -3 11 0 0.03 0.27
    -3 11 0 -0.17 0.34
    -3 11 0 0.64 0.73
    2 -11 0 5.09 0.93
    2 -11 0 8.44 0.89
    2 -11 0 5.79 0.68
    -2 11 0 6.99 1.12
    -2 11 0 5.83 0.79
    -2 11 0 7.43 0.78
    -2 11 0 6.44 0.87
    1 -11 0 0.45 0.54
    1 -11 0 0.21 0.26
    1 -11 0 -0.06 0.23
    1 -11 0 -0.05 0.39
    -1 11 0 -0.47 0.14
    -1 11 0 0.01 0.22
    -1 11 0 0.43 0.4
    -1 11 0 -0.55 0.21
    0 -11 0 16.09 1.56
    0 -11 0 18.11 1.5
    0 -11 0 14.47 1.67
    0 -11 0 14.8 1.46
    0 11 0 17.86 1.46
    0 11 0 17.39 1.34
    0 11 0 16.72 1.59
    0 11 0 12.4 1.53
    -1 -11 0 4.3 0.79
    -1 -11 0 2.36 0.63
    -1 -11 0 3.68 0.7
    -1 -11 0 3.52 0.66
    1 11 0 3.95 0.54
    1 11 0 3.51 0.45
    1 11 0 3.74 1.01
    -2 -11 0 3.66 0.74
    -2 -11 0 5.33 0.73
    -2 -11 0 4.4 0.78
    -2 -11 0 3.54 0.6
    2 11 0 3.53 0.46
    2 11 0 4.21 0.81
    2 11 0 3.91 0.54
    2 11 0 4.26 0.72
    -3 -11 0 8.57 1.14
    -3 -11 0 8.9 0.98
    -3 -11 0 8.38 0.95
    -3 -11 0 9.32 0.98
    3 11 0 8.93 0.81
    3 11 0 8.33 1.01
    3 11 0 9.86 0.92
    3 11 0 7.01 0.97
    -4 -11 0 0.26 0.3
    -4 -11 0 0.62 0.3
    -4 -11 0 -0.4 0.37
    4 11 0 0.27 0.33
    4 11 0 0.3 0.25
    4 11 0 0.43 0.29
    4 11 0 0.17 0.17
    -5 -11 0 0.05 0.38
    -5 -11 0 -0.4 0.21
    -5 -11 0 -0.09 0.19
    5 11 0 0.06 0.17
    5 11 0 -0.35 0.3
    5 11 0 0.3 0.29
    5 11 0 0.27 0.2
    -6 -11 0 7.6 1.09
    -6 -11 0 8.4 1.02
    6 11 0 9.27 1.01
    6 11 0 8.24 1.05
    6 11 0 8.08 0.88
    6 11 0 8.31 0.81
    -7 -11 0 1.68 0.85
    -7 -11 0 1.21 0.46
    -7 -11 0 1.95 0.47
    7 11 0 1.34 0.57
    7 11 0 2.2 0.55
    7 11 0 1.81 0.37
    7 11 0 1.94 0.47
    -8 -11 0 12.78 1.44
    -8 -11 0 13.85 1.49
    -8 -11 0 12.69 1.41
    8 11 0 13.72 1.32
    8 11 0 14.97 1.19
    8 11 0 11.26 1.52
    8 11 0 15.29 1.49
    -9 -11 0 2.32 0.66
    -9 -11 0 1.57 0.62
    -9 -11 0 0.71 0.45
    9 11 0 1.18 0.32
    9 11 0 1.19 0.53
    9 11 0 1.34 0.44
    2 -12 0 0.3 0.59
    2 -12 0 -0.07 0.47
    2 -12 0 0.47 0.77
    -2 12 0 0.09 0.42
    -2 12 0 1.31 0.62
    -2 12 0 -0.29 0.22
    -2 12 0 0.35 0.36
    1 -12 0 -0.08 0.48
    1 -12 0 1.49 1.01
    1 -12 0 0.44 0.41
    1 -12 0 0.06 0.31
    -1 12 0 0.45 0.25
    -1 12 0 -0.01 0.44
    -1 12 0 0.98 0.51
    -1 12 0 0.34 0.27
    0 -12 0 3.41 0.65
    0 -12 0 5.2 0.77
    0 -12 0 3.58 0.83
    0 -12 0 4.46 0.85
    0 12 0 4 0.74
    0 12 0 3.26 0.6
    0 12 0 3.69 0.76
    0 12 0 4.56 0.52
    -1 -12 0 3.2 0.69
    -1 -12 0 2.34 0.63
    -1 -12 0 2.39 0.53
    -1 -12 0 2.19 0.56
    1 12 0 2.52 0.5
    1 12 0 3.08 0.69
    1 12 0 2.26 0.39
    -2 -12 0 16.7 1.79
    -2 -12 0 16.08 1.6
    -2 -12 0 16.38 1.61
    -2 -12 0 17.3 1.6
    2 12 0 19.57 1.71
    2 12 0 19.24 1.81
    2 12 0 14.81 1.38
    2 12 0 17.47 1.52
    -3 -12 0 4.32 0.71
    -3 -12 0 3.5 0.65
    -3 -12 0 2.86 0.9
    3 12 0 4.54 0.81
    3 12 0 4.54 0.88
    3 12 0 4.57 0.6
    3 12 0 4.3 0.49
    -4 -12 0 2.04 0.67
    -4 -12 0 1.43 0.59
    -4 -12 0 3.1 0.59
    4 12 0 1.79 0.34
    4 12 0 3.17 0.63
    4 12 0 1.77 0.51
    4 12 0 2.31 0.45
    -5 -12 0 3.32 0.67
    -5 -12 0 4.26 0.74
    5 12 0 4.55 0.97
    5 12 0 5.63 0.6
    5 12 0 4.8 0.89
    5 12 0 5.42 0.69
    -6 -12 0 2.17 0.69
    -6 -12 0 0.86 0.36
    -6 -12 0 0.79 0.41
    6 12 0 0.83 0.28
    6 12 0 1.11 0.43
    6 12 0 2.05 0.63
    6 12 0 1.8 0.64
    -7 -12 0 0.27 0.37
    -7 -12 0 0.63 0.46
    -7 -12 0 -0.11 0.37
    7 12 0 0.63 0.34
    7 12 0 -0.17 0.44
    7 12 0 0.51 0.8
    7 12 0 0.42 0.26
    -8 -12 0 2.97 0.73
    -8 -12 0 4.87 0.86
    -8 -12 0 4 0.74
    8 12 0 2.96 0.51
    8 12 0 4.04 0.93
    8 12 0 3 0.81
    8 12 0 3.09 0.81
    -1 -13 0 0.93 0.54
    -1 -13 0 -0.16 0.27
    -1 -13 0 0.57 0.49
    -1 -13 0 0.59 0.64
    1 13 0 1.46 0.59
    1 13 0 0.54 0.26
    1 13 0 0.15 0.34
    1 13 0 0.56 0.52
    -2 -13 0 9.08 1.09
    -2 -13 0 6.99 1.06
    -2 -13 0 7.84 0.97
    2 13 0 7.32 0.77
    2 13 0 7.75 1.34
    2 13 0 9.69 1.21
    2 13 0 8.59 0.92
    -3 -13 0 0.41 0.62
    -3 -13 0 0.55 0.32
    -3 -13 0 0.95 0.46
    3 13 0 -0.16 0.2
    3 13 0 0.12 0.77
    3 13 0 0.98 0.4
    3 13 0 0.8 0.53
    -4 -13 0 12.52 1.36
    -4 -13 0 11.94 1.51
    -4 -13 0 14.6 1.44
    4 13 0 10.8 1.1
    4 13 0 13.33 1.51
    4 13 0 14.13 1.55
    4 13 0 13.75 1.52
    -5 -13 0 1.54 0.59
    -5 -13 0 0.37 0.34
    -5 -13 0 0.99 0.51
    5 13 0 0.97 0.59
    5 13 0 -0.04 0.3
    5 13 0 0.7 0.3
    5 13 0 0.58 0.52
    -6 -13 0 6.26 0.95
    -6 -13 0 4.07 0.92
    -6 -13 0 5.07 1.23
    6 13 0 3.7 0.65
    6 13 0 6.41 1
    6 13 0 6.05 0.81
    6 13 0 4.58 0.96
    6 13 -1 1.33 0.6
    -6 -13 1 0.61 0.67
    5 13 -1 4.26 0.97
    5 13 -1 4.95 1.01
    5 13 -1 4.39 0.88
    -5 -13 1 7.59 1
    -5 -13 1 5.1 0.91
    -5 -13 1 4.34 0.82
    4 13 -1 1.17 0.39
    4 13 -1 0.91 0.61
    4 13 -1 1.6 0.36
    4 13 -1 1.88 0.59
    -4 -13 1 1.81 0.7
    -4 -13 1 2.3 0.56
    -4 -13 1 1.68 0.49
    3 13 -1 4.89 0.56
    3 13 -1 3.6 0.73
    3 13 -1 4.47 0.86
    3 13 -1 4.49 0.98
    -3 -13 1 2.64 0.69
    -3 -13 1 5.79 0.87
    -3 -13 1 3.19 0.79
    2 13 -1 0 0.22
    2 13 -1 0.31 0.46
    2 13 -1 -0.43 0.45
    2 13 -1 -0.2 0.28
    -2 -13 1 0.41 0.55
    -2 -13 1 -0.69 0.59
    -2 -13 1 0.23 0.46
    -2 -13 1 -0.25 0.34
    1 13 -1 1.95 0.45
    1 13 -1 2.29 0.69
    -1 -13 1 1.83 0.53
    -1 -13 1 -0.71 0.95
    -1 -13 1 2.97 0.75
    8 12 -1 0.03 0.45
    8 12 -1 -0.79 0.48
    8 12 -1 0.68 0.41
    -8 -12 1 0.47 0.59
    -8 -12 1 0.42 0.69
    -8 -12 1 0.42 0.5
    7 12 -1 3.06 0.49
    7 12 -1 3.83 0.64
    7 12 -1 2.89 0.73
    7 12 -1 3.58 0.8
    -7 -12 1 3.82 0.68
    -7 -12 1 5.11 0.82
    -7 -12 1 2.48 0.66
    6 12 -1 0.1 0.23
    6 12 -1 0.06 0.23
    6 12 -1 -0.11 0.39
    6 12 -1 0.09 0.43
    -6 -12 1 0.16 0.33
    -6 -12 1 -0.04 0.32
    -6 -12 1 0.61 0.51
    5 12 -1 0.89 0.42
    5 12 -1 0.78 0.27
    5 12 -1 1.26 0.39
    5 12 -1 1.23 0.61
    -5 -12 1 0.79 0.4
    -5 -12 1 0.84 0.39
    -5 -12 1 1.14 0.54
    4 12 -1 3.66 0.82
    4 12 -1 5.21 0.66
    4 12 -1 3.36 0.73
    4 12 -1 5.06 0.57
    -4 -12 1 6.15 0.8
    -4 -12 1 3.97 0.77
    -4 -12 1 3.2 0.81
    -4 -12 1 4.41 0.73
    3 12 -1 1.46 0.33
    3 12 -1 1.85 0.53
    3 12 -1 1.16 0.36
    3 12 -1 2.1 0.56
    -3 -12 1 1.68 0.44
    -3 -12 1 1.76 0.6
    -3 -12 1 0.83 0.53
    2 12 -1 4.3 0.65
    2 12 -1 5.58 0.59
    2 12 -1 6.42 0.92
    2 12 -1 4.98 0.83
    -2 -12 1 4.2 0.91
    -2 -12 1 5.47 0.78
    -2 -12 1 4.94 1.15
    -2 -12 1 5.73 0.91
    1 12 -1 16.1 1.56
    1 12 -1 15.15 1.25
    1 12 -1 14.46 1.38
    -1 -12 1 12.34 1.63
    -1 -12 1 13.74 1.77
    -1 -12 1 15.42 1.53
    -1 -12 1 14.08 1.42
    0 12 -1 -0.02 0.28
    0 12 -1 -0.65 0.81
    0 12 -1 -0.5 0.37
    0 12 -1 0.06 0.23
    0 -12 1 0.16 0.28
    0 -12 1 -0.17 0.48
    0 -12 1 -0.48 0.43
    0 -12 1 0.73 0.36
    -1 12 -1 2.29 0.6
    -1 12 -1 1.77 0.37
    -1 12 -1 2.39 0.73
    1 -12 1 2.57 0.62
    1 -12 1 2.71 0.77
    1 -12 1 1.04 0.6
    1 -12 1 1.96 0.5
    2 -12 1 0.15 0.61
    9 11 -1 3.92 0.65
    9 11 -1 6.15 0.96
    9 11 -1 3.37 0.52
    -9 -11 1 5.63 0.95
    -9 -11 1 3.8 0.82
    -9 -11 1 3.54 0.71
    8 11 -1 2.52 0.95
    8 11 -1 2.26 0.38
    8 11 -1 2.22 0.48
    8 11 -1 1.89 0.64
    -8 -11 1 2.21 0.62
    -8 -11 1 2.64 0.7
    -8 -11 1 2.06 0.52
    7 11 -1 15.31 1.54
    7 11 -1 20.55 1.74
    7 11 -1 17.41 1.82
    7 11 -1 17.75 1.46
    -7 -11 1 16.71 1.72
    -7 -11 1 20.77 1.76
    -7 -11 1 16.48 1.75
    6 11 -1 1.03 0.34
    6 11 -1 1.03 0.45
    6 11 -1 1.83 0.44
    6 11 -1 1.07 0.39
    -6 -11 1 1.09 0.53
    -6 -11 1 2.15 0.5
    -6 -11 1 1.31 0.42
    5 11 -1 1.58 0.46
    5 11 -1 0.87 0.41
    5 11 -1 1.99 0.42
    5 11 -1 1.58 0.3
    -5 -11 1 2.41 0.59
    -5 -11 1 1.4 0.44
    -5 -11 1 1.54 0.44
    4 11 -1 0.67 0.22
    4 11 -1 0.34 0.37
    4 11 -1 0.08 0.25
    -4 -11 1 0.56 0.25
    -4 -11 1 0.39 0.36
    -4 -11 1 -0.11 0.35
    -4 -11 1 0.63 0.35
    3 11 -1 0.86 0.37
    3 11 -1 0.81 0.22
    3 11 -1 0.81 0.36
    -3 -11 1 0.81 0.38
    -3 -11 1 0.61 0.36
    -3 -11 1 1.24 0.37
    -3 -11 1 0.49 0.38
    2 11 -1 12.03 1.13
    2 11 -1 11.83 1.34
    2 11 -1 14.47 1.4
    2 11 -1 14.62 1.3
    -2 -11 1 13.46 1.33
    -2 -11 1 14.02 1.47
    -2 -11 1 13.85 1.35
    -2 -11 1 15.65 1.35
    1 11 -1 8.87 0.84
    1 11 -1 10.08 0.97
    1 11 -1 9.61 1.08
    -1 -11 1 9.57 1.02
    -1 -11 1 8.55 1.15
    -1 -11 1 7.98 1.09
    -1 -11 1 12.7 1.08
    0 11 -1 8.68 1.02
    0 11 -1 8.3 0.76
    0 11 -1 8.85 0.95
    0 11 -1 6.21 0.8
    0 -11 1 7.13 0.88
    0 -11 1 8.7 1.08
    0 -11 1 7.86 1.12
    -1 11 -1 16.8 1.35
    -1 11 -1 15.69 1.57
    -1 11 -1 15.9 1.45
    -1 11 -1 15.64 1.63
    1 -11 1 16.1 1.48
    1 -11 1 16.24 1.63
    1 -11 1 15.55 1.98
    1 -11 1 16.32 1.51
    -2 11 -1 -0.67 0.29
    -2 11 -1 -0.03 0.24
    -2 11 -1 0.15 0.53
    -2 11 -1 -0.08 0.19
    2 -11 1 0.4 0.31
    2 -11 1 0.11 0.56
    2 -11 1 0.15 0.43
    -3 11 -1 3.63 0.75
    -3 11 -1 5.07 0.9
    -3 11 -1 3.19 0.49
    -3 11 -1 2.71 0.62
    3 -11 1 3.21 0.61
    3 -11 1 3.15 0.48
    3 -11 1 2.39 0.75
    3 -11 1 3.12 0.82
    10 10 -1 0.15 0.33
    10 10 -1 -0.26 0.27
    10 10 -1 0.67 0.33
    -10 -10 1 0.58 0.41
    -10 -10 1 0.13 0.38
    -10 -10 1 0.57 0.75
    9 10 -1 0.13 0.31
    9 10 -1 0.18 0.29
    9 10 -1 0.6 0.27
    -9 -10 1 0.05 0.3
    -9 -10 1 0.8 0.39
    -9 -10 1 -0.33 0.36
    8 10 -1 15.23 1.67
    8 10 -1 14.69 1.39
    8 10 -1 17.09 1.55
    8 10 -1 18.08 1.49
    -8 -10 1 12.53 1.86
    -8 -10 1 17.72 1.94
    7 10 -1 13.29 1.23
    7 10 -1 12.34 1.03
    7 10 -1 9.63 1.25
    -7 -10 1 10.16 1.23
    -7 -10 1 14.7 1.29
    -7 -10 1 11.04 1.24
    6 10 -1 5.53 0.57
    6 10 -1 5.25 0.63
    6 10 -1 6.26 1.05
    6 10 -1 5.43 0.75
    -6 -10 1 4.6 0.71
    -6 -10 1 4.52 0.78
    -6 -10 1 5.68 0.86
    5 10 -1 9.57 0.94
    5 10 -1 9.72 1.38
    5 10 -1 8.83 1.18
    -5 -10 1 9.28 1.04
    -5 -10 1 9.77 1.02
    -5 -10 1 9.22 1.08
    4 10 -1 0.13 0.24
    4 10 -1 0.43 0.16
    4 10 -1 0.5 0.24
    4 10 -1 0.55 0.3
    -4 -10 1 0.43 0.31
    -4 -10 1 0.42 0.28
    -4 -10 1 0.44 0.23
    -4 -10 1 0.8 0.35
    3 10 -1 0.49 0.24
    3 10 -1 0.81 0.33
    3 10 -1 1.13 0.24
    3 10 -1 0.53 0.33
    -3 -10 1 0.35 0.26
    -3 -10 1 0.95 0.33
    -3 -10 1 0.25 0.3
    2 10 -1 0.67 0.3
    2 10 -1 0.05 0.18
    2 10 -1 0.25 0.17
    2 10 -1 0.35 0.25
    -2 -10 1 0.25 0.2
    -2 -10 1 0.02 0.33
    -2 -10 1 0.42 0.26
    -2 -10 1 0.17 0.34
    1 10 -1 0.31 0.3
    1 10 -1 0.05 0.18
    1 10 -1 0.66 0.25
    1 10 -1 0.7 0.21
    -1 -10 1 0.41 0.42
    -1 -10 1 0.51 0.28
    -1 -10 1 0.87 0.38
    -1 -10 1 0.44 0.23
    0 10 -1 22.14 1.97
    0 10 -1 17.93 1.76
    0 10 -1 20.44 1.7
    0 10 -1 19.15 1.57
    0 -10 1 18.21 1.81
    0 -10 1 20.4 1.82
    0 -10 1 20.96 1.93
    0 -10 1 22.1 1.74
    -1 10 -1 4.36 0.73
    -1 10 -1 4.59 0.74
    -1 10 -1 4.37 0.48
    -1 10 -1 4.01 0.77
    1 -10 1 4.38 0.62
    1 -10 1 4.28 0.82
    1 -10 1 4.31 0.61
    1 -10 1 3.35 0.75
    -2 10 -1 11.36 1.22
    -2 10 -1 9.07 0.97
    -2 10 -1 9.9 0.87
    -2 10 -1 9.31 1.06
    2 -10 1 8.92 0.86
    2 -10 1 9.9 1.18
    2 -10 1 9.14 1.21
    -3 10 -1 17.41 1.91
    -3 10 -1 18.49 1.46
    -3 10 -1 23.2 2
    3 -10 1 18.16 1.61
    3 -10 1 12.48 2.35
    3 -10 1 15.68 1.4
    -4 10 -1 5.15 0.58
    -4 10 -1 7.06 1.15
    -4 10 -1 4.11 0.7
    -4 10 -1 4.53 0.74
    4 -10 1 4.09 0.54
    4 -10 1 5.01 0.74
    4 -10 1 3.09 0.8
    -5 10 -1 0.71 0.48
    -5 10 -1 0.92 0.71
    -5 10 -1 1.17 0.44
    5 -10 1 -0.11 0.56
    5 -10 1 1.77 0.34
    5 -10 1 1.19 0.48
    11 9 -1 12.03 1.29
    11 9 -1 7.74 1.42
    -11 -9 1 8.29 1.23
    -11 -9 1 13.03 1.7
    -11 -9 1 10.6 1.33
    -11 -9 1 11.03 1.34
    10 9 -1 1.65 0.43
    10 9 -1 1.64 0.49
    -10 -9 1 1.13 0.79
    -10 -9 1 1.64 0.52
    -10 -9 1 1.46 0.53
    -10 -9 1 1.57 0.47
    9 9 -1 1.47 0.4
    9 9 -1 1.82 0.44
    9 9 -1 0.77 0.26
    -9 -9 1 1.49 0.47
    -9 -9 1 1.37 0.79
    8 9 -1 10.34 1.02
    8 9 -1 10.87 0.93
    8 9 -1 10 1.08
    8 9 -1 10.48 1.24
    -8 -9 1 10.43 1.12
    -8 -9 1 9.46 1.13
    7 9 -1 0.12 0.18
    7 9 -1 0.01 0.25
    7 9 -1 -0.03 0.16
    7 9 -1 0.02 0.29
    -7 -9 1 0.13 0.21
    -7 -9 1 -0.17 0.19
    -7 -9 1 0.11 0.23
    6 9 -1 22.62 1.85
    6 9 -1 21.3 1.99
    6 9 -1 19.65 1.86
    6 9 -1 25.23 1.94
    -6 -9 1 21.6 1.93
    -6 -9 1 24.88 1.97
    5 9 -1 1.89 0.43
    5 9 -1 3.1 0.49
    5 9 -1 2.25 0.51
    -5 -9 1 3.02 1
    -5 -9 1 2.38 0.49
    4 9 -1 4.99 0.64
    4 9 -1 4.59 0.68
    4 9 -1 4.72 0.56
    -4 -9 1 5.35 0.66
    -4 -9 1 5.47 0.71
    -4 -9 1 3.96 0.62
    3 9 -1 12.05 1.1
    3 9 -1 12.28 1.19
    3 9 -1 13.17 1.03
    3 9 -1 13.01 1.24
    -3 -9 1 13.48 1.3
    -3 -9 1 11.32 1.15
    -3 -9 1 11.87 1.19
    -3 -9 1 10.88 1.22
    2 9 -1 0.29 0.24
    2 9 -1 0.04 0.15
    2 9 -1 0.24 0.23
    2 9 -1 0.32 0.15
    -2 -9 1 0.37 0.31
    -2 -9 1 0.03 0.27
    -2 -9 1 0.02 0.19
    -2 -9 1 -0.02 0.14
    1 9 -1 0.57 0.2
    1 9 -1 0.7 0.31
    1 9 -1 0.89 0.18
    1 9 -1 0.64 0.28
    -1 -9 1 0.41 0.23
    -1 -9 1 0.67 0.2
    -1 -9 1 0.98 0.35
    0 9 -1 5.67 0.77
    0 9 -1 5.99 0.61
    0 9 -1 6.11 0.76
    0 9 -1 5.46 0.64
    0 -9 1 6.78 0.82
    0 -9 1 7.05 0.74
    0 -9 1 6.57 0.71
    0 -9 1 5.33 0.89
    -1 9 -1 5.11 0.61
    -1 9 -1 6.02 0.54
    -1 9 -1 5.41 0.76
    -1 9 -1 4.47 0.67
    1 -9 1 4.91 0.53
    1 -9 1 5.84 0.67
    1 -9 1 5.06 0.63
    1 -9 1 6.04 0.82
    1 -9 1 4.34 0.76
    -2 9 -1 11.25 1.19
    -2 9 -1 14.15 1.3
    -2 9 -1 12.91 1.11
    -2 9 -1 15.99 1.92
    2 -9 1 13.74 1.22
    2 -9 1 14.27 1.41
    2 -9 1 13.29 1.09
    -3 9 -1 2.09 0.34
    -3 9 -1 1.64 0.43
    -3 9 -1 2.29 0.58
    -3 9 -1 2.02 0.47
    3 -9 1 1.09 0.45
    3 -9 1 2.14 0.43
    3 -9 1 2.09 0.32
    -4 9 -1 18.19 1.6
    -4 9 -1 18.99 1.67
    -4 9 -1 16.84 1.44
    -4 9 -1 17.54 1.85
    4 -9 1 13.71 1.71
    4 -9 1 18.26 1.47
    4 -9 1 19.98 1.6
    -5 9 -1 1.6 0.33
    -5 9 -1 1.81 0.46
    -5 9 -1 2.01 0.79
    5 -9 1 2.38 0.54
    5 -9 1 2.09 0.34
    5 -9 1 0.88 0.49
    -6 9 -1 0.44 0.25
    -6 9 -1 -0.06 0.35
    -6 9 -1 0.33 0.66
    -6 9 -1 0.55 0.39
    6 -9 1 0.73 0.5
    6 -9 1 0.57 0.27
    6 -9 1 0.45 0.39
    11 8 -1 6.21 0.88
    11 8 -1 8.48 1.01
    -11 -8 1 7.13 1.01
    -11 -8 1 7.86 1.3
    -11 -8 1 5.84 0.99
    10 8 -1 1.58 0.43
    10 8 -1 1.16 0.38
    -10 -8 1 0.67 0.42
    -10 -8 1 0.3 0.42
    -10 -8 1 0.77 0.39
    9 8 -1 5.73 0.79
    9 8 -1 5.69 1.15
    -9 -8 1 6.99 0.87
    -9 -8 1 6.28 0.85
    -9 -8 1 9.1 1.3
    -9 -8 1 6.63 0.82
    8 8 -1 -0.07 0.19
    -8 -8 1 0.39 0.26
    -8 -8 1 0.04 0.21
    -8 -8 1 0.05 0.2
    7 8 -1 0.49 0.24
    7 8 -1 0.23 0.12
    7 8 -1 0.21 0.17
    7 8 -1 0.16 0.26
    7 8 -1 0.16 0.45
    -7 -8 1 -0.01 0.15
    -7 -8 1 0.34 0.26
    6 8 -1 1.24 0.33
    6 8 -1 0.75 0.26
    6 8 -1 0.46 0.26
    -6 -8 1 1.74 0.42
    -6 -8 1 0.62 0.29
    5 8 -1 8.7 0.86
    5 8 -1 9.35 0.83
    5 8 -1 6.91 0.82
    5 8 -1 8.53 0.95
    -5 -8 1 9.8 1.08
    -5 -8 1 8.7 0.89
    4 8 -1 46.14 3.62
    4 8 -1 47.23 3.69
    4 8 -1 44.98 3.75
    -4 -8 1 52.87 3.71
    -4 -8 1 52.47 3.77
    -4 -8 1 46.58 3.63
    3 8 -1 22.42 1.95
    3 8 -1 23.39 2.03
    3 8 -1 25.87 1.88
    3 8 -1 20.72 2.05
    -3 -8 1 27.93 2.15
    -3 -8 1 25.63 2.08
    -3 -8 1 29.24 2.04
    -3 -8 1 23 1.99
    2 8 -1 30.28 2.32
    2 8 -1 29.97 2.51
    2 8 -1 33.3 2.51
    2 8 -1 27.67 2.38
    -2 -8 1 34.76 2.53
    -2 -8 1 32.63 2.58
    -2 -8 1 31.99 2.44
    -2 -8 1 29.56 2.43
    1 8 -1 37.86 3.05
    1 8 -1 36.51 2.97
    1 8 -1 44.57 3.18
    1 8 -1 44.35 3.22
    -1 -8 1 42.68 3.13
    -1 -8 1 39.23 3.09
    -1 -8 1 39.45 3.24
    -1 -8 1 40.14 3.16
    0 8 -1 9.57 0.96
    0 8 -1 8.95 0.77
    0 8 -1 8.82 0.85
    0 8 -1 9.57 1
    0 -8 1 9.12 1.08
    0 -8 1 8.88 0.95
    0 -8 1 8.82 0.9
    0 -8 1 11.19 1.08
    -1 8 -1 0.31 0.2
    -1 8 -1 0.48 0.29
    -1 8 -1 0.66 0.16
    -1 8 -1 0.51 0.2
    1 -8 1 0.64 0.26
    1 -8 1 0.7 0.19
    1 -8 1 0.33 0.28
    1 -8 1 0.37 0.19
    -2 8 -1 5.72 0.82
    -2 8 -1 5.72 0.58
    -2 8 -1 6.16 0.76
    -2 8 -1 5.98 0.68
    2 -8 1 7.74 0.61
    2 -8 1 6.41 0.69
    2 -8 1 6.22 0.69
    2 -8 1 6.42 0.86
    -3 8 -1 2.09 0.46
    -3 8 -1 2.38 0.52
    -3 8 -1 2.21 0.34
    -3 8 -1 1.9 0.43
    3 -8 1 2.04 0.48
    3 -8 1 2.3 0.35
    3 -8 1 2.36 0.47
    -4 8 -1 52.78 4.4
    -4 8 -1 46.38 3.69
    -4 8 -1 51.2 3.89
    4 -8 1 42 3.96
    4 -8 1 54.84 3.67
    4 -8 1 51.94 3.83
    -5 8 -1 0.19 0.18
    -5 8 -1 0.34 0.41
    -5 8 -1 0.48 0.26
    -5 8 -1 -0.21 0.24
    5 -8 1 0.14 0.19
    5 -8 1 0.3 0.29
    5 -8 1 0 0.35
    -6 8 -1 7.78 1.28
    -6 8 -1 7.98 0.77
    -6 8 -1 8.51 0.96
    -6 8 -1 6.89 0.92
    6 -8 1 6.5 1.16
    6 -8 1 9.72 0.94
    -7 8 -1 0.76 0.75
    -7 8 -1 1.01 0.44
    -7 8 -1 1.04 0.33
    -7 8 -1 0.27 0.4
    7 -8 1 0.47 0.56
    7 -8 1 0.88 0.33
    7 -8 1 1.43 0.47
    12 7 -1 3.72 0.74
    12 7 -1 1.86 0.52
    -12 -7 1 2.42 0.73
    -12 -7 1 2.59 0.79
    -12 -7 1 2.28 0.61
    -12 -7 1 3.23 1.18
    11 7 -1 -0.21 0.28
    11 7 -1 0.41 0.37
    -11 -7 1 0.68 0.36
    -11 -7 1 0.39 0.37
    -11 -7 1 0.43 0.58
    -11 -7 1 0.49 0.43
    10 7 -1 21.26 1.71
    10 7 -1 17.17 1.63
    -10 -7 1 17.87 1.74
    -10 -7 1 21.01 1.81
    -10 -7 1 15.55 1.92
    -10 -7 1 19.18 1.69
    9 7 -1 10.65 1.02
    9 7 -1 10.23 1.06
    -9 -7 1 9.22 1.08
    -9 -7 1 8.46 1.04
    -9 -7 1 13.05 1.48
    -9 -7 1 9.22 1.09
    8 7 -1 6.38 0.68
    8 7 -1 5.58 0.64
    -8 -7 1 6.21 0.84
    -8 -7 1 5.21 0.71
    -8 -7 1 3.58 0.7
    -8 -7 1 4.58 0.98
    7 7 -1 4.09 0.73
    7 7 -1 3.6 0.69
    7 7 -1 3.5 0.49
    7 7 -1 3.17 0.45
    -7 -7 1 3.95 0.61
    -7 -7 1 2.86 0.64
    -7 -7 1 2.22 0.44
    6 7 -1 4.31 0.57
    6 7 -1 4.25 0.53
    6 7 -1 4.72 0.62
    6 7 -1 3.48 0.48
    -6 -7 1 3.68 0.53
    -6 -7 1 4.93 0.59
    -6 -7 1 2.66 0.56
    5 7 -1 15.2 1.3
    5 7 -1 13.19 1.06
    5 7 -1 11.8 1.14
    5 7 -1 14.28 1.21
    5 7 -1 13.2 1.25
    -5 -7 1 13.73 1.26
    -5 -7 1 13.46 1.21
    -5 -7 1 13.94 1.21
    4 7 -1 40.23 3
    4 7 -1 40.88 3.06
    4 7 -1 41.89 2.91
    -4 -7 1 37.7 3.05
    -4 -7 1 38.49 3
    -4 -7 1 38.6 3.04
    3 7 -1 2.26 0.69
    3 7 -1 1.26 0.26
    3 7 -1 2.15 0.26
    -3 -7 1 1.18 0.35
    -3 -7 1 1.78 0.35
    -3 -7 1 1.45 0.35
    -3 -7 1 1.53 0.34
    2 7 -1 48.6 4.09
    2 7 -1 53.31 4.29
    2 7 -1 56.3 4.29
    2 7 -1 58.07 4.19
    -2 -7 1 58.83 4.29
    -2 -7 1 59.25 4.34
    -2 -7 1 57.04 4.21
    -2 -7 1 62.53 4.24
    1 7 -1 7.9 0.63
    1 7 -1 6.8 0.68
    1 7 -1 7.54 0.89
    1 7 -1 7.71 0.79
    -1 -7 1 7.23 0.75
    -1 -7 1 7.8 0.84
    -1 -7 1 6.32 0.74
    -1 -7 1 7.21 0.7
    0 7 -1 12.91 1.17
    0 7 -1 11.26 0.95
    0 7 -1 12.34 1.13
    0 7 -1 9.97 1.01
    0 -7 1 12.29 1.1
    0 -7 1 12.39 1.19
    0 -7 1 10.94 1.03
    0 -7 1 13.48 0.97
    0 -7 1 13.28 1.15
    -1 7 -1 1.27 0.34
    -1 7 -1 1.55 0.29
    -1 7 -1 1.39 0.38
    -1 7 -1 1.56 0.24
    1 -7 1 1.16 0.36
    1 -7 1 1.48 0.23
    1 -7 1 1.3 0.28
    1 -7 1 1.7 0.31
    -2 7 -1 1.08 0.4
    -2 7 -1 1.65 0.32
    -2 7 -1 1.68 0.27
    -2 7 -1 1.62 0.51
    2 -7 1 2.19 0.51
    2 -7 1 1.98 0.48
    2 -7 1 1.5 0.29
    2 -7 1 1.91 0.28
    -3 7 -1 12.58 1.12
    -3 7 -1 9.95 1.03
    -3 7 -1 11.16 0.94
    -3 7 -1 11.13 1.21
    3 -7 1 11.86 0.94
    3 -7 1 11.58 1.04
    3 -7 1 11.47 1.19
    -4 7 -1 37.5 3.02
    -4 7 -1 41.65 3.18
    -4 7 -1 41.8 3.2
    -4 7 -1 39.07 3.35
    4 -7 1 41.78 3.13
    4 -7 1 41.03 3.33
    4 -7 1 42.5 3.01
    -5 7 -1 9.11 0.76
    -5 7 -1 7.21 0.92
    -5 7 -1 7.96 0.88
    -5 7 -1 10.12 1.72
    5 -7 1 7.75 0.99
    5 -7 1 7.25 0.84
    5 -7 1 9.11 0.75
    -6 7 -1 19.76 1.87
    -6 7 -1 18.61 1.66
    -6 7 -1 19.73 1.66
    -6 7 -1 19.17 1.49
    6 -7 1 18.74 1.68
    6 -7 1 15.32 1.71
    6 -7 1 17.14 1.44
    -7 7 -1 -0.03 0.28
    -7 7 -1 0.35 0.45
    -7 7 -1 -0.2 0.24
    -7 7 -1 -0.01 0.17
    7 -7 1 0.08 0.23
    7 -7 1 0.14 0.58
    7 -7 1 -0.16 0.27
    -8 7 -1 7.47 1.03
    -8 7 -1 8.34 1.31
    -8 7 -1 8.09 0.83
    -8 7 -1 8.13 0.98
    8 -7 1 8.95 0.81
    8 -7 1 8.58 1.22
    8 -7 1 8.44 1.05
    12 6 -1 -0.18 0.38
    12 6 -1 -0.22 0.55
    -12 -6 1 0.54 0.62
    -12 -6 1 -0.47 0.42
    -12 -6 1 0.43 0.44
    -12 -6 1 -0.4 0.34
    11 6 -1 3.73 0.67
    11 6 -1 3.69 0.69
    -11 -6 1 3.48 0.64
    -11 -6 1 5.08 0.85
    -11 -6 1 3.02 0.63
    -11 -6 1 1.99 0.88
    10 6 -1 13.86 1.26
    10 6 -1 13.18 1.32
    -10 -6 1 13.42 1.58
    -10 -6 1 11.06 1.21
    -10 -6 1 12.84 1.32
    -10 -6 1 11.85 1.28
    9 6 -1 1.11 0.28
    9 6 -1 1.12 0.51
    -9 -6 1 1.29 0.4
    -9 -6 1 0.96 0.27
    -9 -6 1 0.43 0.52
    8 6 -1 35.32 2.61
    8 6 -1 27.57 2.53
    -8 -6 1 32.03 2.81
    -8 -6 1 32.35 2.63
    -8 -6 1 35 2.62
    7 6 -1 18.44 1.43
    7 6 -1 16.42 1.39
    7 6 -1 14.68 1.42
    -7 -6 1 15.36 1.44
    -7 -6 1 15.24 1.4
    -7 -6 1 17.43 1.71
    6 6 -1 5.45 0.65
    6 6 -1 4.58 0.57
    -6 -6 1 4.24 0.55
    -6 -6 1 4.97 0.6
    -6 -6 1 5.09 0.6
    5 6 -1 5.11 0.55
    5 6 -1 4.78 0.58
    -5 -6 1 5.43 0.63
    -5 -6 1 5.09 0.58
    -5 -6 1 5.97 0.61
    4 6 -1 0.43 0.17
    4 6 -1 0.62 0.21
    4 6 -1 0.39 0.21
    4 6 -1 0.84 0.25
    -4 -6 1 0.36 0.2
    -4 -6 1 0.79 0.23
    -4 -6 1 0.39 0.17
    3 6 -1 5.37 0.52
    3 6 -1 5.07 0.53
    3 6 -1 5.93 0.59
    3 6 -1 6.07 0.63
    -3 -6 1 4.85 0.55
    -3 -6 1 4.78 0.85
    -3 -6 1 4.87 0.55
    -3 -6 1 5.67 1.03
    2 6 -1 19.2 1.49
    2 6 -1 17.82 1.56
    2 6 -1 18.57 1.55
    2 6 -1 19.69 1.42
    -2 -6 1 16.73 1.49
    -2 -6 1 16.81 1.54
    -2 -6 1 19.67 1.6
    -2 -6 1 21.06 1.53
    1 6 -1 36.77 2.85
    1 6 -1 36.03 2.82
    1 6 -1 35.29 2.68
    1 6 -1 37.16 2.75
    -1 -6 1 35.16 2.87
    -1 -6 1 41.69 2.81
    -1 -6 1 35.4 2.77
    -1 -6 1 35.83 2.82
    0 6 -1 84.92 6.3
    0 6 -1 96.3 6.15
    0 6 -1 86.18 6.21
    0 6 -1 76.32 6.3
    0 -6 1 72.41 6.59
    0 -6 1 83.73 6.13
    0 -6 1 95.63 6.26
    0 -6 1 84.25 6.22
    0 -6 1 86.16 6.28
    -1 6 -1 0.05 0.14
    -1 6 -1 -0.08 0.09
    -1 6 -1 0.31 0.21
    -1 6 -1 0.11 0.09
    1 -6 1 0.22 0.18
    1 -6 1 0.38 0.13
    1 -6 1 0.31 0.13
    1 -6 1 0.11 0.11
    -2 6 -1 21.33 1.72
    -2 6 -1 21.65 1.67
    2 -6 1 18.58 1.63
    2 -6 1 21.48 1.56
    2 -6 1 21.4 1.8
    2 -6 1 19.72 1.84
    -3 6 -1 2.38 0.29
    -3 6 -1 2.82 0.38
    -3 6 -1 2.16 0.47
    -3 6 -1 2.52 0.43
    3 -6 1 3.31 0.57
    3 -6 1 2.41 0.4
    3 -6 1 3.06 0.33
    -4 6 -1 0.71 0.31
    -4 6 -1 0.67 0.2
    -4 6 -1 0.7 0.17
    -4 6 -1 1.06 0.36
    4 -6 1 0.9 0.25
    4 -6 1 0.69 0.29
    4 -6 1 0.79 0.22
    -5 6 -1 6.97 0.65
    -5 6 -1 8.67 0.99
    -5 6 -1 7.07 0.78
    -5 6 -1 6.36 0.77
    5 -6 1 6.94 0.75
    5 -6 1 7.87 0.66
    5 -6 1 7.39 0.88
    -6 6 -1 3.31 0.72
    -6 6 -1 1.64 0.31
    -6 6 -1 2.62 0.51
    6 -6 1 2.48 0.44
    6 -6 1 2.97 0.37
    6 -6 1 2.61 0.54
    -7 6 -1 7.07 0.68
    -7 6 -1 7.46 0.87
    -7 6 -1 7.14 0.82
    -7 6 -1 7.21 1.14
    7 -6 1 6.08 0.65
    7 -6 1 7.86 0.83
    7 -6 1 7.91 0.96
    -8 6 -1 18.45 1.7
    -8 6 -1 19.48 1.63
    -8 6 -1 17.35 1.46
    -8 6 -1 18.84 1.98
    8 -6 1 17.29 1.59
    8 -6 1 15.74 1.4
    8 -6 1 19.28 1.84
    -9 6 -1 -0.84 0.65
    -9 6 -1 0.64 0.44
    -9 6 -1 0.94 0.44
    9 -6 1 0.69 0.41
    9 -6 1 0.43 0.52
    9 -6 1 -0.02 0.25
    12 5 -1 1.15 0.43
    12 5 -1 0.69 0.32
    12 5 -1 0.6 0.43
    -12 -5 1 0.71 0.63
    -12 -5 1 0.2 0.44
    -12 -5 1 1.15 0.37
    -12 -5 1 0.7 0.51
    11 5 -1 0.38 0.34
    11 5 -1 0.13 0.28
    -11 -5 1 -0.18 0.28
    -11 -5 1 0.52 0.3
    -11 -5 1 0.26 0.53
    -11 -5 1 0.42 0.34
    10 5 -1 2.03 0.46
    10 5 -1 1.15 0.39
    -10 -5 1 2.53 0.55
    -10 -5 1 2.62 0.82
    -10 -5 1 1.93 0.45
    -10 -5 1 2.04 0.49
    9 5 -1 3 0.55
    9 5 -1 4.15 0.56
    -9 -5 1 5.02 0.89
    -9 -5 1 3.08 0.54
    -9 -5 1 3.77 0.67
    8 5 -1 18.42 1.49
    8 5 -1 16.05 1.45
    -8 -5 1 16.55 1.53
    -8 -5 1 17.72 1.71
    -8 -5 1 15.07 1.5
    -8 -5 1 16.95 1.47
    7 5 -1 2.6 0.47
    7 5 -1 1.88 0.39
    -7 -5 1 2.2 0.47
    -7 -5 1 1.86 0.45
    -7 -5 1 2.21 0.43
    6 5 -1 83.88 5.61
    6 5 -1 80.15 5.63
    6 5 -1 72.94 5.58
    -6 -5 1 67.11 5.57
    -6 -5 1 84.73 5.65
    -6 -5 1 66.83 5.61
    5 5 -1 8.95 0.87
    5 5 -1 10.73 0.96
    5 5 -1 9.32 0.87
    -5 -5 1 10.06 0.94
    -5 -5 1 10.08 0.91
    -5 -5 1 9.99 0.9
    4 5 -1 27.46 2.28
    4 5 -1 31.34 2.31
    4 5 -1 32.39 2.39
    4 5 -1 30.44 2.29
    -4 -5 1 30.22 2.36
    -4 -5 1 29.32 2.31
    -4 -5 1 30.46 2.32
    3 5 -1 1.25 0.23
    3 5 -1 1.25 0.24
    3 5 -1 0.87 0.26
    3 5 -1 1.04 0.23
    -3 -5 1 0.72 0.24
    -3 -5 1 1.29 0.27
    -3 -5 1 1.43 0.27
    -3 -5 1 1.39 0.27
    2 5 -1 15.14 1.36
    2 5 -1 17.04 1.3
    2 5 -1 17.51 1.35
    -2 -5 1 15.99 1.36
    -2 -5 1 16.88 1.32
    -2 -5 1 16.07 1.36
    1 5 -1 72 5.38
    1 5 -1 78.05 5.53
    1 5 -1 82.63 5.45
    1 5 -1 72.56 5.49
    -1 -5 1 77.94 5.52
    -1 -5 1 70.1 5.53
    -1 -5 1 72.93 5.45
    0 5 -1 133.07 9.64
    0 5 -1 136.62 9.75
    0 5 -1 135.82 9.59
    0 5 -1 131.37 9.72
    0 -5 1 145.76 9.79
    0 -5 1 151.6 9.67
    0 -5 1 128.49 9.7
    0 -5 1 116.8 9.57
    -1 5 -1 32.13 2.34
    -1 5 -1 32.76 2.41
    -1 5 -1 33.53 2.48
    -1 5 -1 30.93 2.27
    1 -5 1 28.3 2.44
    1 -5 1 29.94 2.27
    1 -5 1 29.4 2.37
    1 -5 1 32.03 2.34
    -2 5 -1 80.25 5.99
    -2 5 -1 90.75 6.09
    -2 5 -1 88.18 6.22
    -2 5 -1 86.63 6.12
    2 -5 1 83.72 6.06
    2 -5 1 77.03 6.17
    2 -5 1 79.21 5.98
    2 -5 1 83.75 6.08
    -3 5 -1 0.52 0.18
    -3 5 -1 0.75 0.16
    -3 5 -1 0.41 0.17
    -3 5 -1 0.74 0.27
    3 -5 1 1.04 0.31
    3 -5 1 0.79 0.16
    3 -5 1 1.14 0.26
    -4 5 -1 2.24 0.4
    -4 5 -1 1.86 0.24
    -4 5 -1 1.94 0.38
    -4 5 -1 2.05 0.45
    4 -5 1 1.43 0.3
    4 -5 1 1.67 0.25
    4 -5 1 1.73 0.44
    -5 5 -1 1.67 0.37
    -5 5 -1 1.73 0.26
    -5 5 -1 2.11 0.51
    -5 5 -1 1.73 0.35
    5 -5 1 1.87 0.27
    5 -5 1 2.11 0.38
    5 -5 1 1.96 0.48
    -6 5 -1 1.53 0.26
    -6 5 -1 1.74 0.36
    -6 5 -1 1.4 0.45
    -6 5 -1 1.46 0.35
    6 -5 1 0.83 0.33
    6 -5 1 1 0.28
    6 -5 1 1.48 0.23
    6 -5 1 1.8 0.62
    -7 5 -1 16.01 1.3
    -7 5 -1 16.4 1.43
    -7 5 -1 16.72 1.47
    7 -5 1 17.41 1.43
    7 -5 1 14.22 1.52
    7 -5 1 15.92 1.26
    -8 5 -1 6.61 0.86
    -8 5 -1 6.69 1.09
    -8 5 -1 8.53 0.84
    8 -5 1 7.69 0.66
    8 -5 1 6.95 0.8
    8 -5 1 4.74 0.89
    -9 5 -1 19.71 1.91
    -9 5 -1 19.46 2.12
    -9 5 -1 21.61 1.9
    9 -5 1 22.21 1.88
    9 -5 1 19.27 2
    9 -5 1 23.01 1.66
    12 4 -1 19.11 1.76
    12 4 -1 20.43 1.56
    12 4 -1 17.74 1.74
    -12 -4 1 15.57 1.77
    -12 -4 1 16.77 1.85
    -12 -4 1 18.62 1.76
    11 4 -1 3.55 0.66
    11 4 -1 2.19 0.54
    11 4 -1 3.46 0.51
    -11 -4 1 3.28 0.68
    -11 -4 1 2.83 0.59
    10 4 -1 5.01 0.68
    10 4 -1 5.04 0.7
    -10 -4 1 5.88 0.93
    -10 -4 1 4.81 0.7
    -10 -4 1 5.65 0.8
    9 4 -1 0.75 0.29
    9 4 -1 0.79 0.28
    -9 -4 1 0.89 0.31
    -9 -4 1 0.64 0.3
    -9 -4 1 0.55 0.24
    -9 -4 1 0.66 0.48
    8 4 -1 0.3 0.22
    8 4 -1 0.38 0.22
    -8 -4 1 0.42 0.23
    -8 -4 1 0.03 0.32
    -8 -4 1 0.3 0.24
    7 4 -1 40.79 3.01
    7 4 -1 40.46 3.11
    -7 -4 1 40.03 3.06
    -7 -4 1 35.46 2.98
    -7 -4 1 39.07 3.05
    6 4 -1 59.35 4.66
    6 4 -1 67.89 4.68
    6 4 -1 68.47 4.69
    -6 -4 1 63.68 4.71
    -6 -4 1 57.85 4.65
    -6 -4 1 60.46 4.68
    5 4 -1 33.38 2.29
    5 4 -1 30.12 2.21
    5 4 -1 27.5 2.2
    -5 -4 1 28.58 2.21
    -5 -4 1 28.76 2.25
    -5 -4 1 24.12 2.2
    4 4 -1 180.97 12.92
    4 4 -1 189.59 12.88
    4 4 -1 169.88 12.87
    4 4 -1 189.19 12.88
    -4 -4 1 171.09 12.91
    -4 -4 1 174.34 12.88
    -4 -4 1 185.25 12.89
    3 4 -1 7.89 0.76
    3 4 -1 9.21 0.77
    3 4 -1 9.31 0.83
    3 4 -1 10.39 0.81
    -3 -4 1 8.75 0.78
    -3 -4 1 10.88 0.85
    -3 -4 1 9.39 0.79
    -3 -4 1 9.15 0.8
    2 4 -1 18.34 1.48
    2 4 -1 21.58 1.57
    2 4 -1 22.26 1.5
    2 4 -1 19.39 1.52
    -2 -4 1 18.62 1.5
    -2 -4 1 18.24 1.5
    -2 -4 1 18.12 1.51
    -2 -4 1 19.91 1.56
    1 4 -1 6.74 0.65
    1 4 -1 7.46 0.56
    1 4 -1 7.73 0.61
    1 4 -1 6.83 0.64
    -1 -4 1 7.03 0.61
    -1 -4 1 7.15 0.63
    -1 -4 1 6.02 0.66
    0 4 -1 6.49 0.51
    0 4 -1 6.09 0.63
    0 4 -1 5.69 0.54
    0 4 -1 6.6 0.61
    0 -4 1 6.37 0.56
    0 -4 1 6.14 0.5
    0 -4 1 6.27 0.59
    0 -4 1 6.73 0.66
    -1 4 -1 79.45 5.62
    -1 4 -1 75.4 5.51
    -1 4 -1 69.01 5.55
    -1 4 -1 80.18 5.68
    1 -4 1 76.4 5.6
    1 -4 1 75.09 5.67
    1 -4 1 86.94 5.52
    1 -4 1 74.93 5.56
    -2 4 -1 39.8 2.86
    -2 4 -1 32.4 2.66
    -2 4 -1 39.19 2.77
    -2 4 -1 40.67 2.74
    2 -4 1 35.83 2.72
    2 -4 1 34.82 2.66
    2 -4 1 35.59 2.82
    -3 4 -1 112.02 8.12
    -3 4 -1 117.87 8.23
    -3 4 -1 116.69 8.33
    3 -4 1 110.39 8.3
    3 -4 1 115.75 8.11
    3 -4 1 110.45 8.18
    -4 4 -1 51.29 3.53
    -4 4 -1 48.95 3.77
    -4 4 -1 50.62 3.64
    -4 4 -1 49.54 3.63
    4 -4 1 47.02 3.51
    4 -4 1 49.87 3.61
    4 -4 1 42.63 3.69
    -5 4 -1 1.59 0.42
    -5 4 -1 1.78 0.35
    -5 4 -1 2.01 0.36
    -5 4 -1 2.2 0.26
    5 -4 1 2.24 0.26
    5 -4 1 2.59 0.48
    5 -4 1 2.13 0.37
    -6 4 -1 4.23 0.71
    -6 4 -1 3.65 0.52
    -6 4 -1 4.18 0.42
    -6 4 -1 4.64 0.52
    6 -4 1 4.37 0.62
    6 -4 1 4.24 0.49
    6 -4 1 4.06 0.4
    -7 4 -1 2.64 0.33
    -7 4 -1 3.44 0.65
    -7 4 -1 3.18 0.44
    -7 4 -1 2.14 0.45
    7 -4 1 3.04 0.34
    7 -4 1 2.16 0.53
    7 -4 1 3.28 0.45
    -8 4 -1 0.25 0.2
    -8 4 -1 0.21 0.2
    -8 4 -1 0.73 0.32
    8 -4 1 0.82 0.17
    8 -4 1 0.02 0.25
    8 -4 1 0.25 0.28
    -9 4 -1 18.11 1.77
    -9 4 -1 21.12 1.97
    -9 4 -1 20.6 1.71
    9 -4 1 19.41 1.53
    9 -4 1 19.5 1.88
    9 -4 1 19.65 1.72
    -10 4 -1 0.91 0.37
    -10 4 -1 0.24 0.79
    -10 4 -1 0.48 0.44
    10 -4 1 0.44 0.25
    10 -4 1 1.18 0.55
    10 -4 1 0.59 0.4
    12 3 -1 10.95 0.97
    12 3 -1 9.08 1.18
    12 3 -1 9.49 1.17
    -12 -3 1 11.44 1.18
    -12 -3 1 11.15 1.41
    -12 -3 1 10.4 1.19
    11 3 -1 2.26 0.5
    11 3 -1 1.64 0.46
    11 3 -1 3.46 0.59
    -11 -3 1 1.35 0.47
    -11 -3 1 2.48 0.64
    -11 -3 1 0.61 0.53
    10 3 -1 48.71 3.46
    10 3 -1 44.91 3.28
    10 3 -1 38.97 3.42
    -10 -3 1 46.03 3.46
    -10 -3 1 40.82 3.53
    -10 -3 1 42.87 3.53
    9 3 -1 0.19 0.19
    9 3 -1 0.43 0.25
    -9 -3 1 0.17 0.27
    -9 -3 1 0.38 0.27
    -9 -3 1 0.86 0.38
    -9 -3 1 0.25 0.39
    8 3 -1 0.08 0.16
    8 3 -1 -0.06 0.16
    -8 -3 1 0.4 0.37
    -8 -3 1 0.13 0.2
    -8 -3 1 0.13 0.18
    -8 -3 1 0.31 0.22
    7 3 -1 20.9 1.64
    7 3 -1 18.06 1.71
    -7 -3 1 20.2 1.62
    -7 -3 1 20.18 1.68
    -7 -3 1 18.59 1.64
    6 3 -1 1.11 0.28
    6 3 -1 1.12 0.27
    -6 -3 1 2.22 0.5
    -6 -3 1 1.35 0.31
    -6 -3 1 1.31 0.31
    -6 -3 1 1.09 0.27
    5 3 -1 33.11 2.65
    5 3 -1 35.36 2.66
    -5 -3 1 32.59 2.65
    -5 -3 1 37.44 2.69
    -5 -3 1 36.47 2.78
    -5 -3 1 36.11 2.69
    4 3 -1 106.7 8.24
    4 3 -1 104.69 8.21
    4 3 -1 130.11 8.25
    4 3 -1 112.97 8.22
    -4 -3 1 115.64 8.23
    -4 -3 1 109.71 8.23
    -4 -3 1 120.68 8.27
    3 3 -1 54.48 3.63
    3 3 -1 47.05 3.61
    3 3 -1 52.09 3.66
    3 3 -1 44.62 3.61
    -3 -3 1 48.07 3.62
    -3 -3 1 47.13 3.64
    -3 -3 1 54.12 3.65
    2 3 -1 36.25 2.81
    2 3 -1 40.66 2.81
    2 3 -1 40.17 2.82
    2 3 -1 39.65 2.86
    -2 -3 1 35.33 2.84
    -2 -3 1 39.78 2.82
    -2 -3 1 36.93 2.82
    1 3 -1 0.53 0.12
    1 3 -1 1.02 0.12
    1 3 -1 0.71 0.16
    -1 -3 1 0.71 0.14
    -1 -3 1 0.74 0.18
    -1 -3 1 0.54 0.15
    0 3 -1 36.2 3.01
    0 3 -1 40.68 3.01
    0 3 -1 42.82 2.92
    0 3 -1 41.55 2.96
    0 -3 1 41.69 2.94
    0 -3 1 39.94 3
    0 -3 1 40.36 2.96
    0 -3 1 42.45 3.04
    -1 3 -1 33.41 2.5
    -1 3 -1 37.39 2.63
    -1 3 -1 34.53 2.58
    1 -3 1 30.97 2.57
    1 -3 1 37.06 2.57
    1 -3 1 31.47 2.49
    1 -3 1 39.67 2.64
    -2 3 -1 0.24 0.11
    -2 3 -1 0.15 0.13
    -2 3 -1 0.22 0.11
    -2 3 -1 0.18 0.07
    2 -3 1 0.04 0.08
    2 -3 1 0.07 0.13
    2 -3 1 0.1 0.07
    -3 3 -1 47.11 3.39
    -3 3 -1 43.75 3.31
    -3 3 -1 46.94 3.4
    -3 3 -1 44.81 3.48
    3 -3 1 47.22 3.38
    3 -3 1 40.05 3.44
    3 -3 1 51.23 3.31
    -4 3 -1 7.17 0.82
    -4 3 -1 8.33 0.73
    -4 3 -1 8.52 0.66
    -4 3 -1 6.92 0.72
    4 -3 1 8.95 0.74
    4 -3 1 8.59 0.82
    4 -3 1 8.27 0.65
    -5 3 -1 17.12 1.39
    -5 3 -1 16.53 1.51
    -5 3 -1 17.78 1.31
    -5 3 -1 17.35 1.51
    5 -3 1 18.07 1.5
    5 -3 1 17.07 1.39
    5 -3 1 16.38 1.29
    -6 3 -1 22.67 1.79
    -6 3 -1 20.32 1.5
    -6 3 -1 17.37 1.6
    6 -3 1 20.38 1.61
    6 -3 1 18.28 1.68
    6 -3 1 19.39 1.48
    -7 3 -1 0.56 0.32
    -7 3 -1 0.32 0.17
    7 -3 1 0.61 0.22
    7 -3 1 0.79 0.27
    7 -3 1 0.83 0.17
    -8 3 -1 0.27 0.28
    8 -3 1 0.36 0.22
    8 -3 1 0.31 0.26
    8 -3 1 0.28 0.14
    -9 3 -1 0.97 0.41
    -9 3 -1 1.21 0.34
    9 -3 1 0.87 0.21
    9 -3 1 1.42 0.38
    9 -3 1 1 0.43
    -10 3 -1 1.94 0.63
    -10 3 -1 0.71 0.38
    -10 3 -1 1.06 0.58
    10 -3 1 0.88 0.25
    10 -3 1 1.41 0.53
    10 -3 1 0.94 0.4
    12 2 -1 3.21 0.65
    12 2 -1 2.16 0.39
    12 2 -1 1.78 1
    -12 -2 1 1.72 0.54
    -12 -2 1 1.88 0.52
    -12 -2 1 2.46 0.74
    11 2 -1 14.02 1.35
    11 2 -1 13.14 1.29
    -11 -2 1 10.71 1.29
    -11 -2 1 14.8 1.47
    10 2 -1 27.24 2.49
    10 2 -1 26.33 2.23
    10 2 -1 26.89 2.1
    -10 -2 1 27.68 2.37
    -10 -2 1 27.51 2.28
    9 2 -1 10.5 1.12
    9 2 -1 11.5 1.11
    9 2 -1 13.48 1.03
    -9 -2 1 11.87 1.3
    -9 -2 1 11.5 1.23
    -9 -2 1 11.47 1.14
    8 2 -1 14.26 1.23
    8 2 -1 13.32 1.08
    8 2 -1 11.83 1.16
    -8 -2 1 13.39 1.21
    -8 -2 1 12.6 1.18
    -8 -2 1 14.31 1.28
    -8 -2 1 12.35 1.29
    7 2 -1 4.69 0.53
    7 2 -1 4.62 0.63
    -7 -2 1 3.17 0.61
    -7 -2 1 4.15 0.56
    -7 -2 1 4.55 0.64
    -7 -2 1 5.52 0.55
    6 2 -1 0.19 0.14
    6 2 -1 0.17 0.13
    -6 -2 1 0.03 0.14
    -6 -2 1 0.07 0.12
    -6 -2 1 -0.02 0.11
    -6 -2 1 0.13 0.22
    5 2 -1 3 0.4
    5 2 -1 4.17 0.45
    -5 -2 1 4.5 0.45
    -5 -2 1 2.89 0.39
    -5 -2 1 4.52 0.47
    4 2 -1 13.65 1.3
    4 2 -1 15.76 1.31
    -4 -2 1 17.81 1.35
    -4 -2 1 17.79 1.33
    -4 -2 1 19.35 1.36
    3 2 -1 114.19 8.55
    3 2 -1 109.77 8.55
    3 2 -1 110.83 8.56
    -3 -2 1 124.1 8.56
    -3 -2 1 126.35 8.57
    -3 -2 1 133.21 8.59
    2 2 -1 108.57 8.7
    2 2 -1 125.33 8.74
    2 2 -1 117.96 8.71
    -2 -2 1 117.96 8.71
    -2 -2 1 127.07 8.74
    -2 -2 1 137.29 8.73
    1 2 -1 288.02 19.47
    1 2 -1 289.62 19.48
    1 2 -1 276.61 19.51
    1 2 -1 279.49 19.48
    -1 -2 1 308.33 19.5
    -1 -2 1 232.13 19.46
    -1 -2 1 258.62 19.5
    -1 -2 1 266.84 19.48
    0 2 -1 128.29 8.81
    0 2 -1 123.19 8.85
    0 2 -1 127.3 8.84
    0 -2 1 122.11 8.85
    0 -2 1 121.53 8.84
    0 -2 1 128.32 8.78
    0 -2 1 116.96 8.8
    -1 2 -1 56.37 4.37
    -1 2 -1 59.22 4.3
    -1 2 -1 59.26 4.34
    -1 2 -1 61.42 4.32
    1 -2 1 59.55 4.33
    1 -2 1 64.39 4.32
    1 -2 1 60.97 4.28
    1 -2 1 60.31 4.37
    -2 2 -1 5.08 0.4
    -2 2 -1 4.98 0.51
    -2 2 -1 4.68 0.45
    -2 2 -1 5.39 0.46
    2 -2 1 5.82 0.52
    2 -2 1 5.05 0.4
    -3 2 -1 0.87 0.22
    -3 2 -1 1.05 0.2
    -3 2 -1 0.94 0.14
    3 -2 1 1.12 0.2
    3 -2 1 0.74 0.19
    3 -2 1 0.98 0.13
    -4 2 -1 24.92 2.01
    -4 2 -1 26.27 1.86
    -4 2 -1 23.85 1.93
    4 -2 1 27.45 2.01
    4 -2 1 24.13 1.92
    4 -2 1 25.1 1.84
    -5 2 -1 57.52 4.33
    -5 2 -1 59.96 4.23
    -5 2 -1 57.4 4.41
    5 -2 1 58.36 4.21
    5 -2 1 57.59 4.31
    5 -2 1 60.76 4.4
    -6 2 -1 6.18 0.65
    6 -2 1 5.4 0.66
    6 -2 1 6.09 0.63
    6 -2 1 6.32 0.52
    -7 2 -1 30.68 2.63
    -7 2 -1 30.46 2.53
    7 -2 1 32.09 2.51
    7 -2 1 37.82 2.65
    7 -2 1 30.9 2.37
    -8 2 -1 0.35 0.27
    -8 2 -1 -0.04 0.17
    8 -2 1 0.2 0.13
    8 -2 1 0.29 0.23
    8 -2 1 0.28 0.17
    -9 2 -1 0.07 0.19
    9 -2 1 0.55 0.3
    9 -2 1 0.42 0.16
    9 -2 1 0.24 0.33
    -10 2 -1 1.07 0.52
    -10 2 -1 1.06 0.42
    10 -2 1 1.31 0.26
    10 -2 1 2.08 0.43
    10 -2 1 1.18 0.48
    -11 2 -1 3.82 0.72
    11 -2 1 3.91 0.84
    11 -2 1 4.61 0.52
    12 1 -1 0.36 0.26
    12 1 -1 1.03 0.42
    12 1 -1 0.78 0.47
    -12 -1 1 0.46 0.57
    -12 -1 1 -0.26 0.49
    -12 -1 1 -0.29 0.34
    11 1 -1 16.26 1.45
    11 1 -1 13.9 1.46
    -11 -1 1 14.4 1.57
    -11 -1 1 13.74 1.43
    10 1 -1 0.51 0.18
    10 1 -1 0.87 0.29
    10 1 -1 0.03 0.24
    -10 -1 1 0.42 0.29
    -10 -1 1 0.04 0.23
    -10 -1 1 0.26 0.32
    9 1 -1 34.03 2.61
    9 1 -1 35.95 2.49
    9 1 -1 29.92 2.64
    -9 -1 1 33.88 2.65
    -9 -1 1 33.59 2.64
    -9 -1 1 28.05 2.68
    8 1 -1 20.33 1.79
    8 1 -1 21.48 1.75
    8 1 -1 18.87 1.63
    -8 -1 1 20.6 1.77
    -8 -1 1 20.81 1.77
    -8 -1 1 21.68 1.86
    -8 -1 1 23.99 1.88
    7 1 -1 33.6 2.6
    7 1 -1 27.17 2.61
    7 1 -1 34.05 2.5
    -7 -1 1 35.07 2.63
    -7 -1 1 37.01 2.7
    -7 -1 1 35.27 2.63
    6 1 -1 22.17 1.65
    6 1 -1 21.26 1.57
    6 1 -1 21.73 1.68
    -6 -1 1 20.29 1.73
    -6 -1 1 20.31 1.65
    -6 -1 1 17.67 1.63
    -6 -1 1 20.68 1.7
    5 1 -1 0.13 0.11
    5 1 -1 0.15 0.11
    -5 -1 1 0.05 0.09
    -5 -1 1 0.12 0.18
    -5 -1 1 0.2 0.15
    -5 -1 1 -0.01 0.09
    4 1 -1 34.36 2.45
    4 1 -1 33.09 2.47
    -4 -1 1 33.3 2.48
    -4 -1 1 30.66 2.44
    3 1 -1 140.36 10.65
    3 1 -1 143.37 10.64
    -3 -1 1 149.57 10.65
    -3 -1 1 150.99 10.66
    -3 -1 1 170.92 10.67
    -3 -1 1 141.5 10.71
    2 1 -1 2.27 0.24
    2 1 -1 2.77 0.25
    2 1 -1 2.29 0.25
    -2 -1 1 1.82 0.3
    -2 -1 1 2.51 0.26
    -2 -1 1 2.17 0.23
    -2 -1 1 2.53 0.25
    1 1 -1 104.38 8.19
    1 1 -1 120.33 8.21
    -1 -1 1 106.63 8.19
    -1 -1 1 125.63 8.22
    -1 -1 1 120.75 8.2
    0 1 -1 71.94 5.47
    0 1 -1 83.62 5.47
    0 1 -1 72.75 5.45
    0 1 -1 72.26 5.47
    0 -1 1 87.38 5.51
    0 -1 1 74.81 5.45
    0 -1 1 75.13 5.48
    -1 1 -1 46.16 3.42
    -1 1 -1 47.09 3.45
    -1 1 -1 42.17 3.47
    1 -1 1 51.69 3.48
    1 -1 1 50.41 3.45
    1 -1 1 51.46 3.42
    -2 1 -1 16.77 1.14
    -2 1 -1 17.1 1.24
    -2 1 -1 13.66 1.18
    2 -1 1 15.49 1.22
    2 -1 1 15.89 1.14
    2 -1 1 15.69 1.19
    -3 1 -1 7.45 0.62
    -3 1 -1 7.5 0.56
    -3 1 -1 6.71 0.66
    3 -1 1 7.29 0.62
    3 -1 1 7.15 0.55
    3 -1 1 7.33 0.66
    -4 1 -1 21.37 1.64
    -4 1 -1 21.16 1.58
    4 -1 1 18.45 1.48
    4 -1 1 20.84 1.57
    4 -1 1 20.19 1.61
    -5 1 -1 49.54 3.59
    -5 1 -1 50.41 3.66
    5 -1 1 46.53 3.47
    5 -1 1 44.96 3.56
    5 -1 1 50.3 3.64
    -6 1 -1 12.82 1.05
    -6 1 -1 12.76 1.12
    6 -1 1 11.61 1.01
    6 -1 1 9.56 0.89
    6 -1 1 12.76 1.09
    -7 1 -1 86.37 6.77
    -7 1 -1 91.05 6.87
    7 -1 1 102.23 6.87
    7 -1 1 91.41 6.74
    7 -1 1 90.99 6.61
    -8 1 -1 0.93 0.31
    -8 1 -1 0.31 0.18
    8 -1 1 0.54 0.2
    8 -1 1 0.68 0.16
    8 -1 1 0.98 0.32
    -9 1 -1 8.33 1.02
    -9 1 -1 8.36 0.9
    9 -1 1 8.68 0.88
    9 -1 1 8.59 0.72
    9 -1 1 7.49 0.93
    -10 1 -1 1.16 0.5
    -10 1 -1 1.69 0.4
    10 -1 1 1.37 0.5
    10 -1 1 2.38 0.47
    10 -1 1 1.99 0.3
    -11 1 -1 -0.29 0.24
    -11 1 -1 0.14 0.47
    11 -1 1 0.28 0.37
    11 -1 1 -0.05 0.18
    11 -1 1 -0.14 0.31
    11 0 -1 0.53 0.36
    11 0 -1 0.76 0.27
    11 0 -1 1.32 0.42
    -11 0 1 0.76 0.43
    -11 0 1 0.11 0.34
    -11 0 1 -0.73 0.37
    10 0 -1 9.12 0.93
    10 0 -1 9.46 0.78
    10 0 -1 8.02 0.99
    -10 0 1 9.11 1.12
    -10 0 1 8.35 0.96
    -10 0 1 6.9 0.89
    9 0 -1 20.71 1.72
    9 0 -1 17.87 1.62
    9 0 -1 19.77 1.51
    -9 0 1 19.45 1.77
    -9 0 1 18.02 1.65
    -9 0 1 18.69 1.65
    8 0 -1 8.74 0.91
    8 0 -1 7.91 0.73
    8 0 -1 8.52 0.84
    -8 0 1 8.6 0.89
    -8 0 1 8.71 0.93
    -8 0 1 8.71 0.87
    7 0 -1 84.39 6.25
    7 0 -1 85.52 6.15
    7 0 -1 75.21 6.26
    7 0 -1 89.55 6.33
    -7 0 1 88.6 6.36
    -7 0 1 91.18 6.3
    6 0 -1 29.39 2.19
    6 0 -1 30.3 2.32
    6 0 -1 24.96 2.24
    6 0 -1 32.04 2.34
    -6 0 1 28.3 2.28
    -6 0 1 33.89 2.38
    -6 0 1 26.65 2.32
    5 0 -1 47.35 3.78
    5 0 -1 54.01 3.68
    5 0 -1 53.69 3.8
    5 0 -1 54.98 3.75
    -5 0 1 47.55 3.75
    -5 0 1 54.42 3.82
    -5 0 1 45.09 3.79
    4 0 -1 4.1 0.41
    4 0 -1 4.7 0.48
    4 0 -1 3.51 0.43
    4 0 -1 3.88 0.36
    -4 0 1 4.71 0.51
    -4 0 1 3.68 0.44
    -4 0 1 3.46 0.41
    3 0 -1 8.78 0.77
    3 0 -1 9.9 0.81
    3 0 -1 9.48 0.74
    -3 0 1 10.64 0.8
    -3 0 1 9.99 0.82
    2 0 -1 102.86 7.44
    2 0 -1 107.26 7.47
    2 0 -1 108.6 7.49
    2 0 -1 99.84 7.52
    -2 0 1 109.68 7.53
    -2 0 1 97.38 7.48
    -2 0 1 108.47 7.47
    1 0 -1 27.5 2.06
    1 0 -1 30.13 2.05
    1 0 -1 30.87 2.06
    1 0 -1 29.05 2.11
    1 0 -1 25.33 2.05
    -1 0 1 31.64 2.05
    -1 0 1 27.29 2.07
    -1 0 1 27.71 2.06
    0 0 -1 5.39 0.42
    -1 0 -1 264.34 18.7
    1 0 1 264.13 18.7
    -2 0 -1 30.37 2.29
    -2 0 -1 32.4 2.27
    2 0 1 29.61 2.22
    2 0 1 32.67 2.29
    2 0 1 31.11 2.27
    -3 0 -1 28.48 2.1
    -3 0 -1 28.85 2.07
    3 0 1 25.41 2.08
    3 0 1 28.56 2.01
    -4 0 -1 7.05 0.57
    -4 0 -1 6.16 0.59
    4 0 1 6.08 0.55
    4 0 1 5.45 0.5
    4 0 1 5.6 0.57
    -5 0 -1 4.57 0.49
    -5 0 -1 4.88 0.55
    5 0 1 4.54 0.49
    5 0 1 5.18 0.42
    5 0 1 5.1 0.54
    -6 0 -1 19.86 1.75
    -6 0 -1 20.63 1.7
    6 0 1 22.22 1.75
    6 0 1 21.78 1.58
    6 0 1 21.19 1.68
    -7 0 -1 12.2 1.09
    -7 0 -1 13.23 1.22
    7 0 1 12.07 0.95
    7 0 1 11.72 1.14
    7 0 1 10.99 1.1
    -8 0 -1 47.3 3.46
    -8 0 -1 45.62 3.53
    8 0 1 44.49 3.48
    8 0 1 43.94 3.26
    8 0 1 41.76 3.39
    -9 0 -1 25.71 2.31
    -9 0 -1 26.37 2.26
    9 0 1 30.14 2.22
    9 0 1 24.94 2.24
    9 0 1 27.12 2.03
    -10 0 -1 2.02 0.48
    -10 0 -1 3.09 0.62
    10 0 1 2.61 0.5
    10 0 1 2.23 0.49
    10 0 1 2.3 0.34
    -11 0 -1 2.48 0.65
    -11 0 -1 4.56 0.96
    11 0 1 3.37 0.42
    11 0 1 4.23 0.66
    11 0 1 3.44 0.66
    -12 0 -1 -0.28 0.37
    -12 0 -1 -0.94 0.56
    -12 0 -1 -0.11 0.49
    12 0 1 -0.05 0.23
    12 0 1 -0.34 0.36
    12 0 1 -0.94 0.33
    11 -1 -1 5.98 0.64
    11 -1 -1 6.34 1.13
    11 -1 -1 7.12 0.95
    -11 1 1 6.65 1.11
    10 -1 -1 0.01 0.14
    10 -1 -1 0.02 0.23
    10 -1 -1 0.12 0.26
    -10 1 1 0.14 0.39
    -10 1 1 0.15 0.26
    -10 1 1 -0.2 0.3
    9 -1 -1 0.38 0.16
    9 -1 -1 0.19 0.22
    -9 1 1 -0.02 0.19
    -9 1 1 0.03 0.32
    8 -1 -1 4.01 0.51
    8 -1 -1 3.86 0.42
    8 -1 -1 3.39 0.56
    -8 1 1 4.64 0.75
    -8 1 1 3.49 0.51
    7 -1 -1 64.33 4.3
    7 -1 -1 58.38 4.48
    7 -1 -1 56.9 4.39
    -7 1 1 55.83 4.42
    6 -1 -1 7.72 0.75
    6 -1 -1 7.76 0.81
    6 -1 -1 8.01 0.67
    -6 1 1 10.18 0.89
    -6 1 1 7.34 0.76
    5 -1 -1 98.96 7.11
    5 -1 -1 100.14 7.19
    5 -1 -1 97.62 7.24
    5 -1 -1 97.5 7.25
    -5 1 1 99.14 7.21
    -5 1 1 103.64 7.28
    4 -1 -1 10.85 0.92
    4 -1 -1 11.08 0.97
    4 -1 -1 14.01 1.07
    4 -1 -1 11.31 1.02
    -4 1 1 11.93 1.04
    -4 1 1 12.42 1
    3 -1 -1 3.08 0.27
    3 -1 -1 2.66 0.33
    3 -1 -1 2.42 0.34
    3 -1 -1 2.93 0.3
    -3 1 1 2.58 0.34
    -3 1 1 2.81 0.3
    -3 1 1 2.95 0.27
    2 -1 -1 0.42 0.08
    2 -1 -1 0.39 0.12
    2 -1 -1 0.33 0.09
    -2 1 1 0.8 0.18
    -2 1 1 0.5 0.11
    -2 1 1 0.56 0.1
    1 -1 -1 12.95 0.9
    1 -1 -1 11.33 0.86
    1 -1 -1 11.54 0.85
    -1 1 1 11.13 0.89
    -1 1 1 11.14 0.85
    -1 1 1 11.4 0.86
    0 -1 -1 56.11 3.87
    0 -1 -1 59.93 3.86
    0 -1 -1 55.38 3.87
    0 1 1 50.3 3.87
    0 1 1 52.27 3.87
    0 1 1 52.62 3.86
    -1 -1 -1 71.11 5.41
    -1 -1 -1 78.76 5.46
    -1 -1 -1 73.4 5.41
    1 1 1 78.13 5.46
    1 1 1 72.58 5.41
    1 1 1 82.53 5.41
    -2 -1 -1 116.61 8.28
    -2 -1 -1 103.53 8.28
    -2 -1 -1 131.98 8.32
    2 1 1 109.96 8.28
    2 1 1 119.51 8.29
    -3 -1 -1 130.35 9.7
    -3 -1 -1 129.34 9.73
    -3 -1 -1 137.13 9.72
    3 1 1 132.83 9.71
    3 1 1 151.15 9.73
    -4 -1 -1 0.37 0.12
    -4 -1 -1 0.44 0.15
    4 1 1 0.39 0.13
    4 1 1 0.67 0.18
    -5 -1 -1 13.47 1.2
    -5 -1 -1 15.72 1.26
    5 1 1 15.15 1.24
    5 1 1 15.3 1.21
    -6 -1 -1 0.85 0.22
    -6 -1 -1 0.6 0.21
    6 1 1 0.73 0.15
    6 1 1 1.07 0.28
    6 1 1 0.71 0.21
    -7 -1 -1 -0.08 0.09
    -7 -1 -1 0.06 0.15
    7 1 1 0.23 0.16
    7 1 1 0.02 0.08
    7 1 1 0.13 0.18
    -8 -1 -1 21.99 1.99
    -8 -1 -1 25.41 1.92
    -8 -1 -1 23.15 1.96
    8 1 1 22.48 1.73
    8 1 1 22.22 1.87
    8 1 1 22.28 1.91
    -9 -1 -1 4.12 0.72
    -9 -1 -1 3.34 0.59
    -9 -1 -1 4.31 0.72
    9 1 1 4.81 0.46
    9 1 1 4.53 0.76
    9 1 1 4.62 0.7
    -10 -1 -1 14.67 1.75
    -10 -1 -1 15.39 1.39
    10 1 1 14.86 1.56
    10 1 1 13.63 1.16
    10 1 1 14.44 1.41
    -11 -1 -1 23.6 2.1
    -11 -1 -1 22.98 2.06
    -11 -1 -1 28.92 2.29
    11 1 1 24.58 2.04
    11 1 1 18.9 2.06
    11 1 1 23.49 1.82
    -12 -1 -1 -0.96 0.4
    -12 -1 -1 -0.09 0.36
    -12 -1 -1 1.03 0.57
    12 1 1 0.28 0.43
    12 1 1 0.17 0.42
    11 -2 -1 17.34 1.4
    11 -2 -1 18.6 1.62
    11 -2 -1 16.26 1.72
    -11 2 1 17.08 1.84
    -11 2 1 15.86 1.65
    10 -2 -1 0.43 0.32
    10 -2 -1 0.5 0.21
    10 -2 -1 0.31 0.36
    -10 2 1 0.77 0.45
    9 -2 -1 0.63 0.32
    9 -2 -1 1.51 0.38
    9 -2 -1 1.41 0.25
    -9 2 1 1.27 0.33
    -9 2 1 1.21 0.45
    8 -2 -1 1.47 0.34
    8 -2 -1 1.56 0.46
    8 -2 -1 1.83 0.27
    -8 2 1 1.82 0.46
    7 -2 -1 2.55 0.42
    7 -2 -1 3.56 0.57
    7 -2 -1 2.85 0.59
    -7 2 1 2.69 0.46
    -7 2 1 3.39 0.63
    6 -2 -1 32.15 2.76
    6 -2 -1 36.05 2.6
    6 -2 -1 34.9 2.78
    6 -2 -1 36.04 2.7
    -6 2 1 37.1 2.83
    -6 2 1 36.44 2.73
    5 -2 -1 47.99 3.46
    5 -2 -1 43.57 3.45
    5 -2 -1 43.77 3.29
    5 -2 -1 44.73 3.37
    -5 2 1 47.91 3.49
    -5 2 1 44.5 3.3
    -5 2 1 45.69 3.64
    4 -2 -1 4.75 0.53
    4 -2 -1 4.9 0.41
    4 -2 -1 4.34 0.46
    -4 2 1 4.46 0.54
    -4 2 1 5.06 0.42
    -4 2 1 4.23 0.46
    3 -2 -1 97.01 8.08
    3 -2 -1 115.39 8.05
    3 -2 -1 108.12 8.16
    -3 2 1 120.62 8.12
    -3 2 1 121.34 8.19
    -3 2 1 116.94 8.06
    2 -2 -1 2.03 0.23
    2 -2 -1 2.25 0.34
    2 -2 -1 2.15 0.2
    -2 2 1 2.02 0.21
    -2 2 1 2.09 0.23
    -2 2 1 1.97 0.2
    -2 2 1 1.66 0.32
    1 -2 -1 21.3 1.57
    1 -2 -1 18.37 1.62
    1 -2 -1 21.12 1.55
    1 -2 -1 22.04 1.58
    -1 2 1 21.65 1.56
    -1 2 1 23.35 1.65
    -1 2 1 21.87 1.58
    -1 2 1 21.88 1.58
    0 -2 -1 0.16 0.07
    0 -2 -1 0.17 0.05
    0 -2 -1 0.2 0.12
    0 -2 -1 0.1 0.07
    0 2 1 0.12 0.05
    0 2 1 0.18 0.07
    0 2 1 0.12 0.09
    0 2 1 0.37 0.09
    -1 -2 -1 2.38 0.23
    -1 -2 -1 2.13 0.19
    -1 -2 -1 2.26 0.24
    -1 -2 -1 2.59 0.23
    1 2 1 2.14 0.34
    1 2 1 1.66 0.22
    1 2 1 2.26 0.24
    -2 -2 -1 110.22 8.41
    -2 -2 -1 121.52 8.42
    -2 -2 -1 115 8.43
    2 2 1 123.35 8.44
    2 2 1 118.15 8.41
    2 2 1 112.27 8.41
    2 2 1 125.9 8.46
    -3 -2 -1 36.28 2.6
    -3 -2 -1 33.38 2.58
    -3 -2 -1 35.6 2.61
    3 2 1 37.2 2.59
    3 2 1 33.42 2.59
    -4 -2 -1 121.46 8.25
    -4 -2 -1 128.1 8.28
    4 2 1 101.83 8.23
    4 2 1 108.17 8.23
    -5 -2 -1 79.62 6.05
    -5 -2 -1 85.87 6.03
    -5 -2 -1 93.32 6.1
    -5 -2 -1 79.22 6.04
    5 2 1 85.43 6.04
    5 2 1 75.48 6.03
    -6 -2 -1 5.25 0.59
    -6 -2 -1 5.99 0.66
    -6 -2 -1 5.67 0.64
    6 2 1 6.59 0.64
    6 2 1 6.84 0.63
    -7 -2 -1 0.31 0.23
    -7 -2 -1 0.73 0.22
    -7 -2 -1 0.91 0.29
    7 2 1 0.68 0.21
    7 2 1 0.57 0.21
    -8 -2 -1 9.67 1.02
    -8 -2 -1 11.23 0.99
    -8 -2 -1 8.77 0.97
    8 2 1 10.32 0.84
    8 2 1 10.46 0.97
    8 2 1 8.75 0.94
    -9 -2 -1 0.54 0.27
    -9 -2 -1 0.79 0.3
    -9 -2 -1 -0.01 0.19
    9 2 1 0.44 0.22
    9 2 1 0.61 0.19
    9 2 1 0.23 0.19
    -10 -2 -1 31.78 2.53
    -10 -2 -1 28.29 2.39
    10 2 1 28.69 2.2
    10 2 1 27.16 2.44
    -11 -2 -1 1.45 0.45
    -11 -2 -1 3.79 0.71
    -11 -2 -1 2.5 0.6
    11 2 1 2.18 0.57
    11 2 1 3.19 0.39
    11 2 1 3.05 0.55
    -12 -2 -1 11.03 1.36
    -12 -2 -1 14.46 1.54
    -12 -2 -1 12.73 1.37
    12 2 1 13.47 1.42
    10 -3 -1 1.69 0.54
    10 -3 -1 2.36 0.55
    10 -3 -1 3.12 0.47
    -10 3 1 2.91 0.53
    -10 3 1 2.65 0.64
    -10 3 1 2.88 0.67
    9 -3 -1 20.7 1.77
    9 -3 -1 18.15 1.86
    9 -3 -1 21.21 1.61
    -9 3 1 20.64 1.83
    -9 3 1 22.08 1.98
    8 -3 -1 1.06 0.35
    8 -3 -1 1.08 0.24
    8 -3 -1 1.24 0.31
    -8 3 1 2.07 0.55
    -8 3 1 1.01 0.31
    7 -3 -1 4.04 0.7
    7 -3 -1 4.49 0.62
    7 -3 -1 4.43 0.44
    7 -3 -1 4.46 0.54
    -7 3 1 4.4 0.56
    -7 3 1 4.12 0.67
    6 -3 -1 10.73 1.12
    6 -3 -1 11.95 1.05
    6 -3 -1 12.01 1.19
    6 -3 -1 11.78 0.95
    -6 3 1 11.91 0.97
    -6 3 1 10.37 1.15
    -6 3 1 13.92 1.1
    5 -3 -1 1.83 0.31
    5 -3 -1 1.78 0.6
    5 -3 -1 2.06 0.24
    -5 3 1 2.11 0.44
    -5 3 1 1.55 0.25
    -5 3 1 3 0.36
    -5 3 1 1.69 0.26
    4 -3 -1 37.49 2.61
    4 -3 -1 37.92 2.78
    4 -3 -1 36.36 2.67
    4 -3 -1 30.24 2.77
    -4 3 1 36.81 2.81
    -4 3 1 35.86 2.62
    -4 3 1 34.34 2.69
    -4 3 1 37.4 2.65
    3 -3 -1 69.4 5.13
    3 -3 -1 75.75 4.99
    3 -3 -1 66.07 5.03
    -3 3 1 65.62 4.99
    -3 3 1 66.9 5.15
    -3 3 1 71.09 5.06
    -3 3 1 72.19 5.03
    2 -3 -1 87.95 6.47
    2 -3 -1 97.78 6.52
    2 -3 -1 92.87 6.6
    -2 3 1 86.56 6.52
    -2 3 1 93.48 6.52
    -2 3 1 91.66 6.48
    -2 3 1 85.38 6.6
    1 -3 -1 62.98 4.92
    1 -3 -1 70.07 5.01
    1 -3 -1 66.55 4.89
    1 -3 -1 70.87 4.93
    -1 3 1 67.58 4.94
    -1 3 1 69.93 4.93
    -1 3 1 70.11 4.9
    -1 3 1 70.9 5.02
    0 -3 -1 0.49 0.16
    0 -3 -1 0.21 0.09
    0 -3 -1 0.34 0.1
    0 3 1 0.32 0.09
    0 3 1 0.5 0.11
    0 3 1 0.31 0.14
    -1 -3 -1 24.89 1.86
    -1 -3 -1 26.26 1.88
    -1 -3 -1 22.55 1.8
    -1 -3 -1 25.42 1.88
    1 3 1 26.15 1.87
    1 3 1 24.72 1.8
    1 3 1 24.67 1.84
    -2 -3 -1 9.7 0.88
    -2 -3 -1 11.86 0.91
    -2 -3 -1 11.31 0.89
    2 3 1 8.69 0.98
    2 3 1 11.35 0.88
    2 3 1 12.78 0.93
    2 3 1 11.62 0.83
    -3 -3 -1 1.53 0.24
    -3 -3 -1 1.39 0.27
    -3 -3 -1 1.43 0.22
    3 3 1 0.88 0.18
    3 3 1 1.33 0.21
    3 3 1 1.28 0.26
    -4 -3 -1 52.87 3.56
    -4 -3 -1 46.81 3.57
    -4 -3 -1 47.59 3.56
    4 3 1 47.38 3.55
    4 3 1 46.49 3.54
    -5 -3 -1 8.11 0.76
    -5 -3 -1 8.89 0.76
    -5 -3 -1 7.04 0.72
    5 3 1 7.81 0.73
    5 3 1 8 0.73
    -6 -3 -1 57.85 4.38
    -6 -3 -1 59.18 4.38
    -6 -3 -1 61.92 4.39
    -6 -3 -1 58.83 4.34
    6 3 1 51.7 4.32
    6 3 1 61.8 4.35
    -7 -3 -1 23.21 1.94
    -7 -3 -1 24.56 1.95
    -7 -3 -1 24.06 1.9
    -7 -3 -1 23.89 1.95
    7 3 1 23.79 1.9
    7 3 1 21.61 1.89
    -8 -3 -1 1.26 0.37
    -8 -3 -1 1.31 0.36
    -8 -3 -1 0.97 0.29
    8 3 1 1.16 0.31
    8 3 1 2.38 0.44
    -9 -3 -1 1.52 0.36
    -9 -3 -1 1.02 0.34
    -9 -3 -1 0.81 0.36
    9 3 1 0.8 0.26
    9 3 1 0.87 0.34
    -10 -3 -1 5.21 0.67
    -10 -3 -1 5.09 0.83
    10 3 1 4.69 0.51
    10 3 1 4.15 0.76
    10 3 1 4.49 1.05
    -11 -3 -1 1 0.38
    -11 -3 -1 1.19 0.4
    -11 -3 -1 1.69 0.58
    11 3 1 1.34 0.28
    11 3 1 1.13 0.38
    11 3 1 1.83 0.45
    -12 -3 -1 17.67 1.79
    -12 -3 -1 15.2 1.56
    -12 -3 -1 15.52 1.89
    12 3 1 18.69 1.75
    12 3 1 13.63 1.57
    12 3 1 16.68 1.36
    10 -4 -1 14.86 1.57
    10 -4 -1 13.49 1.36
    10 -4 -1 14.77 1.19
    -10 4 1 14.97 1.32
    -10 4 1 12.72 1.39
    -10 4 1 11.68 1.62
    9 -4 -1 20.07 1.71
    9 -4 -1 18.56 1.85
    9 -4 -1 19.32 1.55
    -9 4 1 18.07 1.64
    -9 4 1 23.08 2.04
    -9 4 1 19.89 1.8
    8 -4 -1 1.49 0.28
    8 -4 -1 1.53 0.37
    8 -4 -1 2.06 0.5
    -8 4 1 1.91 0.57
    -8 4 1 1.6 0.47
    -8 4 1 2.67 0.42
    7 -4 -1 12.64 1.29
    7 -4 -1 10.21 1.36
    7 -4 -1 13.57 1.18
    7 -4 -1 14.18 1.06
    -7 4 1 12.42 1.56
    -7 4 1 14.37 1.37
    -7 4 1 14.6 1.15
    -7 4 1 12.48 1.08
    6 -4 -1 0.92 0.32
    6 -4 -1 0.65 0.2
    6 -4 -1 0.47 0.16
    6 -4 -1 0.19 0.42
    -6 4 1 0.74 0.22
    -6 4 1 0.63 0.25
    -6 4 1 0.89 0.23
    -6 4 1 1 0.3
    5 -4 -1 0.34 0.16
    5 -4 -1 0.2 0.34
    5 -4 -1 0.44 0.13
    5 -4 -1 0.27 0.18
    -5 4 1 0.39 0.14
    -5 4 1 0.54 0.39
    -5 4 1 0.26 0.13
    -5 4 1 0.31 0.15
    4 -4 -1 1.12 0.27
    4 -4 -1 0.79 0.21
    4 -4 -1 1.03 0.18
    -4 4 1 0.85 0.16
    -4 4 1 1.1 0.23
    -4 4 1 0.58 0.27
    -4 4 1 0.49 0.17
    3 -4 -1 2.15 0.4
    3 -4 -1 2.82 0.33
    3 -4 -1 2.81 0.27
    -3 4 1 2.21 0.32
    -3 4 1 2.4 0.3
    -3 4 1 2.41 0.46
    -3 4 1 2.18 0.26
    2 -4 -1 111.24 7.55
    2 -4 -1 98.27 7.7
    -2 4 1 100.88 7.72
    -2 4 1 107.94 7.56
    -2 4 1 110.31 7.62
    1 -4 -1 28.42 2.19
    1 -4 -1 31.31 2.25
    1 -4 -1 30.46 2.24
    1 -4 -1 28.85 2.34
    -1 4 1 32.18 2.21
    -1 4 1 27.34 2.24
    -1 4 1 31.04 2.27
    -1 4 1 31.79 2.36
    0 -4 -1 53.74 3.74
    0 -4 -1 52.83 3.59
    0 -4 -1 48.4 3.63
    0 -4 -1 47.47 3.65
    0 4 1 48.96 3.72
    0 4 1 48.79 3.63
    0 4 1 50.74 3.59
    0 4 1 48.46 3.66
    -1 -4 -1 3.34 0.32
    -1 -4 -1 4.07 0.4
    -1 -4 -1 3.09 0.33
    -1 -4 -1 3.46 0.42
    -1 -4 -1 3.64 0.37
    1 4 1 3.56 0.35
    1 4 1 3.4 0.39
    1 4 1 4.12 0.33
    1 4 1 3.99 0.4
    -2 -4 -1 0.3 0.13
    -2 -4 -1 0.34 0.12
    -2 -4 -1 0.21 0.12
    2 4 1 0.32 0.1
    2 4 1 0.34 0.13
    2 4 1 0.21 0.11
    2 4 1 0.23 0.13
    -3 -4 -1 1.11 0.23
    -3 -4 -1 0.93 0.2
    -3 -4 -1 0.91 0.19
    3 4 1 0.97 0.15
    3 4 1 1.09 0.22
    3 4 1 0.76 0.19
    3 4 1 1.09 0.21
    -4 -4 -1 20.64 1.64
    -4 -4 -1 18.74 1.65
    -4 -4 -1 22.49 1.66
    4 4 1 19.56 1.63
    4 4 1 23.96 1.66
    4 4 1 24.7 1.73
    4 4 1 18.73 1.58
    -5 -4 -1 25.08 1.91
    -5 -4 -1 22.11 1.85
    -5 -4 -1 24.26 1.88
    5 4 1 24.38 1.86
    5 4 1 22.68 1.84
    -6 -4 -1 84.65 6.47
    -6 -4 -1 89.84 6.5
    6 4 1 88.13 6.45
    6 4 1 90.32 6.46
    -7 -4 -1 16.66 1.55
    -7 -4 -1 19.14 1.53
    -7 -4 -1 17.24 1.5
    -7 -4 -1 16.39 1.44
    7 4 1 17.08 1.49
    7 4 1 17.38 1.47
    -8 -4 -1 9.09 0.94
    -8 -4 -1 8.28 0.86
    -8 -4 -1 10.71 1.05
    -8 -4 -1 6.41 0.86
    8 4 1 9.01 0.88
    8 4 1 7.99 0.85
    -9 -4 -1 17.93 1.62
    -9 -4 -1 23.42 1.77
    -9 -4 -1 14.43 2.06
    -9 -4 -1 21.36 2.01
    9 4 1 18.33 1.64
    9 4 1 19.55 1.64
    -10 -4 -1 0.09 0.27
    -10 -4 -1 0.03 0.2
    -10 -4 -1 0.4 0.25
    10 4 1 0.28 0.22
    -11 -4 -1 1.21 0.49
    -11 -4 -1 1.73 0.49
    -11 -4 -1 1.61 0.42
    11 4 1 1.5 0.33
    11 4 1 1.79 0.51
    11 4 1 1.68 0.46
    -12 -4 -1 7.05 1.15
    -12 -4 -1 6.9 0.9
    -12 -4 -1 5.46 1.01
    12 4 1 5.71 0.99
    12 4 1 6.52 0.66
    12 4 1 5.19 0.91
    9 -5 -1 0.83 0.26
    9 -5 -1 1.52 0.4
    9 -5 -1 0.31 0.76
    -9 5 1 2.05 0.7
    -9 5 1 1.54 0.46
    -9 5 1 0.7 0.33
    8 -5 -1 17.37 1.82
    8 -5 -1 18.39 1.67
    8 -5 -1 18.39 1.53
    -8 5 1 21.43 1.97
    -8 5 1 21.53 1.67
    -8 5 1 20.86 1.77
    7 -5 -1 10.08 0.82
    7 -5 -1 10.55 1.09
    -7 5 1 9.4 1.12
    -7 5 1 8.85 0.84
    -7 5 1 7.48 0.94
    -7 5 1 10.61 0.93
    6 -5 -1 1.35 0.24
    6 -5 -1 1.19 0.36
    6 -5 -1 0.1 0.56
    6 -5 -1 1.14 0.28
    -6 5 1 1.13 0.33
    -6 5 1 1.52 0.26
    -6 5 1 1.35 0.41
    -6 5 1 1.65 0.35
    5 -5 -1 10.33 0.85
    5 -5 -1 10.5 0.94
    5 -5 -1 9.49 1.03
    -5 5 1 10.07 1.09
    -5 5 1 10.72 0.94
    -5 5 1 9.55 0.95
    -5 5 1 10.57 0.87
    4 -5 -1 0.88 0.29
    4 -5 -1 0.76 0.22
    4 -5 -1 0.99 0.19
    -4 5 1 1 0.21
    -4 5 1 0.64 0.2
    -4 5 1 0.6 0.45
    -4 5 1 0.93 0.24
    3 -5 -1 1.51 0.56
    3 -5 -1 1.69 0.23
    3 -5 -1 1.22 0.24
    -3 5 1 1.74 0.25
    -3 5 1 1.07 0.24
    -3 5 1 2.01 0.46
    -3 5 1 1.25 0.26
    2 -5 -1 64.64 5.01
    2 -5 -1 60.66 4.87
    2 -5 -1 69.27 4.88
    2 -5 -1 67.63 4.81
    -2 5 1 68.69 4.91
    -2 5 1 69.29 5.04
    -2 5 1 64.9 4.89
    -2 5 1 70.63 4.83
    1 -5 -1 0.39 0.12
    1 -5 -1 0.32 0.13
    1 -5 -1 0.03 0.17
    1 -5 -1 0.19 0.12
    -1 5 1 0.08 0.09
    -1 5 1 0.16 0.09
    -1 5 1 0.27 0.22
    -1 5 1 0.01 0.11
    0 -5 -1 105.33 7.52
    0 -5 -1 107.38 7.43
    0 -5 -1 104.13 7.4
    0 -5 -1 115.99 7.34
    0 5 1 92.61 7.48
    0 5 1 104.75 7.44
    0 5 1 98.08 7.34
    0 5 1 93.83 7.38
    -1 -5 -1 25.26 2.16
    -1 -5 -1 27.22 2.29
    -1 -5 -1 27.64 2.24
    -1 -5 -1 29.75 2.22
    -1 -5 -1 28.35 2.14
    1 5 1 31.6 2.27
    1 5 1 30.61 2.21
    1 5 1 30.63 2.26
    1 5 1 33.88 2.16
    -2 -5 -1 3.91 0.46
    -2 -5 -1 3.63 0.42
    -2 -5 -1 3.66 0.41
    2 5 1 3.82 0.44
    2 5 1 3.61 0.35
    2 5 1 3.94 0.46
    2 5 1 3.54 0.38
    -3 -5 -1 48.49 3.45
    -3 -5 -1 46.37 3.41
    -3 -5 -1 42.36 3.4
    3 5 1 46.52 3.39
    3 5 1 50.05 3.48
    3 5 1 44.4 3.31
    3 5 1 44.05 3.41
    -4 -5 -1 6.42 0.63
    -4 -5 -1 6.26 0.62
    -4 -5 -1 5.65 0.62
    4 5 1 6.13 0.51
    4 5 1 5.29 0.64
    4 5 1 5.93 0.6
    4 5 1 7.26 0.6
    -5 -5 -1 17.18 1.56
    -5 -5 -1 14.66 1.25
    -5 -5 -1 12.41 1.21
    5 5 1 12.73 1.21
    5 5 1 16.23 1.33
    5 5 1 14.11 1.21
    5 5 1 16.09 1.19
    -6 -5 -1 34.87 2.59
    -6 -5 -1 29.58 2.53
    -6 -5 -1 34.17 2.54
    6 5 1 30.42 2.61
    6 5 1 33.36 2.53
    -7 -5 -1 1.39 0.38
    -7 -5 -1 2.38 0.42
    -7 -5 -1 2.12 0.65
    7 5 1 1.61 0.35
    7 5 1 2.07 0.41
    -8 -5 -1 28.47 2.37
    -8 -5 -1 31.05 2.48
    -8 -5 -1 28.89 2.34
    -8 -5 -1 28.36 2.39
    8 5 1 29.65 2.34
    8 5 1 26.86 2.31
    -9 -5 -1 3.01 0.57
    -9 -5 -1 3.13 0.57
    -9 -5 -1 4.01 0.78
    9 5 1 3.08 0.56
    9 5 1 4.04 0.55
    -10 -5 -1 18.7 1.87
    -10 -5 -1 22 1.94
    -10 -5 -1 22.79 1.87
    -10 -5 -1 18.83 1.96
    10 5 1 23.39 1.87
    10 5 1 22.52 1.94
    -11 -5 -1 2.02 0.48
    -11 -5 -1 3.12 0.68
    -11 -5 -1 3.24 0.69
    11 5 1 2.33 0.48
    11 5 1 3.14 0.58
    -12 -5 -1 1.97 0.51
    -12 -5 -1 1.78 0.64
    -12 -5 -1 1.56 0.48
    12 5 1 1.95 0.36
    12 5 1 2.14 0.84
    12 5 1 1.42 0.51
    9 -6 -1 0.61 0.3
    9 -6 -1 0.81 0.48
    9 -6 -1 0.19 0.48
    -9 6 1 0.1 0.41
    -9 6 1 0.89 0.61
    -9 6 1 0.09 0.35
    8 -6 -1 16.18 1.45
    8 -6 -1 16.41 1.28
    8 -6 -1 13.9 1.61
    -8 6 1 16.61 1.43
    -8 6 1 13.99 1.5
    -8 6 1 15.41 1.76
    -8 6 1 14.87 1.31
    7 -6 -1 -0.07 0.32
    7 -6 -1 0.36 0.25
    7 -6 -1 0.38 0.17
    -7 6 1 0.36 0.2
    -7 6 1 0.49 0.25
    -7 6 1 0.49 0.41
    -7 6 1 0.29 0.24
    6 -6 -1 41.37 3.19
    6 -6 -1 44.27 3.49
    6 -6 -1 40.22 3.06
    -6 6 1 40.84 3.11
    -6 6 1 42.31 3.21
    -6 6 1 42.34 3.46
    -6 6 1 39.9 3.25
    5 -6 -1 13.92 1.32
    5 -6 -1 12.91 1.16
    5 -6 -1 12.31 1.05
    -5 6 1 13.49 1.17
    -5 6 1 14.47 1.23
    -5 6 1 12.35 1.08
    -5 6 1 12.83 1.35
    4 -6 -1 17.13 1.38
    4 -6 -1 16.84 1.61
    4 -6 -1 18.59 1.48
    -4 6 1 18.12 1.49
    -4 6 1 16.97 1.66
    -4 6 1 18.61 1.41
    -4 6 1 18.57 1.52
    3 -6 -1 1.53 0.3
    3 -6 -1 1.52 0.3
    3 -6 -1 1.7 0.41
    -3 6 1 1.32 0.29
    -3 6 1 1.85 0.35
    -3 6 1 1.92 0.27
    -3 6 1 2.2 0.49
    2 -6 -1 6.24 0.65
    2 -6 -1 5.78 0.58
    2 -6 -1 8.37 0.82
    2 -6 -1 6.92 0.65
    -2 6 1 7.21 0.6
    -2 6 1 6.99 0.81
    -2 6 1 7.39 0.68
    -2 6 1 6.01 0.64
    1 -6 -1 13.53 1.16
    1 -6 -1 15.6 1.26
    1 -6 -1 13.6 1.36
    1 -6 -1 15.6 1.25
    -1 6 1 17.49 1.42
    -1 6 1 16.48 1.29
    -1 6 1 14.82 1.24
    0 -6 -1 29.48 2.53
    0 -6 -1 33.14 2.46
    0 -6 -1 31.43 2.42
    0 -6 -1 33.54 2.34
    0 6 1 28.6 2.4
    0 6 1 30.37 2.34
    0 6 1 36.12 2.56
    0 6 1 32.88 2.47
    -1 -6 -1 28.44 2.64
    -1 -6 -1 31.32 2.56
    -1 -6 -1 35.68 2.5
    -1 -6 -1 32.43 2.6
    -1 -6 -1 37.41 2.54
    1 6 1 33.99 2.63
    1 6 1 34.45 2.62
    1 6 1 33.97 2.56
    1 6 1 36.1 2.5
    -2 -6 -1 92.09 6.63
    -2 -6 -1 87.44 6.46
    -2 -6 -1 94.87 6.59
    -2 -6 -1 85.63 6.52
    2 6 1 93.25 6.6
    2 6 1 93.68 6.58
    2 6 1 85.08 6.5
    2 6 1 88.62 6.44
    -3 -6 -1 20.96 1.71
    -3 -6 -1 22.21 1.73
    3 6 1 19.96 1.69
    3 6 1 20.71 1.57
    3 6 1 21.65 1.74
    3 6 1 20.98 1.65
    -4 -6 -1 53.7 3.96
    -4 -6 -1 50.61 3.9
    -4 -6 -1 50.47 3.9
    4 6 1 53.14 3.88
    4 6 1 54.43 3.92
    4 6 1 51.76 3.96
    -5 -6 -1 2 0.38
    -5 -6 -1 3.6 0.45
    -5 -6 -1 3.02 0.47
    5 6 1 2.49 0.45
    5 6 1 2.77 0.31
    5 6 1 2.55 0.35
    5 6 1 2.66 0.44
    5 6 1 2.86 0.52
    -6 -6 -1 3.13 0.47
    -6 -6 -1 2.86 0.49
    -6 -6 -1 2.36 0.43
    6 6 1 2.93 0.39
    6 6 1 2.6 0.46
    6 6 1 2.73 0.41
    -7 -6 -1 10.09 1.06
    -7 -6 -1 11.24 1.05
    -7 -6 -1 11.67 1.08
    7 6 1 10.19 1.01
    7 6 1 10.32 1.01
    7 6 1 13.08 1.08
    -8 -6 -1 11.83 1.7
    -8 -6 -1 14.48 1.37
    -8 -6 -1 15.77 1.41
    8 6 1 16.68 1.38
    8 6 1 16.51 1.4
    -9 -6 -1 19.45 1.74
    -9 -6 -1 16.45 1.57
    -9 -6 -1 15.47 1.5
    9 6 1 16.66 1.5
    9 6 1 15.47 1.5
    -10 -6 -1 28.38 2.35
    -10 -6 -1 25.51 2.38
    -10 -6 -1 28.29 2.46
    -10 -6 -1 26.6 2.47
    10 6 1 28.85 2.33
    10 6 1 29.47 2.34
    -11 -6 -1 0.64 0.39
    -11 -6 -1 1.03 0.44
    -11 -6 -1 1.35 0.53
    -11 -6 -1 0.87 0.57
    11 6 1 0.71 0.32
    11 6 1 1.48 0.4
    -12 -6 -1 8.69 1.16
    -12 -6 -1 8.22 1.05
    -12 -6 -1 8.75 1.33
    12 6 1 9.66 1.1
    12 6 1 7.24 1.02
    8 -7 -1 1.04 0.45
    8 -7 -1 0.82 0.52
    -8 7 1 1.09 0.41
    -8 7 1 2.26 1.23
    -8 7 1 1.1 0.45
    -8 7 1 1.26 0.33
    7 -7 -1 -0.13 0.4
    7 -7 -1 0.65 0.23
    7 -7 -1 1.06 0.37
    -7 7 1 0.96 0.26
    -7 7 1 0.99 0.36
    -7 7 1 0.69 0.45
    -7 7 1 -0.11 0.51
    6 -7 -1 9.72 1.21
    6 -7 -1 11.38 1.08
    6 -7 -1 11.93 0.97
    -6 7 1 12.02 1.09
    -6 7 1 11.72 1
    -6 7 1 9.33 1.09
    -6 7 1 12.78 1.37
    5 -7 -1 3.05 0.61
    5 -7 -1 3.39 0.55
    5 -7 -1 3.03 0.38
    -5 7 1 3.24 0.41
    -5 7 1 2.53 0.49
    -5 7 1 3.21 0.58
    -5 7 1 3.38 0.72
    4 -7 -1 34.05 2.57
    4 -7 -1 28.16 2.31
    4 -7 -1 29.76 2.22
    -4 7 1 31.21 2.36
    -4 7 1 31.2 2.55
    -4 7 1 26.09 2.34
    -4 7 1 27.2 2.23
    3 -7 -1 1.35 0.39
    3 -7 -1 1.46 0.25
    3 -7 -1 1.56 0.33
    -3 7 1 1.47 0.27
    -3 7 1 1.77 0.36
    -3 7 1 2.04 0.39
    -3 7 1 1.76 0.51
    2 -7 -1 5.49 0.47
    2 -7 -1 4.28 0.78
    2 -7 -1 4.2 0.51
    2 -7 -1 4.9 0.66
    -2 7 1 3.8 0.43
    -2 7 1 3.84 0.5
    -2 7 1 4.58 0.56
    -2 7 1 4.43 0.71
    1 -7 -1 2.29 0.34
    1 -7 -1 2.18 0.47
    1 -7 -1 2.26 0.3
    1 -7 -1 2.05 0.4
    -1 7 1 1.7 0.65
    -1 7 1 2.24 0.43
    -1 7 1 2.25 0.28
    -1 7 1 2.62 0.35
    0 -7 -1 0.31 0.14
    0 -7 -1 0.19 0.13
    0 -7 -1 0.08 0.13
    0 -7 -1 0.55 0.23
    0 7 1 0.42 0.19
    0 7 1 0.25 0.2
    0 7 1 0.32 0.16
    0 7 1 0.28 0.12
    -1 -7 -1 20.85 1.51
    -1 -7 -1 17.81 1.57
    -1 -7 -1 18.58 1.52
    -1 -7 -1 16.09 1.61
    -1 -7 -1 16.36 1.41
    1 7 1 20.86 1.61
    1 7 1 17.54 1.56
    1 7 1 17.83 1.57
    1 7 1 21.35 1.44
    -2 -7 -1 55.07 4.01
    -2 -7 -1 43.7 3.91
    2 7 1 57.44 4.04
    2 7 1 51.5 4
    2 7 1 57.33 3.86
    -3 -7 -1 15.51 1.34
    -3 -7 -1 15.29 1.32
    -3 -7 -1 14.47 1.27
    3 7 1 15.55 1.31
    3 7 1 13.95 1.32
    -4 -7 -1 79.31 5.75
    -4 -7 -1 77.07 5.72
    -4 -7 -1 86.49 5.79
    4 7 1 80.07 5.73
    4 7 1 74.99 5.57
    4 7 1 74.53 6.06
    4 7 1 70.7 5.66
    -5 -7 -1 -0.08 0.13
    -5 -7 -1 0.22 0.17
    -5 -7 -1 0 0.14
    5 7 1 0.18 0.19
    5 7 1 0.11 0.12
    5 7 1 0.27 0.17
    -6 -7 -1 12.48 1.25
    -6 -7 -1 12.67 1.22
    -6 -7 -1 12.63 1.24
    6 7 1 14.7 1.1
    6 7 1 12.12 1.18
    6 7 1 14.19 1.35
    6 7 1 14.99 1.26
    6 7 1 15.17 1.17
    -7 -7 -1 4.77 0.72
    -7 -7 -1 3.02 0.53
    7 7 1 3.34 0.54
    7 7 1 4.9 0.43
    7 7 1 3.92 0.51
    7 7 1 4.02 0.54
    -8 -7 -1 4.04 0.52
    -8 -7 -1 2.92 0.56
    -8 -7 -1 2.16 0.47
    8 7 1 2.1 0.42
    8 7 1 1.26 0.48
    8 7 1 3.18 0.56
    -9 -7 -1 18.92 1.68
    -9 -7 -1 18.14 1.68
    -9 -7 -1 19.45 1.87
    -9 -7 -1 15.97 1.59
    9 7 1 17.29 1.84
    9 7 1 17.42 1.72
    -10 -7 -1 11.86 1.25
    -10 -7 -1 10.41 1.17
    -10 -7 -1 8.21 1.3
    -10 -7 -1 9.52 1.07
    10 7 1 12.35 1.13
    10 7 1 11.21 1.09
    -11 -7 -1 6.65 0.9
    -11 -7 -1 6.62 0.85
    -11 -7 -1 4.42 0.83
    11 7 1 5.83 0.8
    11 7 1 6.51 0.85
    -12 -7 -1 11.93 1.28
    -12 -7 -1 7.77 1.36
    -12 -7 -1 10.53 1.2
    -12 -7 -1 11.49 1.32
    12 7 1 8.77 1.13
    12 7 1 11.2 1.22
    7 -8 -1 -0.66 0.44
    7 -8 -1 -0.5 0.22
    7 -8 -1 0.33 0.56
    -7 8 1 0.23 0.35
    -7 8 1 -0.31 0.34
    -7 8 1 -0.21 0.73
    -7 8 1 0.01 0.25
    6 -8 -1 1.36 0.5
    6 -8 -1 0.84 0.27
    6 -8 -1 0.99 0.38
    -6 8 1 1.29 0.32
    -6 8 1 0.55 0.34
    -6 8 1 1.75 0.69
    -6 8 1 0.66 0.36
    5 -8 -1 8.47 1.07
    5 -8 -1 9.09 0.91
    5 -8 -1 8.62 0.81
    -5 8 1 7.57 0.91
    -5 8 1 8.59 0.81
    -5 8 1 9.18 1.18
    -5 8 1 8.73 0.91
    4 -8 -1 15.55 1.65
    4 -8 -1 19.34 1.53
    4 -8 -1 17.43 1.39
    -4 8 1 14.71 1.5
    -4 8 1 16.21 1.7
    -4 8 1 16.72 1.53
    -4 8 1 19.98 1.57
    3 -8 -1 10.63 0.98
    3 -8 -1 9.71 0.87
    3 -8 -1 10.85 1.15
    -3 8 1 9.04 0.96
    -3 8 1 10.45 0.9
    -3 8 1 11.38 1.18
    -3 8 1 9.73 0.99
    2 -8 -1 11.92 1.25
    2 -8 -1 12.5 1.07
    2 -8 -1 12.89 0.98
    2 -8 -1 12.1 1.06
    -2 8 1 9.4 1.04
    -2 8 1 12.02 1.23
    -2 8 1 10.54 0.97
    -2 8 1 12.57 1.13
    1 -8 -1 18.82 1.32
    1 -8 -1 17.84 1.61
    1 -8 -1 16.28 1.42
    1 -8 -1 15.84 1.41
    -1 8 1 18.08 1.61
    -1 8 1 16.3 1.57
    -1 8 1 14.26 1.38
    -1 8 1 17.25 1.33
    0 -8 -1 18.12 1.45
    0 -8 -1 15.3 1.56
    0 -8 -1 17.29 1.47
    0 -8 -1 15.99 1.33
    0 8 1 20.18 1.37
    0 8 1 16.89 1.56
    0 8 1 16.77 1.42
    0 8 1 16.33 1.52
    -1 -8 -1 4.59 0.47
    -1 -8 -1 4.32 0.55
    -1 -8 -1 5.57 0.6
    -1 -8 -1 4.31 0.55
    -1 -8 -1 3.93 0.7
    1 8 1 4.94 0.62
    1 8 1 5.07 0.47
    1 8 1 5.49 0.55
    -2 -8 -1 2.44 0.47
    -2 -8 -1 2.52 0.6
    -2 -8 -1 2.39 0.49
    2 8 1 2.6 0.45
    2 8 1 2.56 0.47
    2 8 1 3.19 0.34
    -3 -8 -1 42.17 3.46
    -3 -8 -1 42.73 3.45
    -3 -8 -1 44.52 3.41
    3 8 1 42.23 3.22
    3 8 1 45.98 3.32
    3 8 1 42.93 3.42
    3 8 1 46.29 3.41
    -4 -8 -1 19.93 1.63
    -4 -8 -1 18.9 1.66
    -4 -8 -1 17.29 1.64
    4 8 1 21.11 1.58
    4 8 1 19.26 1.69
    4 8 1 16.03 1.46
    4 8 1 22.73 1.69
    -5 -8 -1 26.91 2
    -5 -8 -1 23.99 1.99
    -5 -8 -1 20.74 1.97
    5 8 1 24.93 1.93
    5 8 1 23.01 1.8
    5 8 1 22.66 2.03
    5 8 1 24.9 1.99
    -6 -8 -1 7.83 0.87
    -6 -8 -1 8.09 0.86
    6 8 1 7.77 0.92
    6 8 1 8.51 0.72
    6 8 1 8.69 0.83
    6 8 1 8.3 0.87
    -7 -8 -1 1.07 0.34
    7 8 1 0.77 0.28
    7 8 1 0.59 0.36
    7 8 1 0.86 0.35
    7 8 1 0.96 0.3
    -8 -8 -1 4.14 0.64
    -8 -8 -1 5.29 0.69
    -8 -8 -1 3.89 0.69
    8 8 1 5.34 0.67
    8 8 1 4.63 0.6
    -9 -8 -1 1.66 0.47
    -9 -8 -1 1.49 0.5
    -9 -8 -1 1.81 0.51
    9 8 1 3.07 0.36
    9 8 1 1.55 0.4
    9 8 1 1.76 0.45
    -10 -8 -1 -0.3 0.25
    -10 -8 -1 0.19 0.51
    -10 -8 -1 -0.11 0.23
    -10 -8 -1 0.2 0.37
    10 8 1 0.67 0.36
    10 8 1 0.67 0.3
    -11 -8 -1 16.62 1.62
    -11 -8 -1 18.34 1.71
    -11 -8 -1 14.23 1.83
    -11 -8 -1 17.3 1.71
    11 8 1 17.26 1.62
    6 -9 -1 -0.25 0.27
    6 -9 -1 0.42 0.75
    6 -9 -1 0.2 0.49
    -6 9 1 0.84 1.38
    -6 9 1 0.16 0.41
    -6 9 1 -0.16 0.34
    -6 9 1 -0.4 0.24
    5 -9 -1 3.36 0.62
    5 -9 -1 2.67 0.43
    5 -9 -1 2 0.65
    -5 9 1 4.65 0.72
    -5 9 1 4.15 0.96
    -5 9 1 2.06 0.53
    -5 9 1 2.88 0.45
    4 -9 -1 6.04 0.7
    4 -9 -1 3.18 0.77
    4 -9 -1 4.92 0.56
    -4 9 1 5.16 0.87
    -4 9 1 5.35 0.7
    -4 9 1 4.92 0.56
    -4 9 1 5.66 0.71
    3 -9 -1 21.02 2.08
    3 -9 -1 23.01 1.77
    -3 9 1 23.99 1.97
    -3 9 1 24.15 1.95
    -3 9 1 21.65 1.8
    2 -9 -1 21.22 1.74
    2 -9 -1 19.2 1.91
    2 -9 -1 21.18 1.62
    2 -9 -1 21.85 1.76
    -2 9 1 20.17 1.93
    -2 9 1 20.78 1.8
    -2 9 1 20.44 1.64
    1 -9 -1 0.57 0.2
    1 -9 -1 0.5 0.23
    1 -9 -1 0.72 0.25
    1 -9 -1 0.72 0.36
    -1 9 1 0.51 0.34
    -1 9 1 0.76 0.28
    -1 9 1 0.83 0.29
    -1 9 1 0.89 0.24
    0 -9 -1 35.11 2.77
    0 -9 -1 30.93 2.55
    0 -9 -1 31.96 2.55
    0 -9 -1 31.22 2.58
    0 -9 -1 32.19 2.42
    0 9 1 34.49 2.69
    0 9 1 33.87 2.64
    0 9 1 34 2.46
    0 9 1 30.21 2.52
    -1 -9 -1 0.26 0.2
    -1 -9 -1 0.53 0.34
    -1 -9 -1 0.33 0.2
    1 9 1 0.24 0.16
    1 9 1 0.26 0.21
    1 9 1 0.67 0.19
    1 9 1 -0.04 0.24
    -2 -9 -1 2.16 0.51
    -2 -9 -1 1.89 0.41
    -2 -9 -1 1.49 0.38
    -2 -9 -1 1.11 0.31
    2 9 1 2.18 0.41
    2 9 1 1.35 0.4
    2 9 1 1.86 0.31
    -3 -9 -1 6.93 0.8
    -3 -9 -1 6.96 0.87
    -3 -9 -1 8.02 0.8
    3 9 1 8.08 0.77
    3 9 1 7.01 0.82
    3 9 1 6.86 0.84
    -4 -9 -1 4.65 0.59
    -4 -9 -1 3.43 0.58
    -4 -9 -1 4.74 0.66
    4 9 1 4.3 0.61
    4 9 1 4.48 0.52
    4 9 1 3.44 0.69
    -5 -9 -1 27.67 2.38
    -5 -9 -1 27.45 2.37
    -5 -9 -1 31.24 2.36
    5 9 1 30.02 2.36
    5 9 1 26.85 2.26
    5 9 1 27.99 2.41
    -6 -9 -1 14.3 1.25
    -6 -9 -1 13.27 1.26
    6 9 1 11.83 1.25
    6 9 1 9.66 1
    6 9 1 12.54 1.14
    6 9 1 14.46 1.24
    -7 -9 -1 6.7 0.83
    -7 -9 -1 7.07 0.86
    7 9 1 6.8 0.75
    7 9 1 6.81 0.82
    -8 -9 -1 9.87 1.09
    -8 -9 -1 8.53 1.07
    8 9 1 10.49 0.86
    8 9 1 9.27 0.99
    8 9 1 10.29 1.06
    -9 -9 -1 1.82 0.56
    -9 -9 -1 1.93 0.5
    -9 -9 -1 2.74 0.56
    9 9 1 3.3 0.61
    9 9 1 3.21 0.62
    9 9 1 2.55 0.38
    -10 -9 -1 0.86 0.37
    -10 -9 -1 -0.08 0.55
    -10 -9 -1 0.38 0.36
    -10 -9 -1 -0.11 0.34
    10 9 1 -0.01 0.27
    10 9 1 -0.02 0.31
    10 9 1 0.04 0.28
    -11 -9 -1 3.47 0.71
    -11 -9 -1 2.6 0.65
    -11 -9 -1 2.22 0.62
    -11 -9 -1 3.39 1.02
    11 9 1 1.49 0.37
    11 9 1 2.44 0.62
    11 9 1 2.2 0.52
    5 -10 -1 0.37 0.32
    5 -10 -1 -1.16 0.5
    5 -10 -1 0.73 0.47
    -5 10 1 2.1 0.84
    -5 10 1 -0.37 0.21
    -5 10 1 0.24 0.36
    4 -10 -1 0.63 0.36
    4 -10 -1 0.43 0.55
    4 -10 -1 0.8 0.28
    -4 10 1 0.11 0.22
    -4 10 1 0.48 0.55
    -4 10 1 0.91 0.39
    -4 10 1 0.75 0.42
    3 -10 -1 2.15 0.37
    3 -10 -1 1.39 0.6
    3 -10 -1 3.16 0.59
    -3 10 1 2.62 0.51
    -3 10 1 2.29 0.61
    -3 10 1 2.63 0.58
    -3 10 1 2.08 0.38
    2 -10 -1 0.29 0.21
    2 -10 -1 0.22 0.34
    2 -10 -1 0.13 0.24
    -2 10 1 0.36 0.31
    -2 10 1 -0.01 0.14
    -2 10 1 -0.03 0.22
    -2 10 1 -0.12 0.2
    1 -10 -1 22.07 1.86
    1 -10 -1 20.67 1.82
    -1 10 1 22.93 1.91
    -1 10 1 22.57 1.73
    -1 10 1 20.63 1.82
    0 -10 -1 15.04 1.47
    0 -10 -1 16.9 1.36
    0 -10 -1 14.48 1.45
    0 -10 -1 19.1 1.57
    0 -10 -1 17.84 1.7
    0 10 1 16.05 1.6
    0 10 1 17.32 1.59
    0 10 1 17.15 1.36
    0 10 1 16.87 1.54
    -1 -10 -1 17.26 1.39
    -1 -10 -1 14.17 1.49
    -1 -10 -1 15.38 1.38
    -1 -10 -1 13.08 1.35
    1 10 1 13.36 1.21
    1 10 1 14.89 1.42
    1 10 1 18.47 1.48
    1 10 1 14.89 1.32
    -2 -10 -1 7.76 0.82
    -2 -10 -1 8.08 0.8
    -2 -10 -1 6.92 0.94
    2 10 1 6.98 0.73
    2 10 1 5.76 0.8
    2 10 1 6.56 0.64
    2 10 1 7.81 0.88
    -3 -10 -1 0.4 0.25
    -3 -10 -1 0.32 0.26
    -3 -10 -1 -0.25 0.51
    3 10 1 0.49 0.32
    3 10 1 0.35 0.26
    3 10 1 0.24 0.19
    -4 -10 -1 4.02 0.6
    -4 -10 -1 4.83 0.63
    -4 -10 -1 4.17 0.79
    4 10 1 4.13 0.54
    4 10 1 3.86 0.66
    4 10 1 4.24 0.82
    -5 -10 -1 0.93 0.4
    -5 -10 -1 2.32 0.51
    -5 -10 -1 1.64 0.41
    5 10 1 1.79 0.5
    5 10 1 2.21 0.33
    5 10 1 1.48 0.32
    5 10 1 2.12 0.46
    -6 -10 -1 0.03 0.27
    -6 -10 -1 0.34 0.29
    -6 -10 -1 0.17 0.26
    6 10 1 0.42 0.31
    6 10 1 0.12 0.16
    -7 -10 -1 36.66 2.73
    -7 -10 -1 28.73 2.65
    -7 -10 -1 32.6 2.71
    7 10 1 37.78 2.72
    7 10 1 31.21 2.43
    7 10 1 25.47 2.69
    7 10 1 32.67 2.59
    -8 -10 -1 4.47 0.8
    -8 -10 -1 4.78 0.85
    -8 -10 -1 5.61 0.89
    8 10 1 4.98 0.64
    8 10 1 4.84 0.54
    8 10 1 3.48 0.65
    -9 -10 -1 5.24 0.9
    -9 -10 -1 6.03 0.98
    -9 -10 -1 5.24 0.86
    9 10 1 5.99 0.79
    9 10 1 6.57 0.82
    9 10 1 7.66 0.92
    -10 -10 -1 1.76 0.54
    -10 -10 -1 1.2 0.49
    10 10 1 2.59 0.85
    10 10 1 0.64 0.3
    10 10 1 2.22 0.91
    3 -11 -1 0.8 0.5
    3 -11 -1 0.71 0.41
    3 -11 -1 0.25 0.28
    -3 11 1 -0.02 0.33
    -3 11 1 -0.01 0.79
    -3 11 1 0.51 0.3
    -3 11 1 0.35 0.25
    2 -11 -1 0.3 0.28
    2 -11 -1 -0.26 0.52
    2 -11 -1 0.39 0.26
    -2 11 1 -0.58 0.43
    -2 11 1 -0.04 0.23
    1 -11 -1 5.65 0.73
    1 -11 -1 7.65 0.99
    1 -11 -1 6.76 0.8
    1 -11 -1 5.4 0.99
    1 -11 -1 6.94 0.67
    -1 11 1 7.25 0.97
    -1 11 1 7.3 0.91
    -1 11 1 5.26 0.77
    -1 11 1 6.01 0.64
    0 -11 -1 0.93 0.48
    0 -11 -1 0.32 0.43
    0 -11 -1 0.02 0.21
    0 -11 -1 0.58 0.32
    0 11 1 0.28 0.16
    0 11 1 0.61 0.37
    0 11 1 0.94 0.37
    0 11 1 0.22 0.25
    -1 -11 -1 28.83 2.53
    -1 -11 -1 34.2 2.89
    -1 -11 -1 31.59 2.5
    1 11 1 32.7 2.63
    1 11 1 30.86 2.38
    1 11 1 28.83 2.47
    -2 -11 -1 7.96 0.89
    -2 -11 -1 11.5 1.07
    -2 -11 -1 5.15 0.97
    -2 -11 -1 7.46 0.9
    2 11 1 9.36 1.15
    2 11 1 8.47 0.76
    2 11 1 8.58 0.97
    2 11 1 7.6 0.83
    -3 -11 -1 1.91 0.6
    -3 -11 -1 2.47 0.53
    -3 -11 -1 2.45 0.51
    3 11 1 2.56 0.49
    3 11 1 1.62 0.3
    3 11 1 3.04 0.55
    -4 -11 -1 7.11 0.87
    -4 -11 -1 4.35 0.88
    -4 -11 -1 7.54 0.89
    4 11 1 6.5 0.76
    4 11 1 7.95 0.89
    4 11 1 6.67 0.67
    4 11 1 7.32 0.91
    -5 -11 -1 -0.08 0.3
    -5 -11 -1 0.35 0.4
    5 11 1 -0.31 0.32
    5 11 1 -0.11 0.2
    5 11 1 0.06 0.17
    5 11 1 -0.11 0.22
    -6 -11 -1 1.94 0.45
    -6 -11 -1 1.67 0.58
    -6 -11 -1 2.45 0.56
    6 11 1 1.09 0.28
    6 11 1 1.79 0.4
    6 11 1 1.52 0.43
    6 11 1 1.95 0.53
    -7 -11 -1 12.01 1.34
    -7 -11 -1 11.89 1.3
    -7 -11 -1 10.14 1.5
    7 11 1 15.93 1.4
    7 11 1 12.88 1.2
    7 11 1 10.83 1.36
    -8 -11 -1 1.17 0.47
    -8 -11 -1 0.62 0.4
    -8 -11 -1 0.56 0.43
    8 11 1 1.43 0.32
    8 11 1 1.41 0.69
    8 11 1 1.58 0.45
    8 11 1 2.59 0.6
    -9 -11 -1 15.34 1.53
    -9 -11 -1 14.07 1.53
    -9 -11 -1 13.7 1.47
    9 11 1 13.86 1.23
    9 11 1 14.53 1.76
    -10 -11 -1 2.1 0.69
    -10 -11 -1 1.95 0.56
    10 11 1 2.17 0.56
    10 11 1 2 0.4
    10 11 1 2.41 0.68
    2 -12 -1 2.97 0.78
    2 -12 -1 2.2 0.57
    2 -12 -1 1.45 0.68
    2 -12 -1 1.16 0.35
    -2 12 1 3.67 0.92
    -2 12 1 2.33 0.53
    -2 12 1 2.12 0.61
    -2 12 1 2.9 0.45
    1 -12 -1 1.37 0.42
    1 -12 -1 1.28 0.59
    1 -12 -1 3.62 0.62
    1 -12 -1 1.85 0.7
    -1 12 1 1.66 0.34
    -1 12 1 2.01 0.53
    -1 12 1 2.15 1.15
    -1 12 1 1.51 0.45
    0 -12 -1 1.78 0.49
    0 -12 -1 0.95 0.36
    0 -12 -1 0.96 0.61
    0 -12 -1 1.5 0.56
    0 12 1 0.67 0.42
    0 12 1 0.76 0.51
    0 12 1 0.86 0.38
    0 12 1 1.2 0.3
    -1 -12 -1 13.66 1.67
    -1 -12 -1 11.73 1.27
    -1 -12 -1 14.76 1.32
    -1 -12 -1 14.83 1.32
    1 12 1 12.07 1.09
    1 12 1 10.96 1.18
    1 12 1 11.93 1.3
    -2 -12 -1 1.65 0.48
    -2 -12 -1 2.67 0.58
    -2 -12 -1 1.04 0.57
    2 12 1 1.94 0.35
    2 12 1 2.31 0.6
    2 12 1 2.14 0.43
    2 12 1 1.23 0.51
    -3 -12 -1 15.66 1.68
    -3 -12 -1 21.05 1.75
    3 12 1 16.74 1.49
    3 12 1 20.79 1.84
    3 12 1 16.82 1.59
    3 12 1 22.2 1.84
    -4 -12 -1 2.07 0.48
    -4 -12 -1 2.34 0.55
    -4 -12 -1 0.36 0.46
    4 12 1 1.66 0.32
    4 12 1 1.88 0.56
    4 12 1 1.58 0.46
    4 12 1 2.66 0.54
    -5 -12 -1 3.18 0.64
    -5 -12 -1 2.03 0.7
    -5 -12 -1 4.8 0.74
    5 12 1 4.24 0.7
    5 12 1 4.51 0.53
    5 12 1 3.82 0.77
    5 12 1 4.4 0.69
    -6 -12 -1 0.58 0.5
    -6 -12 -1 -0.27 0.32
    -6 -12 -1 0.51 0.43
    6 12 1 0.53 0.5
    6 12 1 0.21 0.26
    6 12 1 -0.12 0.23
    6 12 1 0.04 0.37
    -7 -12 -1 -0.02 0.34
    -7 -12 -1 0.84 0.53
    -7 -12 -1 0.92 0.58
    7 12 1 -0.16 0.86
    7 12 1 0.34 0.33
    7 12 1 0.66 0.44
    7 12 1 0.97 0.33
    -8 -12 -1 4.96 0.87
    -8 -12 -1 3.45 0.7
    -8 -12 -1 2.49 0.61
    8 12 1 2.88 0.5
    8 12 1 4.17 0.74
    8 12 1 5.73 0.89
    8 12 1 3.33 0.89
    -1 -13 -1 -0.05 0.61
    -1 -13 -1 0.23 0.34
    1 13 1 0.58 0.28
    1 13 1 0.66 0.37
    1 13 1 1.06 0.54
    1 13 1 1.27 0.59
    -2 -13 -1 1.61 0.54
    -2 -13 -1 2.61 0.65
    -2 -13 -1 1.6 0.73
    2 13 1 2.83 0.54
    2 13 1 1.92 0.35
    2 13 1 2.4 0.64
    2 13 1 2.95 0.69
    -3 -13 -1 4.32 0.77
    -3 -13 -1 4.49 0.79
    -3 -13 -1 3.74 0.8
    3 13 1 5.29 0.57
    3 13 1 5.62 0.93
    3 13 1 4.92 0.89
    3 13 1 3.42 0.63
    -4 -13 -1 1.35 0.5
    -4 -13 -1 1.25 0.45
    -4 -13 -1 0.08 0.51
    4 13 1 1.62 0.45
    4 13 1 0.59 0.56
    4 13 1 0.69 0.25
    4 13 1 0.69 0.47
    -5 -13 -1 7.02 1.03
    -5 -13 -1 9.35 1.26
    -5 -13 -1 9.57 1.15
    5 13 1 8.72 1.19
    5 13 1 9.47 0.99
    5 13 1 8.51 0.86
    5 13 1 8.1 1.11
    -6 -13 -1 -0.04 0.32
    -6 -13 -1 0.52 0.46
    -6 -13 -1 -0.21 0.48
    6 13 1 -0.43 0.4
    6 13 1 0.85 0.53
    6 13 1 -0.19 0.32
    5 13 -2 3.7 0.68
    5 13 -2 4.55 0.74
    5 13 -2 4.6 0.89
    5 13 -2 2.83 0.6
    -5 -13 2 3.19 0.81
    -5 -13 2 3.41 0.73
    -5 -13 2 3.46 0.85
    4 13 -2 5.84 0.92
    4 13 -2 5.22 0.77
    4 13 -2 5.98 0.99
    4 13 -2 4.79 0.9
    -4 -13 2 4.99 0.97
    -4 -13 2 4.65 1.55
    -4 -13 2 7.29 0.99
    -4 -13 2 7.53 1.02
    3 13 -2 2.1 0.66
    3 13 -2 1.74 0.58
    3 13 -2 1.24 0.36
    3 13 -2 3.14 0.59
    -3 -13 2 0.62 1.05
    -3 -13 2 2.34 0.57
    -3 -13 2 1.58 0.58
    -3 -13 2 1.62 0.56
    2 13 -2 8.31 1.12
    2 13 -2 8.59 0.9
    2 13 -2 9.73 1.28
    2 13 -2 11.24 1.32
    -2 -13 2 9.41 1.14
    -2 -13 2 9.74 1.18
    -2 -13 2 9.33 1.23
    -2 -13 2 7.54 1.34
    8 12 -2 6.29 1.06
    7 12 -2 -0.08 0.41
    7 12 -2 -0.1 0.49
    7 12 -2 -0.4 0.27
    7 12 -2 -0.04 0.29
    -7 -12 2 0.59 0.38
    -7 -12 2 -0.02 0.34
    -7 -12 2 -1.04 0.42
    6 12 -2 6.55 0.96
    6 12 -2 7.29 0.92
    6 12 -2 5.14 0.69
    6 12 -2 5.95 0.78
    -6 -12 2 9.88 1.19
    -6 -12 2 5.6 0.86
    -6 -12 2 8.19 1
    5 12 -2 0.56 0.4
    5 12 -2 -0.04 0.36
    5 12 -2 0.21 0.26
    5 12 -2 0.03 0.2
    -5 -12 2 0.23 0.36
    -5 -12 2 -0.68 0.39
    -5 -12 2 -0.4 0.25
    4 12 -2 0.13 0.22
    4 12 -2 0.39 0.27
    4 12 -2 -0.03 0.39
    4 12 -2 0.51 0.46
    -4 -12 2 0.41 0.38
    -4 -12 2 0.06 0.43
    -4 -12 2 0.48 0.43
    -4 -12 2 -0.16 0.26
    3 12 -2 7 1.01
    3 12 -2 7.38 0.72
    3 12 -2 7.67 0.83
    3 12 -2 8.89 1.09
    -3 -12 2 7.49 0.93
    -3 -12 2 5.28 0.98
    -3 -12 2 7.05 0.92
    -3 -12 2 7.08 1.03
    2 12 -2 2.34 0.48
    2 12 -2 3.45 0.68
    2 12 -2 1.46 0.31
    2 12 -2 2.5 0.63
    -2 -12 2 1.3 0.57
    -2 -12 2 2.84 0.57
    -2 -12 2 1.35 0.43
    -2 -12 2 2.25 0.65
    1 12 -2 1.64 0.82
    1 12 -2 1.96 0.63
    1 12 -2 2.07 0.45
    1 12 -2 1.46 0.32
    -1 -12 2 1.33 0.64
    -1 -12 2 1.9 0.63
    -1 -12 2 1.67 0.5
    -1 -12 2 2.19 0.47
    0 12 -2 11.69 1.2
    0 12 -2 10.93 1.04
    0 12 -2 15.94 1.48
    0 12 -2 15.13 1.43
    0 -12 2 12.11 1.89
    0 -12 2 13.73 1.29
    0 -12 2 8.88 1.19
    0 -12 2 11.28 1.48
    -1 12 -2 -0.09 0.2
    -1 12 -2 -0.21 0.37
    -1 12 -2 -0.1 0.28
    -1 12 -2 -0.22 0.41
    1 -12 2 1 0.61
    1 -12 2 0.49 0.58
    1 -12 2 -0.61 0.41
    9 11 -2 2.86 0.91
    9 11 -2 4.92 0.8
    9 11 -2 3.91 0.64
    9 11 -2 3.39 0.63
    -9 -11 2 4.15 0.91
    -9 -11 2 4 0.78
    -9 -11 2 3.27 0.81
    -9 -11 2 5.37 1.34
    8 11 -2 7.28 1.25
    8 11 -2 9.61 1.02
    8 11 -2 10.52 1.22
    8 11 -2 10.57 0.92
    -8 -11 2 9.98 1.22
    -8 -11 2 11.19 1.18
    -8 -11 2 8.67 1.16
    7 11 -2 1.35 0.32
    7 11 -2 1.83 0.56
    7 11 -2 1.02 0.42
    7 11 -2 1.29 0.35
    -7 -11 2 0.46 0.46
    -7 -11 2 1.87 0.49
    6 11 -2 17.73 1.5
    6 11 -2 17.09 1.68
    6 11 -2 17.07 1.56
    6 11 -2 18.02 1.8
    -6 -11 2 16.71 1.74
    -6 -11 2 17.78 1.99
    -6 -11 2 21 1.73
    5 11 -2 1.35 0.6
    5 11 -2 1.13 0.47
    5 11 -2 1.23 0.28
    5 11 -2 1.2 0.42
    -5 -11 2 1.22 0.42
    -5 -11 2 0.66 0.43
    -5 -11 2 0.57 0.34
    4 11 -2 0.17 0.18
    4 11 -2 -0.02 0.32
    -4 -11 2 0.54 0.4
    -4 -11 2 0.59 0.49
    -4 -11 2 0.51 0.32
    -4 -11 2 0.52 0.32
    3 11 -2 3.42 0.62
    3 11 -2 3.76 0.46
    3 11 -2 2.88 0.57
    3 11 -2 3.7 0.52
    -3 -11 2 4.22 0.73
    -3 -11 2 4.97 0.78
    -3 -11 2 2.87 0.7
    -3 -11 2 2.96 0.58
    2 11 -2 0.25 0.19
    2 11 -2 0.52 0.31
    2 11 -2 0.44 0.26
    2 11 -2 0.14 0.19
    -2 -11 2 -0.21 0.46
    -2 -11 2 0.4 0.26
    -2 -11 2 0.3 0.38
    -2 -11 2 0.45 0.28
    1 11 -2 20.06 1.68
    1 11 -2 20.11 1.94
    1 11 -2 23.3 1.85
    -1 -11 2 21.43 1.97
    -1 -11 2 23.82 1.87
    -1 -11 2 21.16 1.9
    -1 -11 2 20.05 2.03
    0 11 -2 11.03 1.2
    0 11 -2 9.96 0.93
    0 11 -2 11.29 1.2
    0 11 -2 11.35 1.07
    0 -11 2 12.13 1.32
    0 -11 2 9.32 1.08
    0 -11 2 10.2 1.26
    0 -11 2 10.04 1.7
    -1 11 -2 13.69 1.44
    -1 11 -2 12.24 1.12
    -1 11 -2 15.21 1.42
    1 -11 2 12.68 1.48
    1 -11 2 13.68 1.3
    1 -11 2 12.48 1.64
    1 -11 2 12.53 1.28
    -2 11 -2 11.35 0.99
    -2 11 -2 12.47 1.67
    -2 11 -2 8.92 1.17
    -2 11 -2 10.79 1.13
    2 -11 2 11.01 1.38
    2 -11 2 11.12 1.37
    2 -11 2 11.15 1.15
    -3 11 -2 0.19 0.45
    -3 11 -2 0.03 0.58
    -3 11 -2 -0.01 0.46
    -3 11 -2 -0.37 0.22
    3 -11 2 0.12 0.51
    3 -11 2 0.5 0.67
    3 -11 2 0.19 0.38
    10 10 -2 -0.3 0.28
    10 10 -2 -0.28 0.25
    10 10 -2 0.29 0.38
    -10 -10 2 -0.6 0.46
    -10 -10 2 0 0.38
    -10 -10 2 -0.41 0.39
    -10 -10 2 -0.05 0.73
    9 10 -2 0.03 0.24
    9 10 -2 -0.09 0.29
    -9 -10 2 0.01 0.38
    -9 -10 2 -0.11 0.31
    -9 -10 2 -0.56 0.57
    -9 -10 2 0.14 0.32
    8 10 -2 0.49 0.33
    8 10 -2 0.3 0.24
    8 10 -2 -0.54 0.37
    8 10 -2 0.22 0.22
    -8 -10 2 0.34 0.32
    -8 -10 2 0.58 0.34
    -8 -10 2 0.84 0.34
    7 10 -2 13.43 1.19
    7 10 -2 14.69 1.32
    7 10 -2 12.7 1.47
    7 10 -2 15.71 1.42
    -7 -10 2 14.11 1.41
    -7 -10 2 15.72 1.45
    6 10 -2 6.89 0.68
    6 10 -2 6.09 0.91
    6 10 -2 8.12 0.8
    6 10 -2 7.54 0.87
    -6 -10 2 5.71 0.84
    -6 -10 2 8.04 0.89
    -6 -10 2 6.4 0.88
    5 10 -2 4.81 0.51
    5 10 -2 4.26 0.56
    5 10 -2 5.68 0.78
    5 10 -2 4.87 0.68
    -5 -10 2 3.36 0.64
    -5 -10 2 3.55 0.68
    -5 -10 2 5.94 0.73
    4 10 -2 9.77 0.94
    4 10 -2 10.56 1.27
    4 10 -2 10.63 1.02
    -4 -10 2 11.66 1.17
    -4 -10 2 9.85 1.1
    -4 -10 2 12.48 1.24
    -4 -10 2 12.63 1.16
    3 10 -2 0.15 0.16
    3 10 -2 0.2 0.25
    3 10 -2 0.11 0.18
    -3 -10 2 0.06 0.22
    -3 -10 2 0.15 0.34
    -3 -10 2 0.42 0.26
    -3 -10 2 -0.19 0.26
    2 10 -2 2.07 0.34
    2 10 -2 2.16 0.42
    2 10 -2 2.17 0.49
    -2 -10 2 2.86 0.51
    -2 -10 2 1.92 0.5
    -2 -10 2 2.47 0.46
    -2 -10 2 2.05 0.56
    1 10 -2 0.04 0.13
    1 10 -2 0.29 0.16
    1 10 -2 -0.04 0.2
    -1 -10 2 0.22 0.39
    -1 -10 2 0.22 0.24
    -1 -10 2 -0.18 0.3
    -1 -10 2 0.46 0.28
    0 10 -2 -0.01 0.26
    0 10 -2 0.04 0.13
    0 10 -2 0.23 0.17
    0 10 -2 0.04 0.24
    0 -10 2 0.05 0.18
    0 -10 2 0.25 0.36
    0 -10 2 0.3 0.22
    0 -10 2 -0.35 0.4
    -1 10 -2 17.32 1.31
    -1 10 -2 19.61 1.64
    -1 10 -2 14.97 1.4
    1 -10 2 13.27 1.55
    1 -10 2 16.03 1.65
    1 -10 2 17.12 1.45
    1 -10 2 15.07 1.44
    -2 10 -2 0.24 0.31
    -2 10 -2 0.62 0.2
    -2 10 -2 -0.25 0.3
    -2 10 -2 0.35 0.25
    2 -10 2 0.64 0.32
    2 -10 2 0.11 0.37
    2 -10 2 0.36 0.56
    -3 10 -2 4.76 0.93
    -3 10 -2 5.25 0.76
    -3 10 -2 4.64 0.55
    -3 10 -2 4.33 0.75
    3 -10 2 6.07 0.59
    3 -10 2 3.18 0.8
    3 -10 2 6.56 1.02
    3 -10 2 5.52 0.7
    -4 10 -2 3.01 1.14
    -4 10 -2 4.21 0.75
    -4 10 -2 4.73 0.8
    -4 10 -2 3.76 0.5
    4 -10 2 3.61 0.77
    4 -10 2 5.1 0.7
    4 -10 2 3.98 0.51
    -5 10 -2 1.01 0.5
    -5 10 -2 1.2 0.32
    -5 10 -2 0.38 0.73
    -5 10 -2 0.68 0.43
    5 -10 2 1.02 0.32
    5 -10 2 1.28 0.5
    11 9 -2 7.74 0.92
    -11 -9 2 6.57 0.9
    -11 -9 2 6.47 1.4
    -11 -9 2 6.01 1.04
    -11 -9 2 5.4 0.91
    10 9 -2 9.99 1.05
    10 9 -2 10.43 1.2
    -10 -9 2 8.06 1.08
    -10 -9 2 9.53 1.22
    -10 -9 2 8.58 1.1
    -10 -9 2 11.94 1.7
    9 9 -2 -0.14 0.23
    9 9 -2 0.04 0.28
    -9 -9 2 1 0.7
    -9 -9 2 -0.12 0.53
    -9 -9 2 0.02 0.27
    8 9 -2 1.35 0.34
    8 9 -2 1.52 0.49
    8 9 -2 1.15 0.28
    8 9 -2 1.47 0.41
    -8 -9 2 1.92 0.41
    -8 -9 2 1.35 0.5
    -8 -9 2 1.45 0.37
    7 9 -2 16.22 1.51
    7 9 -2 15.87 1.65
    7 9 -2 19.64 1.62
    7 9 -2 17.09 1.41
    -7 -9 2 18.96 1.7
    -7 -9 2 17.67 1.62
    -7 -9 2 18.16 1.58
    6 9 -2 0.05 0.14
    6 9 -2 -0.38 0.57
    6 9 -2 -0.18 0.09
    6 9 -2 0.09 0.27
    6 9 -2 0.15 0.24
    -6 -9 2 0.2 0.28
    -6 -9 2 -0.03 0.18
    -6 -9 2 0.11 0.17
    5 9 -2 38.61 3.09
    5 9 -2 40.55 3.22
    5 9 -2 37.46 3.01
    -5 -9 2 40.1 3.1
    4 9 -2 19.32 1.88
    4 9 -2 21.65 1.85
    4 9 -2 20.69 1.75
    4 9 -2 24.7 1.83
    -4 -9 2 23.23 1.85
    -4 -9 2 19.96 1.8
    3 9 -2 21.01 1.85
    3 9 -2 23.39 1.68
    3 9 -2 21.71 1.76
    3 9 -2 19.5 1.89
    -3 -9 2 20.24 1.85
    -3 -9 2 22.34 1.85
    -3 -9 2 21.36 1.92
    -3 -9 2 21.75 1.81
    2 9 -2 23.58 1.94
    2 9 -2 23.04 1.73
    2 9 -2 20.82 1.8
    2 9 -2 22.11 1.95
    -2 -9 2 22.09 1.9
    -2 -9 2 20.76 1.96
    -2 -9 2 23.67 1.86
    -2 -9 2 22.25 1.92
    1 9 -2 0.51 0.16
    1 9 -2 0.3 0.29
    1 9 -2 0.08 0.21
    1 9 -2 0.75 0.25
    -1 -9 2 0.62 0.27
    -1 -9 2 0.66 0.28
    -1 -9 2 0.42 0.23
    0 9 -2 0.86 0.34
    0 9 -2 0.34 0.2
    0 9 -2 0.51 0.26
    0 9 -2 0.53 0.19
    0 -9 2 0.11 0.33
    0 -9 2 0.31 0.2
    0 -9 2 0.24 0.37
    0 -9 2 0.73 0.26
    -1 9 -2 3.05 0.55
    -1 9 -2 2.9 0.51
    -1 9 -2 4.63 0.77
    -1 9 -2 2.71 0.36
    1 -9 2 2.85 0.53
    1 -9 2 2.96 0.64
    1 -9 2 3.01 0.66
    1 -9 2 3.54 0.56
    -2 9 -2 4.79 0.61
    -2 9 -2 5.26 0.71
    -2 9 -2 3.93 0.5
    -2 9 -2 5.92 1.01
    2 -9 2 4.67 0.64
    2 -9 2 6.77 0.9
    2 -9 2 4.04 0.75
    2 -9 2 5.72 0.53
    -3 9 -2 14.94 1.36
    -3 9 -2 18.62 1.74
    -3 9 -2 17.31 1.6
    3 -9 2 16.87 1.34
    3 -9 2 15.12 1.65
    3 -9 2 18.66 1.52
    -4 9 -2 6.16 1.01
    -4 9 -2 5.13 0.55
    -4 9 -2 5.08 0.69
    4 -9 2 4.82 0.91
    4 -9 2 5.37 0.97
    4 -9 2 4.5 0.54
    -5 9 -2 12.63 1.62
    -5 9 -2 10.93 1.01
    -5 9 -2 10.05 1.18
    -5 9 -2 13.26 1.28
    5 -9 2 11.99 1.16
    5 -9 2 10.27 1.33
    5 -9 2 11.79 1.02
    -6 9 -2 1.03 0.5
    -6 9 -2 0.69 0.38
    -6 9 -2 1.23 0.73
    -6 9 -2 1.35 0.32
    6 -9 2 1.59 0.34
    6 -9 2 1.5 0.54
    6 -9 2 0.89 0.59
    11 8 -2 13.84 1.3
    11 8 -2 12.34 1.34
    -11 -8 2 11.56 1.28
    -11 -8 2 12.81 1.43
    -11 -8 2 10.5 1.67
    -11 -8 2 13.86 1.39
    10 8 -2 6.94 0.81
    10 8 -2 5.12 0.83
    -10 -8 2 8.59 1.39
    -10 -8 2 5.84 0.85
    -10 -8 2 5.63 1.31
    9 8 -2 7.7 0.86
    9 8 -2 7.41 0.89
    -9 -8 2 7.96 0.93
    -9 -8 2 7.48 2.2
    -9 -8 2 8.44 0.97
    -9 -8 2 6.94 0.88
    8 8 -2 5.91 0.75
    8 8 -2 6.84 0.73
    8 8 -2 6.99 1.09
    -8 -8 2 5.56 0.71
    -8 -8 2 5.8 0.8
    -8 -8 2 6.9 0.82
    -8 -8 2 5.8 1.16
    7 8 -2 3.32 0.55
    7 8 -2 2.79 0.57
    7 8 -2 3.41 0.58
    -7 -8 2 4.51 0.61
    6 8 -2 2.95 0.47
    6 8 -2 4.3 0.7
    6 8 -2 2.47 0.44
    6 8 -2 2.73 0.58
    -6 -8 2 2.46 0.47
    5 8 -2 7.08 0.67
    5 8 -2 5.56 0.76
    5 8 -2 4.92 0.74
    5 8 -2 7.06 0.73
    -5 -8 2 6.59 0.72
    4 8 -2 0.66 0.32
    4 8 -2 1.02 0.27
    4 8 -2 1.04 0.2
    4 8 -2 1.39 0.35
    -4 -8 2 0.75 0.28
    -4 -8 2 0.97 0.33
    3 8 -2 78.25 6.23
    3 8 -2 87.37 6.33
    3 8 -2 84.1 6.07
    3 8 -2 85.39 6.22
    -3 -8 2 79.04 6.31
    -3 -8 2 84.27 6.21
    -3 -8 2 84.26 6.29
    -3 -8 2 90.37 6.25
    2 8 -2 8.24 0.69
    2 8 -2 8.04 0.81
    2 8 -2 8.08 0.89
    2 8 -2 6.49 0.82
    -2 -8 2 8.09 0.85
    -2 -8 2 6.44 0.86
    -2 -8 2 7.87 0.8
    -2 -8 2 8.54 0.89
    1 8 -2 48.06 3.51
    1 8 -2 43.37 3.26
    1 8 -2 45.36 3.35
    1 8 -2 43.53 3.43
    -1 -8 2 44.1 3.52
    -1 -8 2 45.68 3.47
    -1 -8 2 40.91 3.41
    -1 -8 2 45.88 3.39
    0 8 -2 0.55 0.15
    0 8 -2 0.58 0.25
    0 8 -2 0.21 0.24
    0 8 -2 0.22 0.15
    0 -8 2 0.91 0.32
    0 -8 2 0.95 0.37
    0 -8 2 0.44 0.22
    0 -8 2 0.32 0.23
    -1 8 -2 9.53 0.85
    -1 8 -2 8.84 0.93
    -1 8 -2 11.4 1.08
    -1 8 -2 10.69 1.11
    1 -8 2 12.62 1.13
    1 -8 2 9.03 1.07
    1 -8 2 10.47 1.01
    1 -8 2 10.72 0.98
    -2 8 -2 0.43 0.19
    -2 8 -2 0.83 0.31
    -2 8 -2 0.32 0.3
    -2 8 -2 0.5 0.15
    2 -8 2 0.84 0.3
    2 -8 2 0.24 0.29
    -3 8 -2 0.63 0.37
    -3 8 -2 0.37 0.2
    -3 8 -2 0 0.2
    -3 8 -2 0.26 0.15
    3 -8 2 0.46 0.2
    3 -8 2 0.34 0.3
    3 -8 2 0.22 0.2
    -4 8 -2 0.76 0.22
    -4 8 -2 1.42 0.35
    -4 8 -2 0.76 0.48
    -4 8 -2 1.07 0.36
    4 -8 2 1.04 0.34
    4 -8 2 1.3 0.45
    4 -8 2 1.79 0.3
    -5 8 -2 30.99 2.42
    -5 8 -2 34.16 2.83
    -5 8 -2 34.61 2.62
    -5 8 -2 28.5 2.52
    5 -8 2 30.68 2.33
    5 -8 2 28.62 2.68
    -6 8 -2 0.16 0.19
    -6 8 -2 0.56 0.33
    -6 8 -2 -0.09 0.26
    -6 8 -2 0.49 0.57
    6 -8 2 0.41 0.28
    6 -8 2 0.32 0.23
    6 -8 2 0.1 0.41
    -7 8 -2 5.05 0.85
    -7 8 -2 5.16 0.86
    -7 8 -2 4.56 1.09
    -7 8 -2 4.94 0.59
    7 -8 2 5.32 0.78
    7 -8 2 3.95 0.82
    7 -8 2 4.88 0.58
    11 7 -2 5.29 0.78
    11 7 -2 7.44 1.15
    -11 -7 2 7.09 0.98
    -11 -7 2 6.24 1.31
    -11 -7 2 6.21 0.87
    -11 -7 2 5.54 0.92
    10 7 -2 0.01 0.24
    10 7 -2 0.41 0.26
    -10 -7 2 0.91 0.47
    -10 -7 2 0.11 0.51
    -10 -7 2 0.95 0.37
    -10 -7 2 0.84 0.7
    9 7 -2 22.94 1.91
    9 7 -2 20.12 1.86
    -9 -7 2 22.76 1.98
    -9 -7 2 22.75 2.3
    -9 -7 2 21.79 1.91
    -9 -7 2 21.81 1.94
    8 7 -2 6.88 0.76
    8 7 -2 7.2 0.79
    -8 -7 2 6.35 0.76
    -8 -7 2 7.29 0.86
    -8 -7 2 8.78 1.59
    7 7 -2 5.49 0.63
    7 7 -2 4.13 0.78
    7 7 -2 6.34 0.74
    7 7 -2 5.17 0.61
    6 7 -2 0.16 0.11
    6 7 -2 0.02 0.17
    6 7 -2 -0.11 0.16
    -6 -7 2 0.24 0.19
    -6 -7 2 -0.02 0.18
    5 7 -2 2.47 0.54
    5 7 -2 1.87 0.37
    5 7 -2 1.79 0.36
    5 7 -2 1.25 0.34
    -5 -7 2 2.19 0.4
    -5 -7 2 1.77 0.39
    -5 -7 2 1.38 0.33
    4 7 -2 2.18 0.43
    4 7 -2 2.76 0.38
    4 7 -2 3.5 0.35
    4 7 -2 3.18 0.44
    4 7 -2 2.22 0.46
    -4 -7 2 3.14 0.49
    -4 -7 2 2.52 0.48
    -4 -7 2 2.82 0.47
    -4 -7 2 3.35 0.59
    3 7 -2 28.35 2.01
    3 7 -2 24.69 2.07
    3 7 -2 25.85 2.14
    3 7 -2 22.59 2.16
    -3 -7 2 26.53 2.19
    -3 -7 2 30.63 2.18
    -3 -7 2 28.5 2.13
    2 7 -2 13.7 1.11
    2 7 -2 13.1 1.04
    2 7 -2 13.18 1.19
    2 7 -2 16.24 1.32
    -2 -7 2 11.39 1.16
    -2 -7 2 13.47 1.14
    -2 -7 2 12.5 1.19
    1 7 -2 104.81 7.47
    1 7 -2 103.9 7.4
    1 7 -2 108.12 7.56
    -1 -7 2 95.91 7.62
    -1 -7 2 104.49 7.64
    -1 -7 2 100.21 7.49
    -1 -7 2 106.08 7.59
    0 7 -2 4.76 0.5
    0 7 -2 4.63 0.43
    0 7 -2 3.77 0.56
    0 7 -2 4.99 0.86
    0 -7 2 4.32 0.53
    0 -7 2 4.3 0.69
    0 -7 2 4.15 0.5
    -1 7 -2 8.82 0.67
    -1 7 -2 7.18 0.81
    -1 7 -2 7.26 0.87
    1 -7 2 7.76 0.79
    1 -7 2 7.87 0.76
    1 -7 2 8.24 0.91
    1 -7 2 7.26 0.66
    -2 7 -2 0.58 0.24
    -2 7 -2 0.48 0.2
    -2 7 -2 0.18 0.13
    -2 7 -2 0.5 0.14
    2 -7 2 0.78 0.24
    2 -7 2 1.24 0.34
    2 -7 2 0.63 0.19
    -3 7 -2 1.1 0.22
    -3 7 -2 0.7 0.25
    -3 7 -2 0.4 0.28
    -3 7 -2 0.88 0.26
    3 -7 2 1.11 0.32
    3 -7 2 0.73 0.29
    3 -7 2 1.07 0.22
    -4 7 -2 6.42 0.75
    -4 7 -2 5.61 0.68
    -4 7 -2 6.12 0.58
    -4 7 -2 6.19 0.82
    4 -7 2 6.44 0.82
    4 -7 2 6.32 0.7
    -5 7 -2 11.91 1.2
    -5 7 -2 14.84 1.09
    -5 7 -2 13.25 1.58
    -5 7 -2 13.55 1.25
    5 -7 2 11.91 1.05
    5 -7 2 11.53 1.32
    5 -7 2 13.13 1.17
    -6 7 -2 7.57 0.68
    -6 7 -2 6.4 0.8
    -6 7 -2 8.05 0.88
    -6 7 -2 8.96 1.12
    6 -7 2 5.29 0.98
    6 -7 2 6.53 0.66
    -7 7 -2 19.94 1.86
    -7 7 -2 21.73 2.3
    -7 7 -2 24.13 2.04
    7 -7 2 22.45 1.77
    7 -7 2 25.65 1.98
    -8 7 -2 0.52 0.65
    -8 7 -2 -0.02 0.39
    -8 7 -2 -0.25 0.34
    -8 7 -2 -0.45 0.19
    8 -7 2 -0.1 0.3
    8 -7 2 0.08 0.45
    12 6 -2 -0.29 0.35
    12 6 -2 -0.02 0.39
    -12 -6 2 0.37 0.44
    -12 -6 2 0.32 0.44
    -12 -6 2 -0.42 0.56
    11 6 -2 0.99 0.37
    11 6 -2 0.7 0.42
    -11 -6 2 1.53 0.48
    -11 -6 2 1.79 0.53
    -11 -6 2 1.34 0.41
    -11 -6 2 2.2 0.87
    10 6 -2 8.14 0.9
    10 6 -2 8.21 0.9
    -10 -6 2 6.53 1.2
    -10 -6 2 7.89 0.98
    -10 -6 2 8.58 0.99
    -10 -6 2 8.47 0.94
    9 6 -2 23.57 1.97
    9 6 -2 23.24 2.02
    -9 -6 2 24.86 2.07
    -9 -6 2 21.13 1.97
    -9 -6 2 25.13 2.35
    8 6 -2 0.3 0.22
    8 6 -2 0.2 0.21
    8 6 -2 1.64 0.67
    -8 -6 2 1.05 0.54
    -8 -6 2 0.63 0.28
    -8 -6 2 0.26 0.18
    7 6 -2 49.23 3.18
    7 6 -2 35.33 3.18
    7 6 -2 34.36 3.12
    -7 -6 2 34 3.33
    -7 -6 2 42.39 3.21
    -7 -6 2 48.97 3.21
    -7 -6 2 42.63 3.2
    6 6 -2 9.31 0.91
    6 6 -2 9.23 0.87
    6 6 -2 9.05 0.96
    6 6 -2 9.65 0.89
    -6 -6 2 9.34 0.91
    -6 -6 2 9.2 0.89
    -6 -6 2 8.46 0.92
    5 6 -2 5.43 0.68
    5 6 -2 6.23 0.61
    5 6 -2 6.11 0.64
    -5 -6 2 5.76 0.67
    -5 -6 2 5.72 0.63
    -5 -6 2 6.16 0.65
    4 6 -2 0.14 0.18
    4 6 -2 0.17 0.14
    4 6 -2 0.34 0.15
    -4 -6 2 0.37 0.21
    -4 -6 2 0.56 0.26
    -4 -6 2 0.2 0.12
    3 6 -2 2.49 0.42
    3 6 -2 2.4 0.4
    3 6 -2 2.28 0.28
    3 6 -2 2.28 0.3
    3 6 -2 1.83 0.35
    -3 -6 2 1.97 0.41
    -3 -6 2 1.7 0.34
    -3 -6 2 2.11 0.39
    -3 -6 2 3.25 0.44
    2 6 -2 22.65 1.64
    2 6 -2 20.22 1.75
    2 6 -2 20.47 1.8
    2 6 -2 22.64 1.71
    -2 -6 2 19.72 1.9
    -2 -6 2 21.88 1.95
    -2 -6 2 22.84 1.78
    -2 -6 2 23.29 1.74
    1 6 -2 7.12 0.63
    1 6 -2 6.86 0.74
    1 6 -2 8.44 0.7
    1 6 -2 6.85 0.76
    -1 -6 2 8.63 0.94
    -1 -6 2 9.29 0.8
    -1 -6 2 7.22 0.7
    -1 -6 2 6.73 0.78
    0 6 -2 3.62 0.34
    0 6 -2 2.89 0.37
    0 6 -2 3.09 0.44
    0 6 -2 2.86 0.49
    0 -6 2 3.64 0.76
    0 -6 2 2.9 0.38
    0 -6 2 3.74 0.52
    0 -6 2 2.87 0.5
    -1 6 -2 60.7 4.77
    -1 6 -2 55.29 4.62
    -1 6 -2 68.31 4.75
    -1 6 -2 69.45 4.57
    1 -6 2 62.93 4.79
    1 -6 2 57.88 4.54
    1 -6 2 66.91 4.71
    1 -6 2 65.01 4.64
    -2 6 -2 0.37 0.17
    -2 6 -2 0.84 0.32
    -2 6 -2 0.41 0.12
    -2 6 -2 0.21 0.12
    2 -6 2 0.43 0.17
    2 -6 2 0.43 0.21
    2 -6 2 0.53 0.23
    2 -6 2 0.16 0.13
    -3 6 -2 11.63 1.18
    -3 6 -2 11.56 0.93
    -3 6 -2 11.38 1.02
    -3 6 -2 10.77 1.14
    3 -6 2 11.95 0.92
    3 -6 2 11.64 1.01
    3 -6 2 11.04 1.13
    -4 6 -2 6.68 0.6
    -4 6 -2 6.06 0.7
    -4 6 -2 7.4 0.76
    -4 6 -2 5.85 0.84
    4 -6 2 7.52 0.61
    4 -6 2 6.49 0.69
    4 -6 2 7.11 0.83
    -5 6 -2 0.39 0.22
    -5 6 -2 0.11 0.17
    -5 6 -2 0 0.22
    -5 6 -2 0.22 0.12
    5 -6 2 0.11 0.4
    5 -6 2 0.08 0.14
    5 -6 2 0.09 0.2
    -6 6 -2 26.12 2.04
    -6 6 -2 27.22 2.23
    -6 6 -2 26.17 2.21
    6 -6 2 27.03 2.35
    6 -6 2 27.05 2.17
    6 -6 2 27.62 2.03
    -7 6 -2 6.81 0.78
    -7 6 -2 5.6 0.73
    -7 6 -2 6.62 0.59
    -7 6 -2 5.54 1.03
    7 -6 2 6.6 0.87
    7 -6 2 4.38 0.79
    7 -6 2 5.06 0.56
    -8 6 -2 16.35 1.7
    -8 6 -2 18.36 1.8
    -8 6 -2 18.2 1.55
    8 -6 2 13.69 1.39
    8 -6 2 15.04 1.6
    8 -6 2 13.33 1.22
    -9 6 -2 17.45 1.87
    -9 6 -2 17.58 1.51
    -9 6 -2 14.39 1.48
    9 -6 2 10.61 1.29
    9 -6 2 16.9 1.99
    9 -6 2 12.28 1.54
    12 5 -2 6.51 0.85
    12 5 -2 5.19 0.88
    12 5 -2 4.52 0.68
    -12 -5 2 5 0.82
    -12 -5 2 4.34 0.78
    -12 -5 2 7.63 1.22
    11 5 -2 3.87 0.66
    11 5 -2 3.78 0.67
    -11 -5 2 6.96 1.02
    -11 -5 2 3.16 0.93
    -11 -5 2 4.16 0.65
    -11 -5 2 3.53 0.73
    10 5 -2 0.51 0.27
    10 5 -2 0.34 0.23
    -10 -5 2 0.7 0.38
    -10 -5 2 -0.07 0.25
    -10 -5 2 0.55 0.27
    -10 -5 2 0.08 0.5
    9 5 -2 7.32 0.85
    9 5 -2 7.4 0.86
    -9 -5 2 6.91 0.89
    -9 -5 2 8.1 0.84
    -9 -5 2 9.13 1.21
    8 5 -2 10.7 1.03
    8 5 -2 11.58 1.05
    -8 -5 2 11.57 1.11
    -8 -5 2 10.95 1.08
    -8 -5 2 9.56 1.26
    -8 -5 2 11.27 1.05
    7 5 -2 34.31 2.74
    7 5 -2 33.42 2.69
    7 5 -2 42.52 2.9
    -7 -5 2 35.2 2.74
    -7 -5 2 35.63 2.96
    -7 -5 2 30.71 2.67
    -7 -5 2 32 2.73
    6 5 -2 13.11 1.07
    6 5 -2 12.25 1.29
    6 5 -2 12.63 1.07
    -6 -5 2 11.17 1.05
    -6 -5 2 10.22 1.05
    -6 -5 2 12.09 1.12
    5 5 -2 146.25 10.83
    5 5 -2 143.49 10.89
    5 5 -2 164.48 10.83
    -5 -5 2 142.76 10.88
    -5 -5 2 159.08 10.86
    -5 -5 2 147.2 10.84
    4 5 -2 6.88 0.66
    4 5 -2 6.92 0.74
    4 5 -2 7.86 0.7
    -4 -5 2 7.3 0.69
    -4 -5 2 7.29 0.7
    -4 -5 2 6.9 0.73
    3 5 -2 11.18 1.02
    3 5 -2 10.29 0.94
    3 5 -2 12.91 0.98
    3 5 -2 11.21 0.93
    -3 -5 2 12.08 1
    -3 -5 2 10.64 0.94
    -3 -5 2 10.45 1
    -3 -5 2 11.03 0.96
    2 5 -2 28.43 2.17
    2 5 -2 24.91 2.24
    2 5 -2 32.19 2.12
    2 5 -2 27.71 2.18
    2 5 -2 29.25 2.22
    -2 -5 2 31.9 2.21
    -2 -5 2 27.14 2.23
    -2 -5 2 29.29 2.23
    1 5 -2 1.57 0.3
    1 5 -2 2.19 0.36
    1 5 -2 2.62 0.25
    1 5 -2 2.17 0.29
    -1 -5 2 2.77 0.46
    -1 -5 2 2.55 0.39
    -1 -5 2 2.33 0.34
    -1 -5 2 2.01 0.29
    0 5 -2 33.66 2.49
    0 5 -2 33.34 2.33
    0 5 -2 32.63 2.39
    0 5 -2 34.08 2.5
    0 -5 2 28.96 2.44
    0 -5 2 32.44 2.45
    0 -5 2 31.07 2.5
    0 -5 2 29.31 2.38
    -1 5 -2 28.18 1.8
    -1 5 -2 24.56 1.93
    -1 5 -2 22.64 1.96
    -1 5 -2 26.36 1.87
    1 -5 2 22.36 1.85
    1 -5 2 21.53 1.88
    1 -5 2 22.34 1.96
    1 -5 2 24.91 1.79
    -2 5 -2 56.6 3.95
    -2 5 -2 52.35 4.07
    -2 5 -2 52.86 4
    -2 5 -2 53.65 3.86
    2 -5 2 52.37 4.06
    2 -5 2 48.26 3.91
    2 -5 2 57.32 3.85
    -3 5 -2 61.84 4.4
    -3 5 -2 59.97 4.24
    -3 5 -2 58.27 4.61
    -3 5 -2 60.03 4.35
    3 -5 2 54.45 4.31
    3 -5 2 58.61 4.46
    3 -5 2 58.23 4.23
    -4 5 -2 6.02 0.74
    -4 5 -2 5.82 0.63
    -4 5 -2 5.14 0.49
    -4 5 -2 5.32 0.59
    4 -5 2 5.57 0.58
    4 -5 2 6.66 0.52
    4 -5 2 4.36 0.63
    -5 5 -2 1.25 0.37
    -5 5 -2 1.14 0.24
    -5 5 -2 1.74 0.36
    -5 5 -2 1.12 0.3
    5 -5 2 1.65 0.24
    5 -5 2 1.23 0.29
    5 -5 2 1.22 0.34
    -6 5 -2 1.37 0.32
    -6 5 -2 0.54 0.34
    -6 5 -2 1.44 0.26
    -6 5 -2 0.97 0.31
    6 -5 2 1.55 0.36
    6 -5 2 1.47 0.6
    6 -5 2 1.6 0.24
    -7 5 -2 8.09 1.29
    -7 5 -2 7.2 0.69
    -7 5 -2 8.59 0.86
    7 -5 2 8.08 0.68
    7 -5 2 6.94 0.95
    7 -5 2 7.57 0.83
    -8 5 -2 11.39 1.23
    -8 5 -2 12.54 1.44
    -8 5 -2 12.12 1.2
    8 -5 2 13.68 1.21
    8 -5 2 13.42 1.03
    8 -5 2 11.54 1.31
    -9 5 -2 0.95 0.32
    -9 5 -2 -0.18 0.46
    9 -5 2 0.85 0.46
    9 -5 2 0.71 0.36
    9 -5 2 0.38 0.22
    12 4 -2 2.22 0.41
    12 4 -2 2.01 0.56
    12 4 -2 2.4 0.59
    -12 -4 2 0.85 0.64
    -12 -4 2 1.72 0.53
    -12 -4 2 1.28 0.5
    -12 -4 2 1.81 0.65
    11 4 -2 24.06 2.02
    11 4 -2 22.45 2.04
    11 4 -2 26.2 1.89
    -11 -4 2 22.54 2.05
    -11 -4 2 23.22 2.44
    -11 -4 2 19.92 2.18
    -11 -4 2 23.41 2.01
    10 4 -2 1.4 0.37
    10 4 -2 2.06 0.44
    -10 -4 2 2.57 0.55
    -10 -4 2 0.98 0.34
    -10 -4 2 3.73 0.71
    9 4 -2 1.57 0.37
    9 4 -2 0.99 0.34
    -9 -4 2 1.08 0.31
    -9 -4 2 0.84 0.32
    -9 -4 2 1.78 0.66
    -9 -4 2 0.86 0.32
    8 4 -2 2.51 0.46
    8 4 -2 1.51 0.37
    -8 -4 2 2.08 0.41
    -8 -4 2 1.18 0.32
    7 4 -2 0.68 0.24
    7 4 -2 0.62 0.32
    7 4 -2 0.45 0.18
    -7 -4 2 0.86 0.25
    -7 -4 2 0.77 0.25
    -7 -4 2 0.86 0.27
    6 4 -2 17.91 1.44
    6 4 -2 16.26 1.49
    6 4 -2 18.28 1.54
    6 4 -2 14.97 1.45
    -6 -4 2 15.58 1.62
    -6 -4 2 21.44 1.51
    -6 -4 2 19.26 1.46
    -6 -4 2 17.85 1.49
    5 4 -2 62.7 4.41
    5 4 -2 55.41 4.36
    5 4 -2 66.49 4.38
    -5 -4 2 49.8 4.35
    -5 -4 2 54.16 4.39
    -5 -4 2 68.08 5.18
    4 4 -2 3.19 0.38
    4 4 -2 2.99 0.36
    4 4 -2 2.54 0.4
    -4 -4 2 3.23 0.39
    -4 -4 2 3.67 0.42
    -4 -4 2 3.41 0.39
    3 4 -2 80.18 5.66
    3 4 -2 76.96 5.63
    3 4 -2 84.41 5.71
    3 4 -2 80.38 5.62
    -3 -4 2 87.78 5.68
    -3 -4 2 69.35 5.67
    -3 -4 2 71.89 5.62
    -3 -4 2 71 5.64
    2 4 -2 0.09 0.1
    2 4 -2 0.22 0.14
    2 4 -2 0.1 0.08
    2 4 -2 0.24 0.15
    -2 -4 2 0.3 0.12
    -2 -4 2 0.29 0.16
    -2 -4 2 0.34 0.15
    -2 -4 2 0.37 0.13
    1 4 -2 6.56 0.64
    1 4 -2 6.36 0.6
    1 4 -2 7.05 0.52
    1 4 -2 5.98 0.56
    -1 -4 2 6.23 0.62
    -1 -4 2 6.7 0.63
    -1 -4 2 6.8 0.65
    -1 -4 2 6.04 0.69
    0 4 -2 0.49 0.13
    0 4 -2 0.26 0.16
    0 4 -2 0.21 0.12
    0 -4 2 0.23 0.11
    0 -4 2 0.27 0.17
    0 -4 2 0.48 0.14
    -1 4 -2 1.33 0.22
    -1 4 -2 1.88 0.19
    -1 4 -2 2.24 0.41
    -1 4 -2 1.36 0.26
    1 -4 2 1.41 0.23
    1 -4 2 1.21 0.23
    1 -4 2 1.32 0.18
    1 -4 2 1.17 0.27
    -2 4 -2 106.01 7.67
    -2 4 -2 109.4 7.55
    -2 4 -2 109.35 7.74
    -2 4 -2 115.21 7.63
    2 -4 2 92.72 7.59
    2 -4 2 103.32 7.54
    2 -4 2 105.92 7.72
    -3 4 -2 24.49 1.65
    -3 4 -2 19.41 1.71
    -3 4 -2 23.42 1.86
    -3 4 -2 22.1 1.76
    3 -4 2 21.43 1.71
    3 -4 2 21.55 1.63
    3 -4 2 23.15 1.84
    -4 4 -2 52.96 3.85
    -4 4 -2 49.23 3.95
    -4 4 -2 54.99 3.84
    -4 4 -2 45.76 3.71
    4 -4 2 54.31 3.71
    4 -4 2 54.87 3.81
    4 -4 2 47.47 3.9
    -5 4 -2 15.49 1.27
    -5 4 -2 15.16 1.39
    -5 4 -2 13.23 1.12
    -5 4 -2 12.99 1.23
    5 -4 2 15.4 1.24
    5 -4 2 16.31 1.38
    5 -4 2 14.77 1.12
    -6 4 -2 2.02 0.4
    -6 4 -2 1.46 0.41
    -6 4 -2 1.79 0.26
    -6 4 -2 1.33 0.34
    6 -4 2 1.14 0.19
    6 -4 2 1.06 0.27
    6 -4 2 1.3 0.38
    -7 4 -2 0.57 0.3
    -7 4 -2 0.72 0.19
    -7 4 -2 0.91 0.29
    -7 4 -2 1.01 0.27
    7 -4 2 1.21 0.3
    7 -4 2 0.64 0.16
    7 -4 2 0.94 0.32
    -8 4 -2 -0.15 0.32
    -8 4 -2 0.06 0.17
    -8 4 -2 0.06 0.24
    8 -4 2 0.3 0.27
    8 -4 2 0.13 0.14
    8 -4 2 0.21 0.25
    -9 4 -2 2.62 0.49
    -9 4 -2 2.05 0.54
    -9 4 -2 1.92 0.6
    9 -4 2 2 0.43
    9 -4 2 1.77 0.33
    9 -4 2 1.96 0.58
    -10 4 -2 13.42 1.52
    -10 4 -2 16.57 1.51
    -10 4 -2 18.72 1.91
    10 -4 2 14.58 1.65
    10 -4 2 16.49 1.51
    10 -4 2 16.45 1.29
    12 3 -2 11.54 1.34
    12 3 -2 12.89 1.15
    12 3 -2 14.43 1.37
    -12 -3 2 12.3 1.53
    -12 -3 2 11.15 1.32
    -12 -3 2 12.7 1.35
    11 3 -2 12.06 1.25
    11 3 -2 13.89 1.35
    11 3 -2 12.09 1.13
    -11 -3 2 12.85 1.33
    -11 -3 2 13.19 1.31
    -11 -3 2 14.29 1.53
    10 3 -2 7.36 0.93
    10 3 -2 10.34 0.86
    10 3 -2 9.06 0.99
    -10 -3 2 9.04 0.99
    -10 -3 2 9.16 1.07
    9 3 -2 24.71 2.09
    9 3 -2 26.11 2.07
    -9 -3 2 23.73 2.07
    -9 -3 2 26.73 2.08
    -9 -3 2 26.6 2.17
    -9 -3 2 22.45 2.23
    8 3 -2 -0.02 0.14
    8 3 -2 0.51 0.22
    -8 -3 2 0.34 0.21
    -8 -3 2 0.38 0.29
    -8 -3 2 0.42 0.19
    -8 -3 2 0.03 0.33
    7 3 -2 0.45 0.2
    7 3 -2 0.45 0.2
    -7 -3 2 0.7 0.26
    -7 -3 2 0.45 0.17
    -7 -3 2 0.6 0.26
    6 3 -2 20.42 1.57
    6 3 -2 17.77 1.55
    -6 -3 2 18.84 1.58
    -6 -3 2 19.74 1.56
    -6 -3 2 19.54 1.59
    -6 -3 2 18.77 1.73
    5 3 -2 2.33 0.32
    5 3 -2 1.7 0.35
    5 3 -2 2.07 0.34
    5 3 -2 2.54 0.39
    -5 -3 2 2.39 0.38
    -5 -3 2 1.79 0.35
    -5 -3 2 1.99 0.33
    -5 -3 2 2.71 0.51
    4 3 -2 164.51 10.65
    4 3 -2 159.55 10.65
    4 3 -2 154.53 10.68
    -4 -3 2 139.45 10.65
    -4 -3 2 148.75 10.64
    -4 -3 2 126.35 10.75
    -4 -3 2 148.33 10.68
    3 3 -2 35.84 2.42
    3 3 -2 29.97 2.36
    3 3 -2 30.66 2.4
    3 3 -2 30.48 2.36
    -3 -3 2 31.7 2.37
    -3 -3 2 31.31 2.37
    -3 -3 2 32.54 2.41
    2 3 -2 92.27 6.47
    2 3 -2 93.94 6.52
    2 3 -2 88.55 6.45
    2 3 -2 84.41 6.48
    -2 -3 2 96.61 6.53
    -2 -3 2 82.67 6.49
    -2 -3 2 88.41 6.47
    -2 -3 2 95.2 6.47
    1 3 -2 47.36 3.13
    1 3 -2 45.21 3.17
    1 3 -2 40.5 3.11
    -1 -3 2 38.29 3.13
    -1 -3 2 43.48 3.1
    -1 -3 2 41.95 3.13
    0 3 -2 10.53 0.93
    0 3 -2 10.85 0.83
    0 3 -2 10.95 0.87
    0 3 -2 10.82 0.93
    0 -3 2 11.97 0.88
    0 -3 2 11.02 0.94
    0 -3 2 11.71 0.93
    0 -3 2 11.85 0.93
    -1 3 -2 18.19 1.3
    -1 3 -2 17.52 1.43
    -1 3 -2 19.11 1.35
    -1 3 -2 18.33 1.4
    1 -3 2 17.66 1.38
    1 -3 2 19.94 1.45
    1 -3 2 15.99 1.31
    1 -3 2 16.43 1.34
    -2 3 -2 18.24 1.26
    -2 3 -2 16.4 1.32
    -2 3 -2 16.18 1.4
    -2 3 -2 17.05 1.35
    2 -3 2 17.71 1.31
    2 -3 2 17.56 1.39
    2 -3 2 16.29 1.25
    -3 3 -2 0.63 0.17
    -3 3 -2 0.53 0.21
    -3 3 -2 0.69 0.11
    -3 3 -2 0.71 0.19
    3 -3 2 0.58 0.17
    3 -3 2 0.87 0.26
    -4 3 -2 61.65 4.95
    -4 3 -2 68.5 4.87
    -4 3 -2 68.64 4.76
    -4 3 -2 62.61 4.85
    4 -3 2 69.92 4.85
    4 -3 2 64.96 4.94
    4 -3 2 67.14 4.74
    -5 3 -2 3.64 0.78
    -5 3 -2 3.78 0.46
    -5 3 -2 4.23 0.38
    -5 3 -2 4.22 0.47
    5 -3 2 4.15 0.36
    5 -3 2 4.02 0.53
    5 -3 2 3.36 0.45
    -6 3 -2 22.13 1.92
    -6 3 -2 21.74 1.81
    -6 3 -2 22.74 1.68
    6 -3 2 22.21 1.65
    6 -3 2 21.21 1.94
    6 -3 2 22.63 1.89
    -7 3 -2 14.3 1.34
    -7 3 -2 13.9 1.21
    7 -3 2 13.04 1.16
    7 -3 2 9.98 1.19
    7 -3 2 13.46 1.01
    -8 3 -2 3.19 0.67
    -8 3 -2 2.67 0.48
    8 -3 2 3.51 0.37
    8 -3 2 2.7 0.58
    8 -3 2 3.88 0.58
    -9 3 -2 1.25 0.38
    -9 3 -2 0.69 0.38
    9 -3 2 1.66 0.4
    9 -3 2 1.29 0.24
    9 -3 2 1.55 0.4
    -10 3 -2 4.66 0.7
    -10 3 -2 2.85 0.66
    -10 3 -2 4.8 0.93
    10 -3 2 3.94 0.46
    10 -3 2 3.01 0.71
    10 -3 2 4.04 0.65
    12 2 -2 0.36 0.41
    12 2 -2 0.57 0.3
    12 2 -2 0.81 0.45
    -12 -2 2 0.26 0.37
    -12 -2 2 0.57 0.47
    -12 -2 2 0.1 0.55
    11 2 -2 0.06 0.26
    11 2 -2 0.27 0.19
    11 2 -2 0.2 0.32
    -11 -2 2 0.03 0.31
    -11 -2 2 1.01 0.5
    -11 -2 2 0.22 0.31
    10 2 -2 17.01 1.59
    10 2 -2 17.82 1.56
    10 2 -2 16.77 1.43
    -10 -2 2 18.79 1.62
    -10 -2 2 18.36 1.62
    -10 -2 2 15.99 1.66
    9 2 -2 25.29 2
    9 2 -2 28.12 2.13
    9 2 -2 25.85 2.16
    -9 -2 2 28.33 2.25
    -9 -2 2 23.53 2.11
    -9 -2 2 23.98 2.12
    8 2 -2 7.65 0.68
    8 2 -2 7.34 0.75
    8 2 -2 7.42 0.79
    -8 -2 2 8.17 0.81
    -8 -2 2 6.18 0.91
    -8 -2 2 7.3 0.77
    7 2 -2 28.12 2.17
    7 2 -2 26.29 2.19
    -7 -2 2 26.69 2.17
    -7 -2 2 26.66 2.2
    -7 -2 2 29.08 2.36
    -7 -2 2 27.71 2.23
    6 2 -2 13.61 1.2
    6 2 -2 14.68 1.23
    -6 -2 2 15.41 1.24
    -6 -2 2 13.66 1.37
    -6 -2 2 14.02 1.21
    -6 -2 2 15.43 1.27
    5 2 -2 0.62 0.19
    -5 -2 2 0.47 0.15
    -5 -2 2 0.95 0.23
    -5 -2 2 1.52 0.29
    4 2 -2 188.05 13.21
    4 2 -2 202.03 13.24
    4 2 -2 166.48 13.19
    -4 -2 2 179.75 13.34
    -4 -2 2 192.79 13.21
    -4 -2 2 182.44 13.22
    -4 -2 2 184.54 13.22
    3 2 -2 10.47 0.82
    3 2 -2 9.88 0.82
    3 2 -2 9.23 0.83
    -3 -2 2 9.63 0.83
    -3 -2 2 11.68 0.86
    -3 -2 2 9.87 0.82
    2 2 -2 239.7 17.79
    -2 -2 2 245.5 17.79
    -2 -2 2 276.61 17.84
    -2 -2 2 240.86 17.79
    -2 -2 2 251.35 17.83
    1 2 -2 4.95 0.41
    1 2 -2 5.91 0.47
    1 2 -2 4.84 0.43
    1 2 -2 4.67 0.46
    -1 -2 2 4.77 0.46
    -1 -2 2 5.13 0.43
    -1 -2 2 5.07 0.42
    0 2 -2 92.56 6.74
    0 2 -2 97.58 6.79
    0 2 -2 91.71 6.72
    0 -2 2 88.46 6.78
    0 -2 2 91.93 6.78
    0 -2 2 99.49 6.74
    0 -2 2 101.84 6.8
    -1 2 -2 0.65 0.14
    -1 2 -2 0.54 0.1
    -1 2 -2 0.47 0.1
    -1 2 -2 0.51 0.17
    1 -2 2 0.9 0.1
    1 -2 2 0.57 0.18
    1 -2 2 0.75 0.12
    1 -2 2 0.77 0.15
    -2 2 -2 5.77 0.52
    -2 2 -2 6.09 0.58
    -2 2 -2 6.32 0.47
    -2 2 -2 5.81 0.54
    2 -2 2 5.91 0.51
    2 -2 2 6.9 0.47
    2 -2 2 5.33 0.56
    -3 2 -2 0.82 0.12
    -3 2 -2 0.53 0.14
    -3 2 -2 0.99 0.23
    3 -2 2 0.67 0.16
    3 -2 2 0.56 0.1
    3 -2 2 1.12 0.25
    -4 2 -2 35.48 2.42
    -4 2 -2 32.93 2.59
    -4 2 -2 32.49 2.51
    4 -2 2 36.44 2.59
    4 -2 2 33.32 2.41
    4 -2 2 29.93 2.49
    -5 2 -2 9.78 0.8
    -5 2 -2 9.57 0.91
    -5 2 -2 11.09 1.01
    5 -2 2 10.7 0.91
    5 -2 2 10.82 0.98
    5 -2 2 10.44 0.8
    -6 2 -2 64.57 4.88
    -6 2 -2 71.18 5.01
    6 -2 2 69.93 4.73
    6 -2 2 64.4 4.85
    6 -2 2 58.86 4.92
    -7 2 -2 1.51 0.36
    -7 2 -2 1.06 0.37
    7 -2 2 1.87 0.38
    7 -2 2 1.4 0.38
    7 -2 2 1.41 0.21
    -8 2 -2 26.86 2.33
    -8 2 -2 29.13 2.46
    8 -2 2 31.11 2.46
    8 -2 2 29.13 2.14
    8 -2 2 28 2.29
    -9 2 -2 0.37 0.19
    -9 2 -2 0.05 0.29
    9 -2 2 0.36 0.27
    9 -2 2 0.55 0.28
    9 -2 2 0.27 0.15
    -10 2 -2 1.6 0.49
    -10 2 -2 1.42 0.47
    10 -2 2 1.59 0.4
    10 -2 2 1.14 0.24
    10 -2 2 0.7 0.38
    -11 2 -2 0.06 0.35
    -11 2 -2 -0.41 0.53
    11 -2 2 0.2 0.23
    11 -2 2 0.26 0.54
    11 -2 2 0.59 0.38
    12 1 -2 1.39 0.5
    12 1 -2 1.07 0.3
    12 1 -2 1.28 0.52
    -12 -1 2 1.9 0.76
    -12 -1 2 0.2 0.49
    11 1 -2 0.2 0.2
    11 1 -2 0.55 0.31
    11 1 -2 0.4 0.36
    -11 -1 2 -0.44 0.27
    -11 -1 2 0.07 0.3
    -11 -1 2 -0.06 0.36
    10 1 -2 12.19 1.07
    10 1 -2 9.67 0.89
    10 1 -2 9 1.23
    -10 -1 2 9.4 1.05
    -10 -1 2 9.5 1.18
    -10 -1 2 10.55 1.05
    9 1 -2 2.01 0.4
    9 1 -2 1.7 0.42
    9 1 -2 1.52 0.31
    -9 -1 2 1.47 0.35
    -9 -1 2 2.83 0.58
    -9 -1 2 1.88 0.4
    8 1 -2 21.98 1.71
    8 1 -2 20.75 1.61
    8 1 -2 19.53 1.73
    -8 -1 2 19.81 1.79
    -8 -1 2 20.89 1.72
    -8 -1 2 19.63 1.71
    7 1 -2 31.33 2.47
    7 1 -2 37.23 2.59
    7 1 -2 33.84 2.61
    -7 -1 2 33.47 2.57
    -7 -1 2 29.73 2.56
    -7 -1 2 33.47 2.64
    6 1 -2 4.95 0.55
    6 1 -2 5.64 0.5
    6 1 -2 5.4 0.58
    -6 -1 2 5.77 0.57
    -6 -1 2 5.15 0.56
    -6 -1 2 4.55 0.59
    5 1 -2 0.22 0.2
    5 1 -2 0.17 0.12
    5 1 -2 0.01 0.1
    -5 -1 2 0.41 0.24
    -5 -1 2 0.33 0.14
    -5 -1 2 0.27 0.13
    -5 -1 2 0.34 0.16
    4 1 -2 1.29 0.25
    4 1 -2 0.92 0.18
    -4 -1 2 0.8 0.18
    -4 -1 2 1.19 0.23
    -4 -1 2 0.74 0.18
    3 1 -2 127.49 8.84
    3 1 -2 126.24 8.84
    3 1 -2 126.44 8.83
    -3 -1 2 114.58 8.94
    -3 -1 2 119.68 8.83
    -3 -1 2 119.14 8.84
    -3 -1 2 132.48 8.84
    2 1 -2 17.09 1.15
    2 1 -2 13.64 1.14
    2 1 -2 16.22 1.15
    -2 -1 2 14.39 1.14
    -2 -1 2 14.58 1.14
    1 1 -2 41.3 2.79
    1 1 -2 36.6 2.82
    1 1 -2 36.92 2.89
    1 1 -2 39.49 2.85
    1 1 -2 43.12 2.79
    -1 -1 2 34.53 2.88
    -1 -1 2 36.65 2.79
    -1 -1 2 41.32 2.8
    -1 -1 2 37.83 2.84
    -1 -1 2 42.15 2.83
    0 1 -2 293.71 19.69
    0 1 -2 267.83 19.67
    0 1 -2 279.44 19.69
    0 -1 2 270.98 19.68
    -1 1 -2 8.02 0.69
    -1 1 -2 8.56 0.63
    -1 1 -2 8.46 0.66
    1 -1 2 9.84 0.63
    1 -1 2 8.51 0.66
    -2 1 -2 80.18 5.84
    -2 1 -2 91.3 5.94
    -2 1 -2 85.76 5.94
    2 -1 2 80.52 5.83
    2 -1 2 77.96 5.88
    2 -1 2 79.18 5.92
    -3 1 -2 19.57 1.7
    -3 1 -2 23.15 1.67
    -3 1 -2 25.46 1.61
    3 -1 2 21.52 1.58
    3 -1 2 20.34 1.69
    3 -1 2 21.4 1.66
    -4 1 -2 0.59 0.16
    -4 1 -2 0.66 0.19
    4 -1 2 0.77 0.18
    4 -1 2 0.8 0.12
    4 -1 2 0.64 0.19
    -5 1 -2 13.26 1.21
    -5 1 -2 16.93 1.31
    5 -1 2 14.75 1.11
    5 -1 2 14.4 1.21
    5 -1 2 15.54 1.27
    -6 1 -2 46.98 3.58
    -6 1 -2 48.34 3.66
    6 -1 2 45.54 3.55
    6 -1 2 48.77 3.43
    6 -1 2 47.9 3.63
    -7 1 -2 2.27 0.4
    -7 1 -2 1.55 0.39
    7 -1 2 1.33 0.32
    7 -1 2 1.7 0.34
    7 -1 2 1.63 0.23
    -8 1 -2 68.16 4.92
    -8 1 -2 62.55 4.99
    8 -1 2 65.72 4.7
    8 -1 2 64.03 4.95
    8 -1 2 64.56 4.86
    -9 1 -2 0.3 0.28
    9 -1 2 0.53 0.29
    9 -1 2 0.29 0.14
    9 -1 2 0.4 0.23
    -10 1 -2 6.99 1.04
    -10 1 -2 5.84 0.78
    10 -1 2 3.94 0.73
    10 -1 2 6.36 0.55
    10 -1 2 5.41 0.72
    -11 1 -2 3.84 0.77
    -11 1 -2 2.03 0.54
    11 -1 2 2.94 0.39
    11 -1 2 2.64 0.58
    11 -1 2 2.62 0.59
    11 0 -2 3.86 0.74
    11 0 -2 3.76 0.48
    11 0 -2 5.46 0.77
    -11 0 2 2.57 0.57
    -11 0 2 3.7 0.84
    10 0 -2 2.09 0.34
    10 0 -2 1.77 0.46
    10 0 -2 2.18 0.49
    -10 0 2 2.61 0.62
    -10 0 2 1.41 0.41
    -10 0 2 2.14 0.47
    9 0 -2 10.25 1.05
    9 0 -2 10.08 0.86
    9 0 -2 9.17 1
    -9 0 2 9.84 1.1
    -9 0 2 9.87 0.98
    -9 0 2 9.45 0.98
    8 0 -2 23.47 1.84
    8 0 -2 20.34 1.87
    8 0 -2 22.32 1.73
    -8 0 2 22.29 1.86
    -8 0 2 23.92 1.97
    -8 0 2 21.7 1.83
    -7 0 2 0.82 0.3
    6 0 -2 76.71 5.78
    6 0 -2 71.3 5.82
    6 0 -2 80.68 5.73
    6 0 -2 76.75 5.65
    -6 0 2 81.79 5.82
    -6 0 2 84.28 5.75
    -6 0 2 87.61 5.78
    -6 0 2 70.53 5.83
    5 0 -2 3.25 0.39
    5 0 -2 3.97 0.46
    5 0 -2 3.4 0.35
    -5 0 2 4.14 0.42
    -5 0 2 3.21 0.44
    4 0 -2 15.38 1.17
    4 0 -2 14.25 1.2
    4 0 -2 13.15 1.12
    -4 0 2 16.08 1.18
    -4 0 2 14.98 1.18
    -4 0 2 15.03 1.22
    3 0 -2 2.88 0.3
    3 0 -2 2.66 0.28
    3 0 -2 2.57 0.25
    3 0 -2 1.91 0.34
    -3 0 2 2.88 0.28
    -3 0 2 2.51 0.31
    -3 0 2 2.23 0.27
    -3 0 2 2.94 0.38
    2 0 -2 66.53 4.61
    2 0 -2 58.46 4.71
    2 0 -2 67.38 4.62
    2 0 -2 64.03 4.64
    -2 0 2 57.27 4.71
    -2 0 2 65.21 4.62
    -2 0 2 66.8 4.64
    -2 0 2 70.81 4.61
    1 0 -2 74.87 6.07
    1 0 -2 85.48 6.03
    1 0 -2 88.65 6.04
    1 0 -2 81.55 6.04
    1 0 -2 96.98 6.15
    1 0 -2 87.94 6.04
    -1 0 2 84.13 6.13
    -1 0 2 80.83 6.03
    -1 0 2 83.85 6.16
    -1 0 2 86.13 6.04
    0 0 -2 89.61 6.72
    0 0 -2 100.47 6.82
    0 0 -2 88.57 6.71
    0 0 -2 102.67 6.75
    0 0 2 88.82 6.85
    0 0 2 98.74 6.76
    0 0 2 94.26 6.8
    -1 0 -2 35.36 2.62
    -1 0 -2 36.44 2.6
    -1 0 -2 43.35 2.72
    -1 0 -2 32.98 2.59
    1 0 2 33.88 2.6
    -2 0 -2 36.99 2.71
    -2 0 -2 37.07 2.69
    2 0 2 40.49 2.71
    2 0 2 34.36 2.68
    -3 0 -2 4.06 0.39
    -3 0 -2 4.75 0.43
    3 0 2 3.96 0.42
    3 0 2 4.07 0.33
    3 0 2 4.53 0.4
    -4 0 -2 24.32 1.8
    -4 0 -2 22.67 1.76
    4 0 2 22.77 1.75
    4 0 2 22.63 1.67
    4 0 2 22.69 1.78
    -5 0 -2 0.46 0.19
    -5 0 -2 0.42 0.17
    5 0 2 0.48 0.1
    5 0 2 0.33 0.14
    5 0 2 0.58 0.19
    -6 0 -2 0.57 0.21
    -6 0 -2 0.37 0.17
    6 0 2 0.35 0.1
    6 0 2 0.53 0.22
    6 0 2 0.56 0.21
    -7 0 -2 53.86 3.98
    -7 0 -2 56.39 4.07
    7 0 2 51 4
    7 0 2 50.36 3.93
    7 0 2 52.38 3.81
    -8 0 -2 23.53 2.03
    -8 0 -2 24.57 1.97
    8 0 2 21.63 1.97
    8 0 2 22.3 1.9
    8 0 2 25.16 1.78
    -9 0 -2 27.58 2.3
    -9 0 -2 30.54 2.44
    9 0 2 30.01 2.28
    9 0 2 26.09 2.69
    9 0 2 26.23 2.09
    -10 0 -2 27.05 2.37
    -10 0 -2 30.63 2.53
    10 0 2 28.54 2.44
    10 0 2 27.87 2.15
    10 0 2 29.87 2.45
    -11 0 -2 0.89 0.4
    -11 0 -2 0.33 0.48
    11 0 2 0.5 0.29
    11 0 2 0.6 0.2
    -12 0 -2 5.57 0.9
    -12 0 -2 3.48 0.81
    -12 0 -2 4.8 1.05
    12 0 2 5.82 0.85
    12 0 2 4.87 0.86
    12 0 2 5.43 0.58
    11 -1 -2 8.26 1.01
    11 -1 -2 7.53 0.79
    11 -1 -2 9.46 1.09
    -11 1 2 8.65 1.21
    -11 1 2 8.16 0.99
    10 -1 -2 1.56 0.47
    10 -1 -2 1.75 0.46
    10 -1 -2 3.06 0.37
    -10 1 2 3.09 0.58
    -10 1 2 2.39 0.52
    9 -1 -2 3.9 0.69
    9 -1 -2 3.77 0.62
    9 -1 -2 3.56 0.42
    -9 1 2 4.69 0.6
    -9 1 2 3.92 0.69
    -9 1 2 2.79 0.56
    8 -1 -2 4.45 0.68
    8 -1 -2 2.98 0.37
    8 -1 -2 3.31 0.53
    -8 1 2 2.8 0.61
    -8 1 2 3.23 0.56
    -8 1 2 3.48 0.51
    7 -1 -2 29.16 2.11
    7 -1 -2 26.03 2.16
    7 -1 -2 27.35 2.26
    -7 1 2 27.38 2.21
    -7 1 2 28.45 2.31
    6 -1 -2 113.63 8.65
    6 -1 -2 114.19 8.8
    6 -1 -2 131.76 9.06
    -6 1 2 123.9 8.78
    -6 1 2 123.61 8.85
    5 -1 -2 18.9 1.47
    5 -1 -2 18.86 1.41
    5 -1 -2 18.36 1.52
    -5 1 2 18.61 1.49
    -5 1 2 17.51 1.54
    4 -1 -2 135.13 10.34
    4 -1 -2 136.65 10.41
    4 -1 -2 148.82 10.3
    4 -1 -2 147.65 10.26
    -4 1 2 151.23 10.38
    -4 1 2 145.09 10.32
    3 -1 -2 17.35 1.37
    3 -1 -2 18.15 1.4
    3 -1 -2 19.36 1.45
    -3 1 2 18.14 1.38
    -3 1 2 19.42 1.42
    2 -1 -2 1.29 0.17
    2 -1 -2 1.73 0.23
    2 -1 -2 1.49 0.16
    2 -1 -2 0.98 0.26
    -2 1 2 1.25 0.17
    -2 1 2 1.49 0.23
    -2 1 2 1.61 0.16
    1 -1 -2 3.4 0.33
    1 -1 -2 3.62 0.3
    1 -1 -2 3.71 0.3
    -1 1 2 3.74 0.3
    -1 1 2 3.66 0.31
    -1 1 2 3.57 0.34
    0 -1 -2 0.98 0.13
    0 -1 -2 0.73 0.12
    0 -1 -2 1.02 0.09
    0 -1 -2 0.86 0.1
    0 1 2 1.26 0.11
    0 1 2 0.95 0.1
    0 1 2 0.85 0.13
    -1 -1 -2 149.37 10.7
    -1 -1 -2 162.23 10.84
    -1 -1 -2 158.56 10.73
    -1 -1 -2 158.95 10.73
    1 1 2 148.07 10.71
    1 1 2 142.53 10.72
    1 1 2 145.21 10.82
    1 1 2 146.04 10.72
    -2 -1 -2 71.61 5.49
    -2 -1 -2 85.9 5.59
    -2 -1 -2 77.67 5.48
    2 1 2 85.99 5.5
    2 1 2 67.47 5.55
    2 1 2 71.88 5.48
    -3 -1 -2 0.82 0.17
    -3 -1 -2 1.54 0.23
    3 1 2 0.89 0.16
    3 1 2 1.08 0.2
    -4 -1 -2 88.02 7.14
    -4 -1 -2 103.93 7.14
    -4 -1 -2 91.6 7.2
    4 1 2 110.59 7.14
    4 1 2 101.77 7.15
    -5 -1 -2 2.2 0.45
    -5 -1 -2 2.98 0.38
    -5 -1 -2 2.96 0.35
    5 1 2 3.34 0.36
    5 1 2 2.7 0.36
    -6 -1 -2 1.29 0.28
    -6 -1 -2 2.12 0.46
    -6 -1 -2 1.54 0.32
    6 1 2 2.12 0.22
    6 1 2 1.91 0.35
    6 1 2 1.27 0.27
    -7 -1 -2 2.37 0.4
    -7 -1 -2 2.31 0.52
    -7 -1 -2 1.87 0.52
    7 1 2 2.43 0.4
    7 1 2 2.58 0.28
    7 1 2 2.49 0.41
    -8 -1 -2 0.28 0.19
    -8 -1 -2 0.08 0.45
    -8 -1 -2 0.05 0.17
    8 1 2 0.08 0.16
    8 1 2 0.18 0.11
    8 1 2 0.05 0.16
    -9 -1 -2 22.32 2.09
    -9 -1 -2 25.18 2.03
    9 1 2 25.19 2
    9 1 2 23.57 1.82
    9 1 2 23.93 2.05
    -10 -1 -2 2.53 0.51
    -10 -1 -2 2.76 0.9
    10 1 2 1.89 0.47
    10 1 2 2.92 0.74
    10 1 2 2.74 0.32
    -11 -1 -2 11.25 1.22
    -11 -1 -2 9.03 1.2
    -11 -1 -2 13.16 1.38
    11 1 2 12.03 0.97
    11 1 2 12.98 1.21
    11 1 2 10.42 1.24
    -12 -1 -2 6.41 1.21
    -12 -1 -2 10.74 1.85
    -12 -1 -2 9.66 1.11
    12 1 2 8.75 1.13
    12 1 2 9.01 0.8
    11 -2 -2 0.27 0.36
    11 -2 -2 0.3 0.25
    11 -2 -2 -0.44 0.39
    -11 2 2 0.3 0.33
    -11 2 2 -0.59 0.57
    -11 2 2 -0.34 0.56
    10 -2 -2 17.6 1.53
    10 -2 -2 17.15 1.63
    10 -2 -2 18.94 1.43
    -10 2 2 19.69 1.78
    -10 2 2 13.03 1.46
    -10 2 2 14.89 1.54
    9 -2 -2 1.06 0.6
    9 -2 -2 1.24 0.35
    9 -2 -2 1.12 0.26
    -9 2 2 1.08 0.35
    -9 2 2 1.11 0.41
    8 -2 -2 2.15 0.5
    8 -2 -2 2.11 0.38
    8 -2 -2 2.63 0.33
    -8 2 2 2.16 0.46
    -8 2 2 1.71 0.48
    7 -2 -2 0.14 0.19
    7 -2 -2 0.37 0.2
    7 -2 -2 0.29 0.37
    7 -2 -2 0.15 0.13
    -7 2 2 0.16 0.18
    -7 2 2 0.29 0.24
    6 -2 -2 0.88 0.33
    6 -2 -2 0.84 0.18
    6 -2 -2 0.69 0.21
    -6 2 2 0.65 0.21
    -6 2 2 1.21 0.31
    5 -2 -2 73.85 5.17
    5 -2 -2 76.49 5.1
    5 -2 -2 70.36 5.24
    5 -2 -2 63.31 5.39
    -5 2 2 70.25 5.11
    -5 2 2 71.42 5.19
    -5 2 2 68.93 5.26
    4 -2 -2 31.43 2.33
    4 -2 -2 29.87 2.27
    4 -2 -2 26.75 2.43
    4 -2 -2 30.25 2.39
    -4 2 2 36.12 2.37
    -4 2 2 32.54 2.29
    -4 2 2 30.9 2.42
    3 -2 -2 6.51 0.6
    3 -2 -2 5.69 0.53
    3 -2 -2 6.26 0.5
    -3 2 2 6.03 0.61
    -3 2 2 6.13 0.5
    -3 2 2 5.34 0.53
    2 -2 -2 33.63 2.53
    2 -2 -2 32.53 2.47
    2 -2 -2 34.44 2.45
    -2 2 2 34.91 2.44
    -2 2 2 33.74 2.54
    -2 2 2 34.5 2.48
    -2 2 2 32.76 2.45
    1 -2 -2 28.96 2.1
    1 -2 -2 24.69 2.11
    1 -2 -2 30.03 2.01
    -1 2 2 25.02 2.08
    -1 2 2 30.77 2.05
    -1 2 2 26.91 2.02
    -1 2 2 28.57 2.02
    0 -2 -2 368.99 25.97
    0 -2 -2 364.38 26.02
    0 -2 -2 343 25.97
    0 2 2 376.01 25.97
    0 2 2 383.5 26.02
    -1 -2 -2 28.51 2.01
    -1 -2 -2 29.94 2.02
    -1 -2 -2 27.36 1.97
    -1 -2 -2 27.82 2.01
    1 2 2 24.43 2.01
    1 2 2 27.57 2.01
    1 2 2 29.26 2
    1 2 2 25.3 1.99
    -2 -2 -2 51.14 4.34
    -2 -2 -2 64.95 4.45
    -2 -2 -2 61.68 4.38
    -2 -2 -2 68.78 4.39
    2 2 2 51.56 4.3
    2 2 2 67.71 4.47
    2 2 2 59.51 4.35
    2 2 2 59.53 4.35
    -3 -2 -2 179.49 13.15
    -3 -2 -2 187.92 13.14
    -3 -2 -2 186.24 13.22
    3 2 2 185.15 13.15
    3 2 2 189.52 13.21
    3 2 2 179.43 13.14
    -4 -2 -2 82.44 5.79
    -4 -2 -2 84.92 5.81
    -4 -2 -2 77.34 5.84
    4 2 2 77.29 5.79
    4 2 2 78.16 5.78
    -5 -2 -2 74.4 5.09
    -5 -2 -2 78.32 5.14
    5 2 2 65.73 5.08
    5 2 2 60.62 5.06
    -6 -2 -2 39.59 3.26
    -6 -2 -2 41.74 3.23
    6 2 2 49.86 3.26
    6 2 2 41.09 3.25
    -7 -2 -2 0.29 0.21
    -7 -2 -2 0.15 0.12
    7 2 2 0.54 0.2
    7 2 2 0.23 0.16
    -8 -2 -2 11.81 1.16
    -8 -2 -2 12.91 1.25
    -8 -2 -2 10.86 1.22
    8 2 2 15.96 1.23
    8 2 2 13.05 1.21
    8 2 2 13.47 1.04
    -9 -2 -2 0.77 0.31
    -9 -2 -2 0.11 0.17
    -9 -2 -2 0.15 0.28
    9 2 2 0.32 0.26
    9 2 2 0.35 0.2
    9 2 2 0.11 0.11
    -10 -2 -2 1.49 0.35
    -10 -2 -2 2.27 0.66
    10 2 2 1.62 0.36
    10 2 2 2.33 0.51
    10 2 2 2.01 0.32
    -11 -2 -2 28.68 2.56
    -11 -2 -2 29.71 2.6
    -11 -2 -2 33.37 2.72
    11 2 2 32.39 2.34
    11 2 2 32.51 2.64
    11 2 2 27.79 2.52
    -12 -2 -2 -0.03 0.33
    -12 -2 -2 -1.17 0.44
    -12 -2 -2 0.86 0.49
    12 2 2 0.28 0.37
    12 2 2 -0.13 0.36
    12 2 2 0.11 0.21
    10 -3 -2 10.43 1.32
    10 -3 -2 12.17 1.11
    10 -3 -2 13.84 1.33
    -10 3 2 12.09 1.11
    -10 3 2 13.15 1.48
    -10 3 2 11.74 1.24
    -10 3 2 9.99 1.2
    9 -3 -2 6.3 0.74
    9 -3 -2 5.09 0.9
    9 -3 -2 5.93 0.59
    -9 3 2 6.48 0.67
    -9 3 2 5.94 0.78
    8 -3 -2 5.25 0.73
    8 -3 -2 5.05 0.51
    -8 3 2 5.43 0.76
    -8 3 2 4.53 0.88
    7 -3 -2 1.05 0.49
    7 -3 -2 0.11 0.12
    7 -3 -2 0.15 0.19
    7 -3 -2 0.22 0.17
    -7 3 2 0.14 0.27
    -7 3 2 0.23 0.19
    6 -3 -2 0.47 0.21
    6 -3 -2 0.14 0.34
    6 -3 -2 0.61 0.19
    6 -3 -2 0.6 0.26
    -6 3 2 0.77 0.39
    -6 3 2 0.72 0.17
    -6 3 2 0.78 0.24
    5 -3 -2 10.44 1.05
    5 -3 -2 10.34 0.83
    5 -3 -2 9.1 0.97
    -5 3 2 9.98 1.02
    -5 3 2 11.49 0.95
    -5 3 2 10.12 0.85
    -5 3 2 10.25 0.86
    4 -3 -2 14.33 1.18
    4 -3 -2 15.91 1.29
    4 -3 -2 15.69 1.13
    -4 3 2 14.04 1.14
    -4 3 2 13.37 1.29
    -4 3 2 14.71 1.21
    -4 3 2 14.44 1.14
    3 -3 -2 89.57 6.55
    3 -3 -2 85.16 6.46
    3 -3 -2 85.21 6.41
    -3 3 2 99.08 6.6
    -3 3 2 89.59 6.48
    -3 3 2 88.71 6.43
    -3 3 2 92.34 6.44
    2 -3 -2 26.64 1.96
    2 -3 -2 28.97 2
    2 -3 -2 25.94 2.07
    -2 3 2 25.83 2
    -2 3 2 27.68 1.97
    -2 3 2 26.25 2.09
    -2 3 2 25.83 1.97
    1 -3 -2 30.87 2.45
    1 -3 -2 37.31 2.49
    1 -3 -2 34.52 2.57
    -1 3 2 35.57 2.49
    -1 3 2 33.88 2.46
    -1 3 2 32 2.48
    0 -3 -2 107.58 8.21
    0 -3 -2 112.22 8.11
    0 -3 -2 114.08 8.15
    0 -3 -2 113.44 8.15
    0 3 2 112.13 8.14
    0 3 2 124.69 8.16
    0 3 2 111.4 8.12
    0 3 2 118.18 8.22
    -1 -3 -2 54.09 3.68
    -1 -3 -2 49.21 3.66
    -1 -3 -2 53.04 3.7
    -1 -3 -2 47.83 3.62
    1 3 2 52.77 3.66
    1 3 2 49.96 3.68
    1 3 2 49.8 3.62
    1 3 2 48.68 3.67
    -2 -3 -2 0.06 0.07
    -2 -3 -2 0.11 0.1
    -2 -3 -2 0.02 0.07
    2 3 2 0.14 0.1
    2 3 2 0.03 0.06
    2 3 2 0.12 0.06
    2 3 2 0.04 0.07
    -3 -3 -2 34.98 2.49
    -3 -3 -2 34.03 2.47
    -3 -3 -2 33.87 2.47
    3 3 2 31.09 2.45
    3 3 2 35.38 2.56
    3 3 2 34.71 2.38
    3 3 2 28 2.44
    -4 -3 -2 2.63 0.33
    -4 -3 -2 1.92 0.29
    -4 -3 -2 3.12 0.35
    4 3 2 2.02 0.3
    4 3 2 2.38 0.3
    -5 -3 -2 129.18 9.36
    -5 -3 -2 129.43 9.34
    -5 -3 -2 136.47 9.39
    5 3 2 117.18 9.33
    5 3 2 137.1 9.36
    -6 -3 -2 5.65 0.71
    -6 -3 -2 4.55 0.58
    -6 -3 -2 5.92 0.58
    6 3 2 5.98 0.59
    6 3 2 4.97 0.56
    -7 -3 -2 13.39 1.21
    -7 -3 -2 11.7 1.15
    -7 -3 -2 12.22 1.12
    7 3 2 15.09 1.17
    7 3 2 11.64 1.11
    -8 -3 -2 38.26 2.81
    -8 -3 -2 33.73 2.72
    -8 -3 -2 34.09 2.79
    8 3 2 33.34 2.72
    8 3 2 34.76 2.75
    -9 -3 -2 1.49 0.33
    -9 -3 -2 1.03 0.35
    -9 -3 -2 1.61 0.46
    9 3 2 1.31 0.33
    9 3 2 1.86 0.4
    -10 -3 -2 0.66 0.29
    -10 -3 -2 0.9 0.3
    -10 -3 -2 0.03 0.19
    10 3 2 0.11 0.23
    10 3 2 0.18 0.14
    10 3 2 0.33 0.23
    -11 -3 -2 13.09 1.41
    -11 -3 -2 13.37 1.46
    -11 -3 -2 16.91 1.6
    11 3 2 14.83 1.47
    11 3 2 15.65 1.44
    11 3 2 15.26 1.23
    -12 -3 -2 2.8 0.73
    -12 -3 -2 2.12 0.57
    -12 -3 -2 1.79 0.54
    12 3 2 3.47 0.74
    12 3 2 2.38 0.37
    12 3 2 1.96 0.55
    10 -4 -2 0.57 0.49
    10 -4 -2 -0.24 0.23
    10 -4 -2 0.13 0.33
    -10 4 2 -0.24 0.54
    -10 4 2 -0.3 0.34
    -10 4 2 -0.09 0.29
    9 -4 -2 19.44 1.57
    9 -4 -2 19.37 1.71
    9 -4 -2 16.83 1.8
    -9 4 2 21.33 1.64
    -9 4 2 17.43 1.74
    -9 4 2 21.05 1.98
    8 -4 -2 18.25 1.52
    8 -4 -2 16.9 1.64
    8 -4 -2 17.36 1.39
    -8 4 2 17.89 1.55
    -8 4 2 15.3 1.55
    -8 4 2 19.16 1.75
    7 -4 -2 7.14 0.74
    7 -4 -2 6.79 0.65
    7 -4 -2 6.3 0.8
    -7 4 2 6.3 0.76
    -7 4 2 7.82 0.94
    -7 4 2 8.07 0.71
    6 -4 -2 8.75 0.78
    6 -4 -2 9.34 0.87
    6 -4 -2 9.47 0.99
    -6 4 2 9.23 0.81
    -6 4 2 9.92 1.04
    -6 4 2 9.69 0.84
    -6 4 2 8.85 0.91
    5 -4 -2 0.1 0.12
    5 -4 -2 0.34 0.12
    5 -4 -2 0.23 0.17
    5 -4 -2 0.05 0.33
    -5 4 2 0.2 0.11
    -5 4 2 0.1 0.2
    -5 4 2 0.15 0.13
    -5 4 2 0.19 0.13
    4 -4 -2 0.71 0.19
    4 -4 -2 0.83 0.27
    4 -4 -2 0.51 0.13
    -4 4 2 0.18 0.12
    -4 4 2 0.44 0.16
    -4 4 2 0.29 0.12
    -4 4 2 0.48 0.23
    3 -4 -2 35.73 2.56
    3 -4 -2 32.4 2.71
    3 -4 -2 34.57 2.61
    -3 4 2 34.29 2.75
    -3 4 2 38.72 2.61
    -3 4 2 34.83 2.57
    -3 4 2 33.7 2.63
    2 -4 -2 7.72 0.76
    2 -4 -2 8.17 0.67
    2 -4 -2 7.52 0.62
    -2 4 2 7.1 0.63
    -2 4 2 6.99 0.77
    -2 4 2 7.41 0.67
    -2 4 2 8.82 0.68
    1 -4 -2 135.87 11.11
    1 -4 -2 159.72 11.03
    1 -4 -2 155.92 10.98
    1 -4 -2 161.8 11.04
    -1 4 2 151.12 11.09
    -1 4 2 164.05 11.15
    -1 4 2 135.37 11.02
    -1 4 2 172.55 11
    0 -4 -2 31.04 2.43
    0 -4 -2 32.38 2.38
    0 -4 -2 32.65 2.43
    0 -4 -2 32.48 2.52
    0 4 2 32.95 2.52
    0 4 2 31.92 2.44
    0 4 2 34.42 2.39
    0 4 2 34.91 2.43
    -1 -4 -2 8.44 0.69
    -1 -4 -2 8.39 0.75
    -1 -4 -2 8.75 0.81
    -1 -4 -2 9.24 0.75
    1 4 2 8.89 0.69
    1 4 2 9.29 0.74
    1 4 2 9.32 0.78
    1 4 2 9.31 0.77
    -2 -4 -2 31.08 2.15
    -2 -4 -2 31.51 2.17
    -2 -4 -2 27.3 2.07
    -2 -4 -2 27.41 2.16
    2 4 2 27.62 2.12
    2 4 2 28.66 2.16
    2 4 2 28.61 2.17
    2 4 2 27.19 2.08
    -3 -4 -2 14.68 1.22
    -3 -4 -2 13.83 1.2
    -3 -4 -2 13.32 1.22
    3 4 2 15.86 1.2
    3 4 2 16.06 1.26
    3 4 2 15.84 1.35
    3 4 2 14.83 1.21
    3 4 2 16.61 1.13
    -4 -4 -2 3.46 0.41
    -4 -4 -2 4.53 0.46
    -4 -4 -2 3.37 0.4
    4 4 2 3.23 0.38
    4 4 2 3.59 0.32
    4 4 2 3.25 0.39
    -5 -4 -2 63.84 5.46
    -5 -4 -2 74.59 5.47
    -5 -4 -2 82.52 5.54
    5 4 2 76.51 5.47
    5 4 2 77.01 5.47
    -6 -4 -2 13.01 1.13
    -6 -4 -2 11.62 1.12
    -6 -4 -2 11.51 1.08
    6 4 2 14.12 1.12
    -7 -4 -2 67.64 5.49
    -7 -4 -2 75.54 5.57
    7 4 2 75.53 5.52
    7 4 2 79.65 5.53
    -8 -4 -2 0.66 0.37
    -8 -4 -2 0.57 0.26
    -8 -4 -2 0.41 0.27
    -8 -4 -2 0.51 0.21
    8 4 2 0.66 0.23
    8 4 2 0.4 0.18
    -9 -4 -2 8.17 0.86
    -9 -4 -2 6.36 0.74
    9 4 2 6.07 0.75
    9 4 2 5.87 0.71
    -10 -4 -2 1.84 0.47
    -10 -4 -2 1.29 0.35
    -10 -4 -2 1.34 0.35
    10 4 2 1.37 0.32
    10 4 2 1.33 0.39
    -11 -4 -2 4.13 0.84
    -11 -4 -2 2.86 0.59
    -11 -4 -2 1.92 0.53
    11 4 2 2.99 0.43
    11 4 2 3.12 0.63
    11 4 2 2.81 0.56
    -12 -4 -2 2.74 0.82
    -12 -4 -2 0.43 0.52
    -12 -4 -2 2.31 0.59
    12 4 2 1.93 0.55
    12 4 2 2.37 0.56
    9 -5 -2 6.27 0.69
    9 -5 -2 5.83 1
    9 -5 -2 8.4 1.4
    -9 5 2 7.29 0.92
    -9 5 2 7.64 1.23
    -9 5 2 7.87 0.83
    8 -5 -2 5.47 0.63
    8 -5 -2 4.39 0.69
    8 -5 -2 3.92 0.74
    -8 5 2 5.24 0.69
    -8 5 2 4.86 0.95
    -8 5 2 4.6 0.6
    7 -5 -2 34.38 2.59
    7 -5 -2 34.76 2.76
    7 -5 -2 32.85 3.42
    -7 5 2 34.66 2.65
    -7 5 2 35.25 2.97
    -7 5 2 34.77 2.68
    6 -5 -2 12.25 1.07
    6 -5 -2 12.37 0.97
    6 -5 -2 10.82 1.16
    6 -5 -2 10.84 1.4
    -6 5 2 10.63 0.97
    -6 5 2 13.44 1.32
    -6 5 2 11.19 1.14
    -6 5 2 11.28 1.02
    5 -5 -2 -0.04 0.48
    5 -5 -2 0.68 0.24
    5 -5 -2 0.42 0.25
    5 -5 -2 0.68 0.16
    -5 5 2 0.55 0.31
    -5 5 2 0.68 0.22
    -5 5 2 0.56 0.22
    -5 5 2 1.35 0.23
    4 -5 -2 1.73 0.32
    4 -5 -2 1.91 0.33
    4 -5 -2 2.1 0.43
    -4 5 2 2.74 0.55
    -4 5 2 1.99 0.36
    -4 5 2 2.1 0.3
    -4 5 2 2.14 0.28
    3 -5 -2 0.15 0.1
    3 -5 -2 0.3 0.16
    3 -5 -2 0.27 0.14
    -3 5 2 0.25 0.11
    -3 5 2 0.13 0.12
    -3 5 2 -0.01 0.09
    -3 5 2 0.22 0.23
    2 -5 -2 4.17 0.41
    2 -5 -2 3.85 0.42
    2 -5 -2 5 0.39
    2 -5 -2 4.38 0.54
    -2 5 2 3.44 0.42
    -2 5 2 3.53 0.42
    -2 5 2 4.04 0.39
    -2 5 2 3.69 0.52
    1 -5 -2 74.96 5.45
    1 -5 -2 74.25 5.39
    1 -5 -2 77.65 5.45
    1 -5 -2 75.43 5.58
    -1 5 2 75.85 5.58
    -1 5 2 72.93 5.45
    -1 5 2 79.75 5.4
    -1 5 2 70.26 5.45
    0 -5 -2 0.66 0.18
    0 -5 -2 0.59 0.22
    0 -5 -2 0.71 0.18
    0 -5 -2 0.56 0.14
    0 5 2 0.73 0.19
    0 5 2 0.64 0.14
    0 5 2 0.94 0.19
    0 5 2 0.82 0.26
    -1 -5 -2 185.92 13.47
    -1 -5 -2 166.66 13.53
    -1 -5 -2 182.3 13.56
    -1 -5 -2 195.74 13.64
    1 5 2 208.65 13.54
    1 5 2 177.2 13.56
    1 5 2 197.41 13.6
    1 5 2 204.78 13.48
    -2 -5 -2 21.19 1.89
    -2 -5 -2 24.84 1.94
    -2 -5 -2 25.78 1.9
    -2 -5 -2 28.17 1.82
    2 5 2 26.81 1.83
    2 5 2 22.68 1.91
    2 5 2 22.85 1.87
    -3 -5 -2 48.43 3.45
    -3 -5 -2 46.61 3.47
    -3 -5 -2 46.07 3.44
    3 5 2 44.36 3.41
    3 5 2 47.87 3.46
    3 5 2 48.23 3.49
    3 5 2 43.78 3.34
    -4 -5 -2 5.89 0.58
    -4 -5 -2 4.91 0.58
    -4 -5 -2 5.01 0.56
    4 5 2 5.82 0.63
    4 5 2 5.68 0.47
    4 5 2 5.81 0.58
    4 5 2 6.63 0.73
    4 5 2 5.36 0.55
    -5 -5 -2 6.15 0.64
    -5 -5 -2 7.42 0.82
    -5 -5 -2 6.68 0.66
    5 5 2 6.52 0.57
    5 5 2 5.49 0.62
    5 5 2 5.12 0.6
    5 5 2 7.17 0.54
    -6 -5 -2 17.85 1.41
    -6 -5 -2 17.5 1.38
    -6 -5 -2 14.55 1.32
    6 5 2 13.2 1.29
    6 5 2 16.06 1.33
    -7 -5 -2 29.4 2.32
    -7 -5 -2 26.5 2.32
    -7 -5 -2 27.58 2.28
    7 5 2 30.36 2.3
    7 5 2 29.63 2.28
    -8 -5 -2 19.01 1.69
    -8 -5 -2 20.87 1.77
    -8 -5 -2 20.04 1.75
    8 5 2 19.02 1.68
    8 5 2 21.39 1.72
    -9 -5 -2 30.2 2.59
    -9 -5 -2 31.59 2.58
    -9 -5 -2 31.77 2.51
    9 5 2 28.54 2.48
    9 5 2 33.06 2.52
    -10 -5 -2 0.26 0.28
    -10 -5 -2 -0.29 0.19
    -10 -5 -2 0.15 0.27
    10 5 2 -0.09 0.22
    -11 -5 -2 6.93 0.98
    -11 -5 -2 7.02 0.89
    -11 -5 -2 8.51 1.23
    11 5 2 7 0.91
    11 5 2 7.61 0.88
    -12 -5 -2 0.13 0.32
    -12 -5 -2 0.48 0.42
    -12 -5 -2 -0.28 0.46
    12 5 2 0.06 0.2
    12 5 2 0.07 0.3
    12 5 2 1.03 0.43
    9 -6 -2 0.35 0.3
    9 -6 -2 0.65 0.4
    9 -6 -2 0.86 0.61
    -9 6 2 0.34 0.4
    -9 6 2 0.81 0.39
    8 -6 -2 1.52 0.6
    8 -6 -2 1.53 0.41
    8 -6 -2 1.43 0.3
    -8 6 2 1.92 0.42
    -8 6 2 1.54 0.58
    -8 6 2 1.31 0.43
    7 -6 -2 22.84 1.84
    7 -6 -2 21.86 1.71
    7 -6 -2 19.33 1.97
    -7 6 2 23.11 1.81
    -7 6 2 20.86 1.74
    -7 6 2 23.89 2.13
    -7 6 2 20.24 1.89
    6 -6 -2 0.43 0.15
    6 -6 -2 0.6 0.32
    -6 6 2 0.15 0.22
    -6 6 2 0.33 0.17
    -6 6 2 0.04 0.16
    -6 6 2 0.37 0.39
    5 -6 -2 20.88 1.7
    5 -6 -2 20.72 1.85
    5 -6 -2 19.96 1.59
    -5 6 2 19.13 1.89
    -5 6 2 20.39 1.67
    -5 6 2 21 1.74
    -5 6 2 21.49 1.63
    4 -6 -2 14.05 1.13
    4 -6 -2 16.01 1.41
    4 -6 -2 13.79 1.23
    -4 6 2 14.03 1.17
    -4 6 2 13.58 1.4
    -4 6 2 15.89 1.29
    -4 6 2 13.91 1.22
    3 -6 -2 3.69 0.39
    3 -6 -2 3.73 0.45
    3 -6 -2 3.26 0.59
    -3 6 2 4.07 0.4
    -3 6 2 3.4 0.44
    -3 6 2 4.05 0.48
    -3 6 2 4 0.7
    2 -6 -2 8.19 1.04
    2 -6 -2 8.85 0.7
    2 -6 -2 8.23 0.73
    2 -6 -2 8.85 0.77
    -2 6 2 7.37 0.69
    -2 6 2 8.9 0.92
    -2 6 2 8.48 0.78
    -2 6 2 7.2 0.74
    1 -6 -2 0.37 0.14
    1 -6 -2 0.31 0.22
    1 -6 -2 0.09 0.11
    1 -6 -2 0.19 0.13
    -1 6 2 0.34 0.16
    -1 6 2 0.15 0.08
    -1 6 2 0.41 0.14
    -1 6 2 0.43 0.25
    0 -6 -2 3.57 0.51
    0 -6 -2 3.44 0.42
    0 -6 -2 4 0.39
    0 -6 -2 3.63 0.43
    0 6 2 4.55 0.39
    0 6 2 3.58 0.45
    0 6 2 3.6 0.52
    0 6 2 3.94 0.43
    -1 -6 -2 38.8 3.01
    -1 -6 -2 36.67 2.89
    -1 -6 -2 41.33 2.82
    -1 -6 -2 32.39 2.9
    1 6 2 33.94 2.92
    1 6 2 40.2 2.96
    1 6 2 43.74 2.83
    1 6 2 41.5 2.9
    -2 -6 -2 22.74 1.79
    -2 -6 -2 21.9 1.66
    -2 -6 -2 20.34 1.74
    -2 -6 -2 22.55 1.84
    2 6 2 22.57 1.67
    2 6 2 20.92 1.72
    2 6 2 25.84 1.83
    2 6 2 21.91 1.79
    -3 -6 -2 64.09 4.8
    -3 -6 -2 67.45 4.78
    -3 -6 -2 62.35 4.79
    3 6 2 71.64 4.84
    3 6 2 62.04 4.78
    3 6 2 61.46 4.73
    -4 -6 -2 0.34 0.15
    -4 -6 -2 0.54 0.19
    -4 -6 -2 0.54 0.21
    4 6 2 0.58 0.23
    4 6 2 0.29 0.16
    4 6 2 0.49 0.15
    -5 -6 -2 1.52 0.34
    -5 -6 -2 1.36 0.39
    -5 -6 -2 0.81 0.26
    5 6 2 1.11 0.27
    5 6 2 1.35 0.21
    5 6 2 0.87 0.27
    5 6 2 1.89 0.45
    5 6 2 1.36 0.35
    -6 -6 -2 3.06 0.6
    -6 -6 -2 2.21 0.45
    -6 -6 -2 2.64 0.44
    6 6 2 2.3 0.31
    6 6 2 2.74 0.38
    6 6 2 2.59 0.38
    6 6 2 2.85 0.48
    -7 -6 -2 0.16 0.17
    -7 -6 -2 0.47 0.23
    -7 -6 -2 0.04 0.15
    7 6 2 0.36 0.25
    7 6 2 -0.02 0.14
    7 6 2 0.22 0.18
    -8 -6 -2 15.26 1.34
    -8 -6 -2 14.98 1.31
    8 6 2 14.2 1.28
    8 6 2 13.71 1.28
    8 6 2 13.12 1.26
    -9 -6 -2 3.45 0.76
    -9 -6 -2 4.61 0.96
    9 6 2 5.12 0.59
    9 6 2 2.06 0.89
    -10 -6 -2 13.35 1.35
    -10 -6 -2 9.51 1.18
    -10 -6 -2 10.31 1.12
    10 6 2 10.03 1.12
    10 6 2 11.69 1.15
    -11 -6 -2 22.54 2.18
    -11 -6 -2 22.3 2.11
    -11 -6 -2 26.7 2.25
    11 6 2 26.24 2.13
    11 6 2 23.78 2.11
    -12 -6 -2 -0.15 0.42
    -12 -6 -2 0.21 0.36
    -12 -6 -2 0.07 0.48
    12 6 2 0.14 0.33
    8 -7 -2 0.46 0.33
    8 -7 -2 -0.14 0.28
    8 -7 -2 0.82 0.54
    -8 7 2 0.46 0.62
    -8 7 2 -0.46 0.25
    -8 7 2 -0.05 0.34
    -8 7 2 -0.34 0.33
    7 -7 -2 0.91 0.25
    7 -7 -2 1.04 0.35
    7 -7 -2 0.31 0.4
    -7 7 2 0.9 0.28
    -7 7 2 0.53 0.33
    -7 7 2 1.16 0.35
    -7 7 2 0.74 0.51
    6 -7 -2 4.23 0.58
    6 -7 -2 4.65 0.81
    6 -7 -2 4.46 0.55
    -6 7 2 5.43 1.05
    -6 7 2 4.14 0.52
    -6 7 2 2.93 0.57
    -6 7 2 4.92 0.59
    5 -7 -2 23.58 1.89
    5 -7 -2 19.76 2.09
    5 -7 -2 23.8 1.74
    -5 7 2 21.09 1.88
    -5 7 2 23.19 2.1
    -5 7 2 21.57 1.82
    4 -7 -2 0.71 0.26
    4 -7 -2 1 0.2
    4 -7 -2 0.6 0.32
    -4 7 2 0.57 0.42
    -4 7 2 0.45 0.14
    -4 7 2 0.57 0.24
    -4 7 2 0.62 0.24
    3 -7 -2 96.93 7.76
    3 -7 -2 98.85 7.93
    3 -7 -2 107.71 7.68
    -3 7 2 117.23 8.04
    -3 7 2 114.12 7.83
    -3 7 2 108.54 7.8
    -3 7 2 105.76 7.7
    2 -7 -2 11.06 1.16
    2 -7 -2 11.74 1
    2 -7 -2 12.01 1.04
    2 -7 -2 11.34 0.95
    -2 7 2 12.35 0.96
    -2 7 2 10.4 1.01
    -2 7 2 12.37 1.22
    -2 7 2 11.16 1.04
    1 -7 -2 6.25 0.75
    1 -7 -2 5.63 0.6
    1 -7 -2 5 0.52
    1 -7 -2 6.6 0.61
    -1 7 2 5.04 0.52
    -1 7 2 6.67 0.64
    -1 7 2 4.67 0.7
    -1 7 2 6.19 0.6
    0 -7 -2 0.4 0.23
    0 -7 -2 0.17 0.12
    0 -7 -2 0.07 0.14
    0 7 2 0.31 0.12
    0 7 2 0.21 0.16
    0 7 2 0.07 0.09
    0 7 2 0.17 0.15
    -1 -7 -2 2.27 0.4
    -1 -7 -2 2.07 0.36
    -1 -7 -2 1.79 0.35
    -1 -7 -2 2.29 0.29
    1 7 2 2.39 0.27
    1 7 2 1.94 0.38
    1 7 2 2.01 0.41
    1 7 2 2.38 0.39
    -2 -7 -2 21.84 1.61
    -2 -7 -2 20.11 1.94
    -2 -7 -2 20.57 1.7
    -2 -7 -2 22.02 1.78
    2 7 2 21.98 1.61
    2 7 2 20.06 1.67
    2 7 2 21.5 1.76
    -3 -7 -2 28.67 2.11
    -3 -7 -2 25.51 2.21
    -3 -7 -2 23.41 2.03
    3 7 2 25.7 1.94
    3 7 2 27.07 2.02
    3 7 2 25.65 2.08
    3 7 2 25.23 2.1
    -4 -7 -2 13.95 1.31
    -4 -7 -2 14.01 1.32
    -4 -7 -2 14.05 1.3
    4 7 2 15.35 1.19
    4 7 2 17.41 1.35
    4 7 2 14.89 1.38
    4 7 2 17.01 1.29
    -5 -7 -2 49.65 3.72
    -5 -7 -2 49 3.68
    5 7 2 48.76 3.75
    5 7 2 47.19 3.52
    5 7 2 48.42 3.64
    5 7 2 47.43 3.97
    -6 -7 -2 11.51 1.12
    -6 -7 -2 11.64 1.15
    -6 -7 -2 11.77 1.12
    6 7 2 12.08 1.08
    6 7 2 12.62 1.12
    6 7 2 12.47 0.97
    -7 -7 -2 1.91 0.42
    -7 -7 -2 2.85 0.55
    7 7 2 3.65 0.61
    7 7 2 3.44 0.37
    7 7 2 3.26 0.54
    7 7 2 2.95 0.51
    -8 -7 -2 5.23 0.68
    -8 -7 -2 5.34 0.68
    -8 -7 -2 5.16 0.75
    8 7 2 6.61 0.71
    8 7 2 4.23 0.69
    8 7 2 5.31 0.51
    8 7 2 5.52 0.65
    -9 -7 -2 0.27 0.27
    -9 -7 -2 0.36 0.28
    -9 -7 -2 0.33 0.26
    9 7 2 0.34 0.22
    9 7 2 0.08 0.18
    -10 -7 -2 22.08 2.17
    -10 -7 -2 24.34 2.28
    -10 -7 -2 23.06 2.09
    -10 -7 -2 28.23 2.23
    10 7 2 26.27 2.12
    10 7 2 23.13 2.07
    -11 -7 -2 3.2 0.85
    -11 -7 -2 2.76 0.63
    -11 -7 -2 3.81 0.84
    11 7 2 4.13 0.72
    11 7 2 3.92 0.65
    -12 -7 -2 12.32 1.32
    -12 -7 -2 9.3 1.33
    -12 -7 -2 14.97 1.63
    -12 -7 -2 13.92 1.93
    12 7 2 12.98 1.4
    12 7 2 10.2 1.28
    7 -8 -2 0.05 0.36
    7 -8 -2 -0.71 0.41
    7 -8 -2 0.31 0.27
    -7 8 2 -0.29 0.26
    -7 8 2 0.17 0.37
    -7 8 2 -0.07 0.35
    -7 8 2 0.71 0.59
    6 -8 -2 0.26 0.49
    6 -8 -2 0.69 0.31
    6 -8 -2 0.42 0.22
    -6 8 2 0.44 0.56
    -6 8 2 0.09 0.29
    -6 8 2 0.54 0.26
    -6 8 2 0.93 0.34
    5 -8 -2 1.83 0.56
    5 -8 -2 3.33 0.55
    -5 8 2 3.02 0.47
    -5 8 2 2.32 0.68
    -5 8 2 3.27 0.54
    -5 8 2 1.74 0.43
    4 -8 -2 16.45 1.63
    4 -8 -2 12.83 1.41
    4 -8 -2 12.53 1.14
    -4 8 2 13.68 1.45
    -4 8 2 14.58 1.31
    -4 8 2 15.29 1.28
    -4 8 2 12.84 1.28
    3 -8 -2 62.44 4.21
    3 -8 -2 52.54 4.3
    3 -8 -2 56.43 4.51
    -3 8 2 61.27 4.58
    -3 8 2 52.98 4.44
    -3 8 2 61.17 4.35
    -3 8 2 54.91 4.23
    2 -8 -2 13.73 1.29
    2 -8 -2 19.06 1.41
    2 -8 -2 17.68 1.43
    2 -8 -2 16.01 1.59
    -2 8 2 17.46 1.33
    -2 8 2 17.87 1.45
    -2 8 2 14.96 1.4
    -2 8 2 14.46 1.55
    1 -8 -2 32.98 2.68
    1 -8 -2 29.85 2.47
    1 -8 -2 30.03 2.48
    -1 8 2 34.11 2.55
    -1 8 2 30.88 2.64
    -1 8 2 33.69 2.41
    0 -8 -2 0.22 0.16
    0 -8 -2 0.24 0.17
    0 -8 -2 0.01 0.21
    0 -8 -2 0.11 0.14
    0 8 2 0.22 0.13
    0 8 2 0.09 0.11
    0 8 2 0.44 0.24
    0 8 2 0.23 0.21
    -1 -8 -2 4.17 0.5
    -1 -8 -2 3.14 0.46
    -1 -8 -2 3.6 0.4
    -1 -8 -2 3.71 0.48
    -1 -8 -2 3.38 0.61
    1 8 2 3.38 0.58
    1 8 2 4.07 0.55
    1 8 2 3.19 0.37
    1 8 2 3.44 0.44
    -2 -8 -2 11.79 1.21
    -2 -8 -2 11.49 1.09
    -2 -8 -2 12.68 0.99
    -2 -8 -2 12.97 1.14
    2 8 2 11.9 1.07
    2 8 2 12.16 1.23
    2 8 2 12.63 1
    -3 -8 -2 0.68 0.25
    -3 -8 -2 0.78 0.26
    -3 -8 -2 0.5 0.3
    3 8 2 0.69 0.29
    3 8 2 0.51 0.19
    3 8 2 0.72 0.25
    3 8 2 0.96 0.19
    -4 -8 -2 37.42 2.84
    -4 -8 -2 40.69 2.8
    -4 -8 -2 38.76 2.83
    4 8 2 28.86 2.67
    4 8 2 34.78 2.61
    4 8 2 35.09 2.78
    4 8 2 32.92 2.8
    -5 -8 -2 11.26 1.07
    -5 -8 -2 10.74 1.06
    -5 -8 -2 10.62 1.07
    5 8 2 10.28 0.99
    5 8 2 11.28 0.92
    5 8 2 12.21 1.15
    5 8 2 11.6 1.09
    -6 -8 -2 10.95 1.14
    -6 -8 -2 11.21 1.12
    -6 -8 -2 12.68 1.16
    6 8 2 12.13 0.96
    6 8 2 13.13 1.1
    6 8 2 10.3 1.1
    -7 -8 -2 20.49 1.79
    7 8 2 24.53 1.82
    7 8 2 18.75 1.71
    7 8 2 19.32 1.75
    -8 -8 -2 2.68 0.53
    -8 -8 -2 2.82 0.56
    8 8 2 3.41 0.57
    8 8 2 3.31 0.55
    8 8 2 3.86 0.71
    -9 -8 -2 0.52 0.35
    -9 -8 -2 0.02 0.39
    -9 -8 -2 0.66 0.33
    9 8 2 0.48 0.25
    9 8 2 0.96 0.33
    9 8 2 0.58 0.25
    -10 -8 -2 1.77 0.54
    -10 -8 -2 3.02 0.56
    -10 -8 -2 2.71 0.65
    -10 -8 -2 2.22 0.76
    10 8 2 3.92 0.63
    10 8 2 2.59 0.41
    10 8 2 2.99 0.57
    -11 -8 -2 2.55 0.54
    -11 -8 -2 2.71 0.68
    -11 -8 -2 3.2 0.87
    -11 -8 -2 1.9 0.54
    11 8 2 2.91 0.65
    11 8 2 1.66 0.83
    -12 -8 -2 12.92 1.63
    12 8 2 13.12 1.36
    6 -9 -2 0.31 0.53
    6 -9 -2 0.57 0.42
    6 -9 -2 0.02 0.27
    -6 9 2 0.52 0.28
    -6 9 2 0.38 0.41
    -6 9 2 -0.11 0.36
    -6 9 2 0.05 0.69
    5 -9 -2 0.48 0.32
    5 -9 -2 0.32 0.23
    5 -9 -2 0.4 0.44
    -5 9 2 0.12 0.22
    -5 9 2 0.01 0.29
    -5 9 2 1.02 0.57
    -5 9 2 0.23 0.34
    4 -9 -2 2.59 0.51
    4 -9 -2 1.5 0.49
    4 -9 -2 1.51 0.35
    -4 9 2 2.07 0.48
    -4 9 2 1.53 0.56
    -4 9 2 0.92 0.26
    -4 9 2 2.13 0.49
    3 -9 -2 2.85 0.56
    3 -9 -2 3.69 0.71
    -3 9 2 3.5 0.43
    -3 9 2 3.18 0.81
    -3 9 2 3.06 0.53
    -3 9 2 3.13 0.57
    2 -9 -2 13.03 1.17
    2 -9 -2 10.03 1.41
    2 -9 -2 11.99 1.03
    2 -9 -2 13.39 1.13
    -2 9 2 14.14 1.41
    -2 9 2 14.46 1.21
    -2 9 2 10.56 1.04
    -2 9 2 11.69 1.15
    1 -9 -2 1.51 0.29
    1 -9 -2 1.54 0.33
    1 -9 -2 1.5 0.5
    1 -9 -2 1.78 0.41
    -1 9 2 1.66 0.36
    -1 9 2 2.5 0.45
    -1 9 2 2.12 0.48
    0 -9 -2 5.16 0.52
    0 -9 -2 6.18 0.8
    0 -9 -2 4.79 0.59
    0 -9 -2 5.41 0.62
    0 9 2 5.32 0.67
    0 9 2 5.49 0.73
    0 9 2 4.54 0.61
    0 9 2 5.04 0.52
    -1 -9 -2 19.85 1.77
    -1 -9 -2 24.18 1.74
    -1 -9 -2 18.78 1.73
    -1 -9 -2 21.43 1.63
    -1 -9 -2 22.02 1.93
    1 9 2 25.16 1.88
    1 9 2 20.65 1.81
    1 9 2 19.86 1.71
    1 9 2 18.86 1.63
    -2 -9 -2 0.36 0.2
    -2 -9 -2 0.01 0.15
    -2 -9 -2 0.14 0.22
    2 9 2 -0.09 0.13
    2 9 2 0.07 0.21
    -3 -9 -2 0.3 0.18
    -3 -9 -2 0.43 0.27
    -3 -9 -2 0.33 0.22
    3 9 2 0.17 0.16
    3 9 2 0.02 0.19
    3 9 2 -0.03 0.2
    -4 -9 -2 11.04 1.13
    -4 -9 -2 10.42 1.06
    -4 -9 -2 9.59 1.02
    4 9 2 10.74 1.06
    4 9 2 10.28 0.97
    4 9 2 10.73 1.1
    -5 -9 -2 0.34 0.21
    -5 -9 -2 0.08 0.18
    -5 -9 -2 0.21 0.26
    5 9 2 -0.26 0.16
    5 9 2 0.16 0.16
    5 9 2 -0.17 0.22
    -6 -9 -2 16.54 1.62
    -6 -9 -2 20.23 1.65
    -6 -9 -2 18.56 1.63
    6 9 2 19.08 1.62
    6 9 2 18.28 1.55
    6 9 2 15.24 1.64
    -7 -9 -2 14.24 1.29
    -7 -9 -2 14.1 1.26
    7 9 2 9.72 1.16
    7 9 2 13.39 1.24
    -8 -9 -2 6.64 0.98
    -8 -9 -2 9.87 1.06
    8 9 2 9.43 0.95
    8 9 2 10.48 0.83
    -9 -9 -2 15.85 1.43
    -9 -9 -2 12.93 1.42
    -9 -9 -2 13.86 1.4
    9 9 2 12.44 1.13
    9 9 2 13.04 1.34
    9 9 2 15.18 1.34
    -10 -9 -2 0.2 0.29
    -10 -9 -2 0.27 0.33
    10 9 2 0.16 0.28
    10 9 2 0.41 0.26
    10 9 2 0.66 0.39
    -11 -9 -2 0.63 0.42
    -11 -9 -2 0.43 0.63
    -11 -9 -2 0.61 0.52
    -11 -9 -2 -0.08 0.36
    11 9 2 0.26 0.26
    11 9 2 0.59 0.47
    11 9 2 -0.26 0.31
    5 -10 -2 5.34 1.04
    5 -10 -2 5.7 0.71
    5 -10 -2 7.49 0.95
    -5 10 2 6.21 0.9
    -5 10 2 6.22 0.86
    -5 10 2 7.79 0.77
    -5 10 2 5.71 1.49
    4 -10 -2 0.35 0.25
    4 -10 -2 0.31 0.38
    -4 10 2 -0.14 0.51
    -4 10 2 0.03 0.28
    -4 10 2 -0.1 0.27
    -4 10 2 0.62 0.32
    3 -10 -2 0.05 0.2
    3 -10 -2 -0.07 0.24
    3 -10 -2 -0.35 0.4
    -3 10 2 0.59 0.29
    -3 10 2 0 0.26
    -3 10 2 0.83 0.58
    -3 10 2 -0.36 0.15
    2 -10 -2 12.36 1.12
    2 -10 -2 10.85 0.96
    2 -10 -2 11.28 1.29
    -2 10 2 13.58 1.35
    -2 10 2 10.41 1.1
    -2 10 2 11.45 1
    -2 10 2 10.06 1.08
    1 -10 -2 0.73 0.24
    1 -10 -2 0.21 0.17
    -1 10 2 0.28 0.25
    -1 10 2 -0.24 0.16
    -1 10 2 -0.14 0.31
    -1 10 2 0.07 0.15
    0 -10 -2 20.82 1.89
    0 -10 -2 21.73 1.89
    0 -10 -2 23.54 2.11
    0 -10 -2 22.36 1.89
    0 -10 -2 22.21 1.89
    0 10 2 22.19 1.78
    0 10 2 28.03 2.01
    0 10 2 22.53 1.98
    0 10 2 22.02 1.87
    -1 -10 -2 14.02 1.24
    -1 -10 -2 12.04 1.23
    -1 -10 -2 15.87 1.26
    -1 -10 -2 12.87 1.1
    -1 -10 -2 12.14 1.49
    1 10 2 13.03 1.28
    1 10 2 15.24 1.32
    1 10 2 11.47 1.37
    1 10 2 12.14 1.1
    -2 -10 -2 9.68 1.02
    -2 -10 -2 9.83 1.13
    -2 -10 -2 10.22 1.01
    2 10 2 9.46 1.05
    2 10 2 11.19 0.99
    2 10 2 11.42 1.1
    -3 -10 -2 3.94 0.58
    -3 -10 -2 2.93 0.62
    -3 -10 -2 4.47 0.6
    3 10 2 4.54 0.63
    3 10 2 4.05 0.65
    3 10 2 4.41 0.53
    -4 -10 -2 0.29 0.26
    -4 -10 -2 0.15 0.2
    -4 -10 -2 -0.12 0.3
    4 10 2 -0.13 0.23
    4 10 2 0.12 0.16
    4 10 2 0.26 0.22
    -5 -10 -2 2.15 0.45
    -5 -10 -2 1.66 0.48
    -5 -10 -2 2.6 0.58
    5 10 2 2.01 0.36
    5 10 2 2.76 0.63
    5 10 2 1.96 0.46
    5 10 2 1.9 0.44
    -6 -10 -2 5.7 0.79
    -6 -10 -2 6.52 0.8
    -6 -10 -2 6.08 0.84
    6 10 2 6.95 0.64
    6 10 2 8.35 1.45
    6 10 2 6.81 1.24
    6 10 2 4.86 0.68
    6 10 2 6.78 0.78
    -7 -10 -2 4.92 0.87
    -7 -10 -2 3.25 0.64
    7 10 2 5.27 0.96
    7 10 2 4.88 0.79
    7 10 2 5.62 0.57
    7 10 2 5.62 0.66
    -8 -10 -2 27.95 2.54
    -8 -10 -2 27.95 2.5
    -8 -10 -2 32.5 2.54
    8 10 2 29.31 2.42
    8 10 2 29.95 2.49
    8 10 2 28.83 2.25
    -9 -10 -2 1.29 0.58
    -9 -10 -2 1.21 0.39
    -9 -10 -2 0.89 0.42
    9 10 2 1.66 0.45
    9 10 2 1.22 0.42
    9 10 2 1.46 0.32
    -10 -10 -2 6.03 0.97
    -10 -10 -2 4.52 0.85
    10 10 2 5.41 0.85
    10 10 2 7.44 1.07
    10 10 2 6.05 0.67
    -11 -10 -2 0.53 0.74
    3 -11 -2 2.14 0.68
    3 -11 -2 2.08 0.55
    3 -11 -2 1.72 0.38
    -3 11 2 1.29 0.42
    -3 11 2 1.88 0.38
    -3 11 2 2.36 0.56
    -3 11 2 3.69 0.88
    2 -11 -2 -0.11 0.21
    2 -11 -2 -0.25 0.28
    2 -11 -2 -0.41 0.38
    -2 11 2 -0.31 0.19
    -2 11 2 0.22 0.29
    -2 11 2 -0.08 0.42
    -2 11 2 0.38 0.55
    1 -11 -2 0.86 0.51
    1 -11 -2 1.5 0.57
    1 -11 -2 0.9 0.29
    1 -11 -2 1.54 0.3
    1 -11 -2 0.79 0.32
    -1 11 2 1.2 0.27
    -1 11 2 1.7 0.54
    -1 11 2 0.96 0.37
    -1 11 2 0.7 0.3
    0 -11 -2 8.36 0.82
    0 -11 -2 8.39 0.91
    0 -11 -2 8.15 0.99
    0 -11 -2 8.17 1.14
    0 -11 -2 10.28 0.98
    0 11 2 9.81 1.01
    0 11 2 8.99 0.83
    0 11 2 8.03 0.9
    0 11 2 10.21 1.09
    -1 -11 -2 0.11 0.22
    -1 -11 -2 0.04 0.32
    -1 -11 -2 -0.16 0.34
    -1 -11 -2 0.09 0.2
    1 11 2 0.06 0.17
    1 11 2 0.03 0.27
    1 11 2 0.36 0.2
    1 11 2 -0.38 0.26
    -2 -11 -2 21.5 2.06
    -2 -11 -2 20.13 1.91
    2 11 2 21.77 1.84
    2 11 2 22.52 2.02
    2 11 2 21.92 1.74
    2 11 2 25.49 2.03
    -3 -11 -2 4.76 0.83
    -3 -11 -2 5.7 0.74
    3 11 2 5.49 0.56
    3 11 2 5.27 0.65
    3 11 2 5.69 0.81
    3 11 2 5.85 1.01
    -4 -11 -2 0.93 0.39
    -4 -11 -2 1.61 0.37
    4 11 2 1.61 0.45
    4 11 2 1.13 0.43
    4 11 2 1.35 0.38
    4 11 2 1.09 0.24
    -5 -11 -2 0.15 0.4
    -5 -11 -2 0.53 0.35
    -5 -11 -2 0.38 0.28
    5 11 2 0.33 0.3
    5 11 2 0.41 0.29
    5 11 2 0.82 0.24
    5 11 2 0.73 0.25
    -6 -11 -2 1.5 0.55
    -6 -11 -2 1.5 0.46
    -6 -11 -2 1.86 0.53
    6 11 2 1.64 0.5
    6 11 2 1.45 0.37
    6 11 2 1.09 0.37
    6 11 2 1.4 0.31
    6 11 2 1.85 0.74
    -7 -11 -2 4.73 0.88
    -7 -11 -2 6.17 0.85
    -7 -11 -2 5.45 0.95
    7 11 2 4.72 0.8
    7 11 2 6.72 0.65
    7 11 2 5.2 0.7
    7 11 2 5.64 1.03
    -8 -11 -2 11.2 1.36
    -8 -11 -2 14.59 1.44
    8 11 2 14.74 1.33
    8 11 2 15.68 1.49
    8 11 2 12.33 1.16
    -9 -11 -2 0.27 0.39
    -9 -11 -2 1.3 0.54
    -9 -11 -2 0.79 0.46
    9 11 2 1.29 0.39
    9 11 2 1.08 0.51
    9 11 2 1.59 0.33
    -10 -11 -2 9.85 1.41
    -10 -11 -2 9.06 1.27
    -10 -11 -2 10.95 1.35
    10 11 2 11.89 1.16
    10 11 2 11.29 1.34
    10 11 2 9.07 0.95
    2 -12 -2 -0.14 0.38
    2 -12 -2 0.03 0.51
    2 -12 -2 0.44 0.57
    2 -12 -2 0.03 0.3
    -2 12 2 -0.42 0.24
    -2 12 2 1.35 0.63
    -2 12 2 0.05 0.29
    -2 12 2 0.22 0.41
    1 -12 -2 0.82 0.34
    1 -12 -2 0.61 0.56
    1 -12 -2 1.06 0.41
    1 -12 -2 0.33 0.55
    -1 12 2 0.41 0.24
    -1 12 2 0.67 0.3
    -1 12 2 1.83 0.56
    -1 12 2 0.68 0.38
    0 -12 -2 0.46 0.48
    0 -12 -2 0.63 0.53
    0 -12 -2 0.77 0.27
    0 -12 -2 0.22 0.34
    0 12 2 0.72 0.47
    0 12 2 0.86 0.48
    0 12 2 -0.06 0.21
    0 12 2 0.53 0.31
    -1 -12 -2 5.24 1.02
    -1 -12 -2 4.49 0.64
    -1 -12 -2 3.65 0.66
    1 12 2 3.75 0.65
    1 12 2 3.91 0.74
    1 12 2 3.91 0.51
    -2 -12 -2 9.17 1.09
    -2 -12 -2 9.91 1.09
    -2 -12 -2 9.3 1.29
    2 12 2 9.61 1.02
    2 12 2 11.26 1.23
    2 12 2 9.49 0.91
    2 12 2 11.62 1.21
    -3 -12 -2 1.91 0.49
    -3 -12 -2 1.23 0.39
    -3 -12 -2 1.07 0.53
    3 12 2 0.65 0.42
    3 12 2 2.43 0.61
    3 12 2 1.01 0.28
    3 12 2 1.32 0.36
    -4 -12 -2 21.33 1.79
    -4 -12 -2 19.17 1.78
    -4 -12 -2 17.47 1.87
    4 12 2 20.04 1.81
    4 12 2 18.64 1.53
    4 12 2 17.8 1.65
    4 12 2 17.93 1.82
    -5 -12 -2 0.24 0.46
    -5 -12 -2 0.97 0.47
    -5 -12 -2 0.8 0.4
    5 12 2 1.32 0.53
    5 12 2 0.7 0.25
    5 12 2 0.66 0.34
    5 12 2 1.64 0.54
    -6 -12 -2 8.53 1.1
    -6 -12 -2 11.64 1.16
    -6 -12 -2 6.52 1.32
    6 12 2 10.02 0.89
    6 12 2 9.1 1.01
    6 12 2 9.35 1.17
    6 12 2 9.39 1.72
    6 12 2 9.44 1.24
    -7 -12 -2 -0.2 0.3
    -7 -12 -2 1.21 0.58
    -7 -12 -2 -0.35 0.41
    7 12 2 0.32 0.41
    7 12 2 0.32 0.53
    7 12 2 0.18 0.24
    -8 -12 -2 -0.08 0.39
    -8 -12 -2 0.36 0.33
    -8 -12 -2 -0.31 0.44
    8 12 2 -0.13 0.24
    8 12 2 -0.12 0.31
    8 12 2 0.53 0.45
    -1 -13 -2 0.13 0.32
    -1 -13 -2 -0.18 0.35
    -1 -13 -2 0.04 0.57
    1 13 2 -0.26 0.21
    1 13 2 0.24 0.3
    1 13 2 0.09 0.44
    -2 -13 -2 -0.42 0.51
    -2 -13 -2 -0.34 0.34
    -2 -13 -2 0.25 0.31
    2 13 2 -0.06 0.51
    2 13 2 0.05 0.61
    2 13 2 0.05 0.2
    -3 -13 -2 4.18 0.71
    -3 -13 -2 1.88 0.68
    -3 -13 -2 3.64 0.62
    3 13 2 2.32 0.53
    3 13 2 3.64 0.83
    3 13 2 2.38 0.42
    -4 -13 -2 6.95 0.88
    -4 -13 -2 1.98 0.76
    -4 -13 -2 3.98 0.79
    4 13 2 4.58 0.56
    4 13 2 5.17 0.92
    4 13 2 7.05 1.7
    4 13 2 4.53 0.73
    -5 -13 -2 0.68 0.47
    -5 -13 -2 1.14 0.49
    -5 -13 -2 2.12 0.76
    5 13 2 1.12 0.37
    5 13 2 0.31 0.9
    5 13 2 1.22 0.33
    5 13 2 0.81 0.52
    -6 -13 -2 12.49 1.32
    -6 -13 -2 10.09 1.44
    -6 -13 -2 11.98 1.56
    6 13 2 9.42 1.37
    6 13 2 10.19 1.97
    6 13 2 12.24 1.43
    6 13 2 11.81 1.1
    6 13 2 11.38 1.19
    -7 -13 -2 -0.5 0.42
    -7 -13 -2 0.08 0.68
    7 13 2 0.1 0.62
    7 13 2 -0.36 0.31
    -4 -13 3 0.85 0.54
    -3 -13 3 5.52 0.97
    7 12 -3 4.35 0.69
    7 12 -3 7.3 0.96
    7 12 -3 4.44 0.9
    7 12 -3 2.95 0.76
    -7 -12 3 5.69 0.94
    6 12 -3 1.07 0.38
    6 12 -3 0.42 0.28
    6 12 -3 0.05 0.4
    -6 -12 3 0.56 0.42
    -6 -12 3 0.81 0.47
    -6 -12 3 0.78 0.45
    5 12 -3 1.53 0.51
    5 12 -3 1.36 0.4
    5 12 -3 1.17 0.35
    5 12 -3 1.34 0.59
    -5 -12 3 0.89 0.59
    -5 -12 3 1.71 0.51
    -5 -12 3 0.75 0.39
    -5 -12 3 0.52 0.33
    4 12 -3 0.38 0.24
    4 12 -3 0.29 0.28
    4 12 -3 0.36 0.43
    -4 -12 3 -0.76 0.44
    -4 -12 3 0.33 0.39
    -4 -12 3 -0.47 0.27
    -4 -12 3 0.43 0.47
    3 12 -3 0.02 0.23
    3 12 -3 -0.06 0.36
    3 12 -3 0.22 0.21
    -3 -12 3 0.15 0.52
    -3 -12 3 0.19 0.28
    -3 -12 3 0.74 0.45
    -3 -12 3 0.22 0.37
    2 12 -3 10.47 1
    2 12 -3 7.6 0.82
    2 12 -3 9.29 1.73
    2 12 -3 10.05 1.17
    -2 -12 3 8.87 1.06
    -2 -12 3 8.55 1.05
    -2 -12 3 10.13 1.22
    1 12 -3 7.82 1.02
    1 12 -3 6.68 0.76
    1 12 -3 5.07 0.91
    1 12 -3 4.95 0.63
    -1 -12 3 7.67 1.28
    -1 -12 3 4.49 0.94
    -1 -12 3 7.37 0.89
    -1 -12 3 6.32 0.86
    0 12 -3 4.28 0.94
    0 12 -3 5.02 0.68
    0 12 -3 4.16 0.51
    0 -12 3 2.97 0.8
    0 -12 3 2.92 0.74
    0 -12 3 4.56 0.7
    0 -12 3 2.76 0.54
    -1 12 -3 3.34 0.66
    -1 12 -3 5.32 0.61
    -1 12 -3 5.19 0.94
    -1 12 -3 6.02 0.98
    1 -12 3 6.34 0.85
    1 -12 3 4.39 1.43
    1 -12 3 5.01 0.99
    9 11 -3 0.31 0.64
    9 11 -3 0.36 0.4
    9 11 -3 0.62 0.35
    9 11 -3 -0.41 0.25
    -9 -11 3 -0.4 0.46
    -9 -11 3 0.46 0.82
    -9 -11 3 -0.14 0.51
    -9 -11 3 0.06 0.47
    8 11 -3 2.94 0.46
    8 11 -3 2.37 0.49
    8 11 -3 3.42 0.81
    8 11 -3 5.11 0.83
    -8 -11 3 3.04 0.65
    -8 -11 3 2.9 0.68
    -8 -11 3 3.7 0.72
    7 11 -3 7.32 0.77
    7 11 -3 11.58 1.18
    7 11 -3 7.69 1.1
    7 11 -3 8.98 0.9
    -7 -11 3 7.3 1.03
    -7 -11 3 8.09 1.52
    -7 -11 3 4.88 0.92
    6 11 -3 1 0.48
    6 11 -3 0.82 0.28
    6 11 -3 1.53 0.48
    -6 -11 3 1.42 0.47
    -6 -11 3 1.55 0.52
    -6 -11 3 0.43 0.41
    5 11 -3 18.87 1.82
    5 11 -3 15.43 1.64
    5 11 -3 20.07 1.59
    -5 -11 3 14.99 1.84
    -5 -11 3 19.55 1.7
    -5 -11 3 19.56 1.69
    -5 -11 3 14.89 1.85
    4 11 -3 0.23 0.35
    4 11 -3 0.41 0.22
    4 11 -3 0.47 0.3
    4 11 -3 0.34 0.34
    -4 -11 3 0.22 0.33
    -4 -11 3 0.46 0.42
    -4 -11 3 -0.03 0.24
    -4 -11 3 0.21 0.35
    3 11 -3 -0.1 0.28
    3 11 -3 0.12 0.2
    3 11 -3 0.01 0.18
    3 11 -3 -0.14 0.29
    -3 -11 3 -0.6 0.34
    -3 -11 3 -0.12 0.21
    -3 -11 3 0.07 0.25
    -3 -11 3 0.04 0.42
    2 11 -3 1.49 0.37
    2 11 -3 1.54 0.32
    2 11 -3 1.8 0.53
    2 11 -3 1.46 0.45
    -2 -11 3 2.36 0.51
    -2 -11 3 1.27 0.59
    -2 -11 3 0.94 0.37
    -2 -11 3 1.16 0.51
    1 11 -3 2.15 0.51
    1 11 -3 0.95 0.33
    1 11 -3 1.31 0.28
    -1 -11 3 0.99 0.37
    -1 -11 3 0.18 0.69
    -1 -11 3 0.67 0.51
    -1 -11 3 1.9 0.48
    0 11 -3 14.4 1.44
    0 11 -3 13.55 1.44
    0 11 -3 12.74 1.14
    0 11 -3 12.98 1.24
    0 -11 3 12 1.46
    0 -11 3 12.58 1.34
    0 -11 3 15.76 1.53
    0 -11 3 14.57 1.31
    -1 11 -3 1.7 0.49
    -1 11 -3 2.04 0.43
    -1 11 -3 2.41 0.68
    -1 11 -3 1.69 0.34
    1 -11 3 1.87 0.69
    1 -11 3 2.22 0.67
    1 -11 3 1.72 0.55
    1 -11 3 1.78 0.46
    -2 11 -3 6.44 0.81
    -2 11 -3 7.79 1.02
    -2 11 -3 6.21 0.68
    -2 11 -3 7.87 1.18
    2 -11 3 5.27 0.96
    2 -11 3 6.45 0.87
    -3 11 -3 6.08 1.12
    -3 11 -3 5.27 1.04
    -3 11 -3 5.55 0.83
    3 -11 3 7.43 1.26
    3 -11 3 7.73 0.92
    3 -11 3 7.34 1.39
    10 10 -3 -0.22 0.33
    10 10 -3 -0.04 0.26
    10 10 -3 0.46 0.41
    -10 -10 3 -0.14 0.4
    -10 -10 3 0.36 0.73
    -10 -10 3 -0.36 0.39
    -10 -10 3 0.25 0.47
    9 10 -3 -0.48 0.58
    9 10 -3 0.32 0.29
    9 10 -3 -0.24 0.3
    9 10 -3 0.37 0.26
    -9 -10 3 0.02 0.33
    -9 -10 3 -0.34 0.62
    -9 -10 3 -0.11 0.36
    -9 -10 3 0.29 0.41
    8 10 -3 3.51 0.65
    8 10 -3 1.72 0.38
    8 10 -3 2.93 0.66
    8 10 -3 2.73 0.62
    -8 -10 3 1.85 0.48
    -8 -10 3 3.47 1.1
    -8 -10 3 2.48 0.57
    -8 -10 3 3.86 0.65
    7 10 -3 0.7 0.27
    7 10 -3 0.25 0.3
    7 10 -3 0.29 0.24
    7 10 -3 0.23 0.34
    -7 -10 3 0.03 0.26
    -7 -10 3 0.33 0.41
    -7 -10 3 0.88 0.36
    6 10 -3 19.57 1.79
    6 10 -3 21.66 2.01
    6 10 -3 21.29 1.7
    6 10 -3 23.15 1.93
    -6 -10 3 25.17 1.98
    -6 -10 3 19.36 1.96
    -6 -10 3 22.37 2
    5 10 -3 25.07 2.14
    5 10 -3 23.45 2.04
    5 10 -3 19.92 2.16
    5 10 -3 25.81 1.94
    -5 -10 3 22.45 2.16
    -5 -10 3 29.23 2.17
    -5 -10 3 27.74 2.17
    4 10 -3 6.61 0.71
    4 10 -3 7.27 0.7
    4 10 -3 5.74 0.87
    4 10 -3 5.97 0.79
    -4 -10 3 6.47 0.79
    -4 -10 3 7.02 0.82
    -4 -10 3 6.44 0.85
    -4 -10 3 4.29 0.81
    3 10 -3 21.14 1.81
    3 10 -3 18.78 1.9
    3 10 -3 23.2 1.74
    3 10 -3 23.37 2.05
    -3 -10 3 26.65 2.02
    -3 -10 3 20.53 1.94
    -3 -10 3 20.63 1.88
    2 10 -3 4.34 0.47
    2 10 -3 5.14 1.1
    2 10 -3 4.01 0.7
    2 10 -3 3.81 0.52
    -2 -10 3 3.95 0.78
    -2 -10 3 2.7 0.62
    -2 -10 3 4.04 0.6
    -2 -10 3 4.04 0.65
    1 10 -3 0.55 0.24
    1 10 -3 0.43 0.5
    1 10 -3 0.54 0.19
    -1 -10 3 0.68 0.36
    -1 -10 3 0.67 0.23
    -1 -10 3 0.14 0.42
    -1 -10 3 0.77 0.39
    0 10 -3 9.71 1.13
    0 10 -3 10.32 1.09
    0 10 -3 8.94 0.95
    0 10 -3 9.88 0.87
    0 -10 3 10.89 1.02
    0 -10 3 10.37 1.05
    0 -10 3 9.61 1.16
    0 -10 3 10.52 1.23
    -1 10 -3 2.83 0.49
    -1 10 -3 3.03 0.42
    -1 10 -3 2.37 0.5
    -1 10 -3 3.08 0.64
    1 -10 3 2.55 0.46
    1 -10 3 2.23 0.71
    1 -10 3 2.7 0.6
    1 -10 3 3.06 0.59
    -2 10 -3 14.81 1.47
    -2 10 -3 14.65 1.29
    -2 10 -3 14.14 1.39
    -2 10 -3 12.57 1.12
    2 -10 3 15.26 1.31
    2 -10 3 11.19 1.49
    2 -10 3 11.19 1.63
    -3 10 -3 0.18 0.2
    -3 10 -3 0.9 0.56
    -3 10 -3 0.63 0.33
    -3 10 -3 0.47 0.35
    3 -10 3 0.39 0.31
    3 -10 3 0.96 0.42
    3 -10 3 0.2 0.62
    -4 10 -3 9.72 1.07
    -4 10 -3 9.23 1.17
    -4 10 -3 7.78 0.85
    -4 10 -3 12.34 1.46
    4 -10 3 8.59 1.24
    4 -10 3 9.8 1.05
    4 -10 3 10.56 1.38
    10 9 -3 1.34 0.41
    10 9 -3 1.28 0.45
    -10 -9 3 0.73 0.77
    -10 -9 3 1.33 0.48
    -10 -9 3 1.21 0.48
    -10 -9 3 1.3 0.49
    9 9 -3 1.29 0.62
    9 9 -3 3.96 0.73
    9 9 -3 3.91 0.66
    -9 -9 3 2.97 0.61
    -9 -9 3 4.2 1.25
    -9 -9 3 2.27 0.51
    8 9 -3 0.32 0.36
    8 9 -3 -0.02 0.24
    8 9 -3 0.22 0.22
    -8 -9 3 0.18 0.26
    -8 -9 3 -0.14 0.62
    -8 -9 3 0.16 0.27
    -8 -9 3 -0.16 0.3
    7 9 -3 0.07 0.22
    7 9 -3 0.24 0.22
    7 9 -3 -0.18 0.27
    7 9 -3 0.21 0.17
    -7 -9 3 -0.32 0.21
    -7 -9 3 0.16 0.26
    -7 -9 3 0.14 0.24
    6 9 -3 8.93 0.88
    6 9 -3 8.66 1.15
    6 9 -3 10.36 1.84
    -6 -9 3 8.93 0.96
    -6 -9 3 8.34 1
    5 9 -3 1.35 0.33
    5 9 -3 2.05 0.46
    5 9 -3 1.24 0.42
    5 9 -3 1.37 0.56
    -5 -9 3 1.66 0.41
    4 9 -3 20.12 1.66
    4 9 -3 21.61 1.76
    4 9 -3 20.32 1.84
    4 9 -3 20.58 1.58
    -4 -9 3 20.5 1.74
    -4 -9 3 18.25 1.74
    3 9 -3 5.75 0.69
    3 9 -3 4.88 0.69
    3 9 -3 5.67 0.59
    3 9 -3 5.83 0.54
    -3 -9 3 4.34 0.64
    -3 -9 3 3.32 0.76
    2 9 -3 31.26 2.39
    2 9 -3 33.62 2.67
    2 9 -3 31.9 2.47
    2 9 -3 31.66 2.59
    -2 -9 3 34.96 2.57
    -2 -9 3 29.52 2.58
    -2 -9 3 30.44 2.66
    1 9 -3 6.5 0.82
    1 9 -3 5.68 0.65
    1 9 -3 6.66 0.6
    -1 -9 3 7.2 0.74
    -1 -9 3 6.57 0.79
    -1 -9 3 5.44 0.82
    0 9 -3 0.94 0.25
    0 9 -3 1.16 0.34
    0 9 -3 1.11 0.22
    0 9 -3 2 0.47
    0 -9 3 1.32 0.35
    0 -9 3 0.82 0.44
    -1 9 -3 4.53 0.67
    -1 9 -3 5.03 0.57
    -1 9 -3 4.6 0.46
    -1 9 -3 4.65 1.05
    1 -9 3 4.25 0.59
    1 -9 3 4.72 0.6
    1 -9 3 3.46 0.67
    1 -9 3 3.66 0.78
    -2 9 -3 2.43 0.53
    -2 9 -3 3.91 0.59
    -2 9 -3 2.8 0.35
    -2 9 -3 3.72 0.76
    2 -9 3 2.12 0.51
    2 -9 3 2.07 0.63
    2 -9 3 2.96 0.48
    -3 9 -3 2.93 0.62
    -3 9 -3 1.55 0.38
    3 -9 3 1.37 0.47
    3 -9 3 1.87 0.41
    -4 9 -3 15 1.5
    -4 9 -3 18.14 1.63
    -4 9 -3 16.65 1.78
    -4 9 -3 17.64 1.37
    4 -9 3 16.7 1.33
    4 -9 3 14.17 1.81
    -5 9 -3 0.44 0.22
    -5 9 -3 0.76 0.38
    -5 9 -3 -0.38 0.78
    -5 9 -3 0.1 0.26
    5 -9 3 0.09 0.28
    5 -9 3 0.55 0.47
    -6 9 -3 7.11 1
    -6 9 -3 6.77 0.94
    -6 9 -3 7.94 1.42
    -6 9 -3 5.76 0.66
    6 -9 3 7.04 0.98
    6 -9 3 5.82 1.29
    6 -9 3 5.91 0.67
    11 8 -3 0.8 0.41
    11 8 -3 0.2 0.39
    -11 -8 3 -0.14 0.47
    -11 -8 3 -0.11 0.41
    -11 -8 3 0.34 0.66
    10 8 -3 9.58 1.04
    10 8 -3 10.22 1.1
    -10 -8 3 12.28 1.81
    -10 -8 3 8.8 1.05
    -10 -8 3 9.21 1.19
    -10 -8 3 9.75 1.55
    9 8 -3 7.28 0.98
    9 8 -3 6.78 0.82
    -9 -8 3 10.04 1.49
    -9 -8 3 7.59 0.92
    -9 -8 3 6.87 0.96
    -9 -8 3 7.56 0.9
    8 8 -3 10.72 1.04
    8 8 -3 9.55 1.11
    8 8 -3 10.47 1
    -8 -8 3 11.55 1.11
    -8 -8 3 7.06 1.79
    -8 -8 3 11.15 1.07
    -8 -8 3 8.55 1.07
    7 8 -3 17.84 1.52
    7 8 -3 19.28 1.71
    7 8 -3 19.65 1.9
    -7 -8 3 14.69 1.93
    -7 -8 3 19.33 1.62
    6 8 -3 2.42 0.5
    6 8 -3 3.18 0.51
    6 8 -3 3.05 0.55
    6 8 -3 3.09 0.6
    -6 -8 3 3.54 0.78
    -6 -8 3 1.79 0.51
    5 8 -3 23.14 1.89
    5 8 -3 22.72 1.83
    5 8 -3 21.32 1.89
    -5 -8 3 24.6 1.93
    4 8 -3 6.86 0.86
    4 8 -3 9.11 0.72
    4 8 -3 7.86 0.94
    4 8 -3 7.86 0.92
    4 8 -3 7.35 0.83
    -4 -8 3 8.28 0.92
    -4 -8 3 10.17 0.89
    3 8 -3 3.55 0.64
    3 8 -3 3.7 0.51
    3 8 -3 3.74 0.41
    3 8 -3 3.95 0.47
    -3 -8 3 3.61 0.65
    -3 -8 3 3.64 0.5
    2 8 -3 27.06 2.35
    2 8 -3 35.34 2.47
    2 8 -3 30.95 2.6
    2 8 -3 30.09 2.54
    -2 -8 3 30.19 2.56
    -2 -8 3 34.33 2.59
    -2 -8 3 34.52 2.51
    1 8 -3 2.96 0.33
    1 8 -3 2.04 0.54
    1 8 -3 1.76 0.4
    1 8 -3 2.16 0.46
    -1 -8 3 2.4 0.43
    -1 -8 3 2.59 0.46
    0 8 -3 10.32 1.01
    0 8 -3 10.57 0.93
    0 8 -3 12.48 1.18
    0 8 -3 10.24 1.11
    0 -8 3 11.46 1.11
    0 -8 3 13.64 1.22
    0 -8 3 12.7 1.07
    -1 8 -3 4.62 0.42
    -1 8 -3 4.4 0.6
    -1 8 -3 4.18 0.71
    -1 8 -3 3.51 0.48
    1 -8 3 3.71 0.74
    1 -8 3 3.21 0.5
    -2 8 -3 0.43 0.14
    -2 8 -3 0.81 0.35
    -2 8 -3 0.32 0.17
    -2 8 -3 -0.23 0.22
    2 -8 3 0.59 0.23
    2 -8 3 0.17 0.26
    2 -8 3 0.87 0.43
    -3 8 -3 5.9 0.73
    -3 8 -3 5.41 0.64
    -3 8 -3 4.11 0.5
    3 -8 3 5.92 0.64
    3 -8 3 5.62 0.54
    3 -8 3 5.36 0.74
    -4 8 -3 10.93 0.94
    -4 8 -3 10.48 1.07
    -4 8 -3 10.55 1.26
    -4 8 -3 11.08 1.13
    4 -8 3 9.77 1.2
    4 -8 3 11.15 0.91
    4 -8 3 12.58 1.1
    -5 8 -3 6.93 0.66
    -5 8 -3 6.76 0.8
    -5 8 -3 6.12 1.09
    5 -8 3 6.59 0.79
    5 -8 3 5.38 0.92
    5 -8 3 7.35 0.65
    -6 8 -3 20.73 2.12
    -6 8 -3 20.13 1.86
    -6 8 -3 21.97 1.88
    -6 8 -3 18.83 1.64
    6 -8 3 19.86 2.01
    6 -8 3 23.78 1.84
    6 -8 3 19.5 1.59
    -7 8 -3 0.96 0.71
    -7 8 -3 0.07 0.35
    -7 8 -3 -0.26 0.36
    -7 8 -3 0.29 0.22
    7 -8 3 0.23 0.44
    7 -8 3 -0.02 0.44
    11 7 -3 1.6 0.47
    11 7 -3 1.31 0.48
    -11 -7 3 1.57 0.44
    -11 -7 3 1.23 0.48
    -11 -7 3 1.48 0.47
    -11 -7 3 0.27 0.64
    10 7 -3 22.47 1.83
    -10 -7 3 19.04 1.76
    -10 -7 3 18.59 1.81
    -10 -7 3 20.52 2.35
    -10 -7 3 18.2 1.85
    9 7 -3 0.48 0.27
    9 7 -3 0.76 0.31
    -9 -7 3 0.99 0.67
    -9 -7 3 0.48 0.31
    -9 -7 3 0.56 0.34
    -9 -7 3 0.37 0.31
    8 7 -3 53.28 3.95
    8 7 -3 55.85 4.14
    -8 -7 3 48.93 3.99
    -8 -7 3 49.29 4.34
    7 7 -3 10.1 1.03
    7 7 -3 12.29 1.28
    7 7 -3 9.25 0.99
    7 7 -3 10.41 1.14
    -7 -7 3 13.65 1.52
    6 7 -3 29.54 2.4
    6 7 -3 29.52 2.51
    -6 -7 3 32.55 2.46
    -6 -7 3 29.86 2.5
    5 7 -3 5.38 0.59
    5 7 -3 5.87 0.69
    5 7 -3 5.4 0.7
    5 7 -3 4.81 0.6
    -5 -7 3 5.15 0.67
    -5 -7 3 5.43 0.62
    4 7 -3 0.1 0.11
    4 7 -3 0 0.12
    4 7 -3 0.16 0.23
    4 7 -3 -0.06 0.09
    4 7 -3 0.21 0.18
    -4 -7 3 0.12 0.15
    -4 -7 3 0.22 0.16
    -4 -7 3 0.27 0.27
    -4 -7 3 0.06 0.16
    3 7 -3 22.78 1.8
    3 7 -3 22.52 1.65
    3 7 -3 18.4 1.73
    3 7 -3 24.48 1.9
    3 7 -3 22.04 1.73
    -3 -7 3 22.6 1.86
    -3 -7 3 21.04 1.82
    -3 -7 3 19.74 1.82
    -3 -7 3 25.28 1.8
    2 7 -3 24.25 1.85
    2 7 -3 24.55 1.94
    2 7 -3 22.63 1.97
    2 7 -3 25.05 1.78
    -2 -7 3 21.76 1.94
    -2 -7 3 24.48 1.98
    -2 -7 3 24.76 1.89
    -2 -7 3 20.39 1.94
    1 7 -3 14.78 1.14
    1 7 -3 14.96 1.35
    1 7 -3 14.79 1.28
    1 7 -3 15.35 1.22
    -1 -7 3 16 1.25
    -1 -7 3 14.04 1.32
    -1 -7 3 13.27 1.28
    -1 -7 3 13.49 1.34
    0 7 -3 49.41 3.67
    0 7 -3 46.44 3.46
    0 7 -3 45.43 3.67
    0 7 -3 52.31 3.57
    0 -7 3 47.77 3.64
    0 -7 3 47.28 3.56
    0 -7 3 43.62 3.63
    0 -7 3 49.3 3.73
    -1 7 -3 0.5 0.19
    -1 7 -3 0.52 0.25
    -1 7 -3 0.63 0.3
    -1 7 -3 0.69 0.15
    1 -7 3 1.15 0.41
    1 -7 3 0.57 0.19
    1 -7 3 0.89 0.37
    1 -7 3 0.82 0.22
    -2 7 -3 4.93 0.55
    -2 7 -3 4.61 0.74
    -2 7 -3 5 0.46
    -2 7 -3 5.04 0.62
    2 -7 3 4.56 0.56
    2 -7 3 4.28 0.54
    2 -7 3 5.42 0.84
    -3 7 -3 4.67 0.63
    -3 7 -3 4.77 0.47
    -3 7 -3 4.05 0.56
    -3 7 -3 6.18 0.78
    3 -7 3 5.79 0.49
    3 -7 3 3.71 0.65
    3 -7 3 4.88 0.57
    -4 7 -3 0 0.18
    -4 7 -3 0.03 0.11
    -4 7 -3 0.25 0.17
    -4 7 -3 0.15 0.27
    4 -7 3 0.3 0.22
    4 -7 3 0.3 0.17
    -5 7 -3 18.53 1.55
    -5 7 -3 16.28 1.31
    -5 7 -3 16.84 1.69
    -5 7 -3 13.73 1.42
    5 -7 3 17.73 1.45
    5 -7 3 16.43 1.28
    5 -7 3 16.48 1.6
    -6 7 -3 3.8 0.42
    -6 7 -3 3.38 0.78
    -6 7 -3 3.31 0.62
    -6 7 -3 2.48 0.53
    6 -7 3 4.38 0.45
    6 -7 3 3.69 0.57
    6 -7 3 2.77 0.73
    -7 7 -3 4.54 0.76
    -7 7 -3 4.51 0.76
    -7 7 -3 4.6 0.51
    -7 7 -3 5.39 1.01
    7 -7 3 4.76 0.51
    7 -7 3 2.73 0.75
    7 -7 3 3.22 0.59
    -8 7 -3 14.42 1.78
    -8 7 -3 13.52 1.33
    -8 7 -3 12.43 1.33
    -8 7 -3 10.55 1.03
    8 -7 3 11.24 1.04
    8 -7 3 12.31 1.25
    11 6 -3 1.03 0.38
    -11 -6 3 0.59 0.3
    -11 -6 3 0.22 0.41
    -11 -6 3 0.74 0.44
    -11 -6 3 0.37 0.97
    10 6 -3 1.15 0.37
    10 6 -3 1.01 0.38
    -10 -6 3 0.89 0.33
    -10 -6 3 2.04 0.81
    -10 -6 3 1.24 0.42
    -10 -6 3 0.78 0.37
    9 6 -3 8.18 0.83
    9 6 -3 6.68 0.78
    -9 -6 3 6.91 0.8
    -9 -6 3 5.5 1.16
    -9 -6 3 7.88 0.89
    8 6 -3 24.22 2.03
    8 6 -3 25.69 2.04
    -8 -6 3 25.05 2.4
    -8 -6 3 23.3 2.07
    7 6 -3 0.37 0.28
    7 6 -3 0.4 0.2
    7 6 -3 0.22 0.2
    -7 -6 3 0.22 0.2
    -7 -6 3 1.27 0.51
    -7 -6 3 0.6 0.23
    6 6 -3 18.64 1.69
    6 6 -3 20.62 1.67
    6 6 -3 19.27 1.64
    6 6 -3 20.19 1.74
    -6 -6 3 20.9 1.76
    -6 -6 3 21.27 1.7
    -6 -6 3 21.81 2.01
    -6 -6 3 19.31 1.81
    5 6 -3 0.24 0.13
    5 6 -3 0.52 0.26
    5 6 -3 0.05 0.12
    5 6 -3 0.26 0.18
    -5 -6 3 0.13 0.16
    -5 -6 3 0.2 0.17
    -5 -6 3 0.1 0.18
    4 6 -3 2.84 0.35
    4 6 -3 2.81 0.58
    -4 -6 3 2.83 0.4
    -4 -6 3 2.03 0.37
    -4 -6 3 2.17 0.45
    3 6 -3 0.85 0.25
    3 6 -3 0.87 0.21
    3 6 -3 0.61 0.26
    3 6 -3 0.61 0.22
    -3 -6 3 0.49 0.25
    -3 -6 3 0.51 0.2
    -3 -6 3 0.91 0.25
    -3 -6 3 0.48 0.21
    2 6 -3 3 0.54
    2 6 -3 2.79 0.44
    2 6 -3 2.26 0.33
    2 6 -3 2.87 0.33
    -2 -6 3 2.92 0.49
    -2 -6 3 2.86 0.48
    -2 -6 3 2.81 0.41
    -2 -6 3 2.37 0.39
    1 6 -3 42.57 2.92
    1 6 -3 35.28 3.01
    1 6 -3 36.59 2.95
    1 6 -3 42.02 2.84
    -1 -6 3 37.07 3.03
    -1 -6 3 38.4 2.92
    -1 -6 3 40.83 3.12
    -1 -6 3 37.62 3
    0 6 -3 48.33 3.53
    0 6 -3 44.9 3.39
    0 6 -3 43.26 3.32
    0 6 -3 45.75 3.5
    0 -6 3 48.8 3.5
    0 -6 3 42.08 3.51
    0 -6 3 48.72 3.41
    0 -6 3 43.67 3.46
    -1 6 -3 7.58 0.8
    -1 6 -3 8.01 0.72
    -1 6 -3 7.49 0.64
    1 -6 3 8.97 0.87
    1 -6 3 7.52 0.72
    1 -6 3 7.39 0.76
    -2 6 -3 58.58 4.23
    -2 6 -3 58.22 4.48
    -2 6 -3 56.57 4.32
    2 -6 3 59.47 4.48
    2 -6 3 57.97 4.21
    2 -6 3 59.87 4.32
    -3 6 -3 0.68 0.31
    -3 6 -3 0.54 0.23
    -3 6 -3 0.64 0.22
    3 -6 3 0.75 0.21
    3 -6 3 0.93 0.32
    -4 6 -3 8.74 0.88
    -4 6 -3 10.09 1.06
    -4 6 -3 9.52 0.78
    -4 6 -3 9.75 0.95
    4 -6 3 8.56 0.98
    4 -6 3 9.45 0.88
    4 -6 3 8.91 0.76
    -5 6 -3 0.68 0.16
    -5 6 -3 0.89 0.25
    -5 6 -3 0.41 0.25
    -5 6 -3 0.95 0.33
    5 -6 3 0.88 0.28
    5 -6 3 0.3 0.25
    5 -6 3 0.8 0.2
    -6 6 -3 0.25 0.15
    -6 6 -3 0.2 0.2
    -6 6 -3 0.16 0.29
    -6 6 -3 0 0.19
    6 -6 3 0.21 0.22
    6 -6 3 0.06 0.27
    6 -6 3 0.57 0.18
    -7 6 -3 7.63 0.69
    -7 6 -3 6.18 1.05
    -7 6 -3 6.22 0.82
    -7 6 -3 7.22 0.84
    7 -6 3 7.79 1.01
    7 -6 3 7.55 0.65
    -8 6 -3 4.63 0.79
    -8 6 -3 4.04 0.7
    -8 6 -3 4.73 1
    8 -6 3 4.01 0.63
    8 -6 3 3.57 0.74
    8 -6 3 3.6 0.49
    12 5 -3 12.71 1.27
    12 5 -3 11.02 1.28
    12 5 -3 11.07 1.43
    -12 -5 3 12.11 1.46
    -12 -5 3 11.06 1.44
    -12 -5 3 10.16 1.55
    -12 -5 3 12.05 1.3
    11 5 -3 2.12 0.52
    11 5 -3 1.96 0.5
    -11 -5 3 3.77 0.97
    -11 -5 3 1.06 0.4
    -11 -5 3 1.94 0.56
    10 5 -3 2.92 0.54
    10 5 -3 3.87 0.59
    -10 -5 3 2.74 0.9
    -10 -5 3 2.28 0.47
    -10 -5 3 2.49 0.5
    -10 -5 3 3.69 0.67
    9 5 -3 7.91 0.78
    9 5 -3 7.75 1.29
    -9 -5 3 4.85 1.08
    -9 -5 3 6.48 0.82
    8 5 -3 0.21 0.17
    8 5 -3 0.24 0.2
    -8 -5 3 1.09 0.61
    -8 -5 3 0.09 0.16
    7 5 -3 38.55 2.89
    7 5 -3 41.08 2.99
    7 5 -3 34.8 2.85
    -7 -5 3 30.55 3.1
    -7 -5 3 40.48 2.94
    -7 -5 3 39.19 2.96
    6 5 -3 30.09 2.3
    6 5 -3 27.6 2.34
    6 5 -3 32.71 2.46
    6 5 -3 27.95 2.3
    -6 -5 3 27.32 2.3
    -6 -5 3 31.39 2.35
    -6 -5 3 30.32 2.38
    5 5 -3 19.29 1.86
    5 5 -3 24.65 1.85
    5 5 -3 27.94 1.98
    5 5 -3 25.02 1.89
    -5 -5 3 22.52 1.87
    -5 -5 3 25.42 1.95
    -5 -5 3 23.73 1.88
    -5 -5 3 22.2 2.11
    4 5 -3 91.43 6.01
    4 5 -3 83.33 5.96
    4 5 -3 79.94 6.06
    4 5 -3 75.34 6
    -4 -5 3 77.41 5.99
    -4 -5 3 88.44 6.33
    -4 -5 3 81.32 5.99
    3 5 -3 0.38 0.18
    3 5 -3 0.41 0.14
    3 5 -3 0.4 0.17
    3 5 -3 0.37 0.18
    -3 -5 3 0.29 0.22
    -3 -5 3 0.43 0.17
    -3 -5 3 0.44 0.17
    -3 -5 3 0.33 0.14
    2 5 -3 0.17 0.1
    2 5 -3 0.13 0.11
    2 5 -3 0.17 0.13
    -2 -5 3 0.16 0.12
    -2 -5 3 0.09 0.13
    -2 -5 3 0.06 0.11
    1 5 -3 14.14 1.08
    1 5 -3 14.03 1.18
    1 5 -3 13.8 1.24
    1 5 -3 14.54 1.14
    -1 -5 3 13.11 1.14
    -1 -5 3 13.86 1.24
    -1 -5 3 16.93 1.26
    -1 -5 3 13.4 1.22
    0 5 -3 27.16 2.16
    0 5 -3 27.07 2.16
    0 5 -3 25.58 2.05
    0 5 -3 29.95 2.01
    0 -5 3 26.86 2.15
    0 -5 3 27.82 2.07
    0 -5 3 27.8 2.19
    0 -5 3 26.33 2.13
    -1 5 -3 30.11 2.37
    -1 5 -3 31.52 2.41
    -1 5 -3 31.96 2.28
    -1 5 -3 31.9 2.21
    1 -5 3 29.61 2.38
    1 -5 3 26.75 2.39
    1 -5 3 31.18 2.34
    1 -5 3 27.89 2.26
    -2 5 -3 14.18 1.23
    -2 5 -3 12.49 1
    -2 5 -3 13.08 1.16
    -2 5 -3 11.23 1.06
    2 -5 3 12.92 0.99
    2 -5 3 15.24 1.23
    2 -5 3 13.5 1.07
    -3 5 -3 43.56 3.22
    -3 5 -3 44.06 3.29
    -3 5 -3 43.95 3.11
    -3 5 -3 40.88 3.34
    3 -5 3 45.22 3.2
    3 -5 3 40.1 3.31
    3 -5 3 40.94 3.09
    -4 5 -3 67.81 5.16
    -4 5 -3 69.32 5.13
    -4 5 -3 69.86 4.88
    -4 5 -3 67.22 5.05
    4 -5 3 64.23 4.96
    4 -5 3 67.65 5.12
    -5 5 -3 -0.02 0.14
    -5 5 -3 0.05 0.13
    -5 5 -3 -0.04 0.09
    -5 5 -3 -0.05 0.2
    5 -5 3 0.01 0.2
    5 -5 3 0.35 0.14
    5 -5 3 -0.07 0.13
    -6 5 -3 0.17 0.21
    -6 5 -3 0.08 0.1
    -6 5 -3 -0.17 0.26
    -6 5 -3 0.11 0.2
    6 -5 3 0.32 0.19
    6 -5 3 0.4 0.25
    -7 5 -3 4.97 0.87
    -7 5 -3 5.02 0.63
    -7 5 -3 5.08 0.5
    -7 5 -3 4.86 0.64
    7 -5 3 5.72 0.56
    7 -5 3 4.19 0.77
    7 -5 3 4.73 0.63
    -8 5 -3 1.99 0.55
    -8 5 -3 1.95 0.53
    -8 5 -3 1.67 0.46
    8 -5 3 1.17 0.26
    8 -5 3 1.18 0.48
    8 -5 3 1.72 0.4
    -9 5 -3 18.18 1.8
    -9 5 -3 21.39 1.81
    -9 5 -3 20.08 2.65
    9 -5 3 16.88 1.84
    9 -5 3 19.89 1.54
    9 -5 3 21.28 1.77
    12 4 -3 4.94 0.67
    12 4 -3 6.76 0.84
    12 4 -3 4.64 0.85
    -12 -4 3 4.41 0.86
    -12 -4 3 5.67 0.97
    11 4 -3 2.09 0.49
    11 4 -3 2.16 0.57
    11 4 -3 2.26 0.41
    -11 -4 3 2.75 0.55
    -11 -4 3 1.79 0.52
    10 4 -3 21.15 1.84
    10 4 -3 22.12 1.82
    -10 -4 3 20.3 1.9
    -10 -4 3 19.04 1.79
    -10 -4 3 20.76 2.11
    9 4 -3 0.38 0.21
    9 4 -3 0.63 0.27
    -9 -4 3 0.62 0.33
    -9 -4 3 0.63 0.29
    -9 -4 3 0.57 0.56
    8 4 -3 0.09 0.18
    8 4 -3 0.03 0.17
    -8 -4 3 0.13 0.35
    -8 -4 3 -0.11 0.17
    -8 -4 3 0 0.16
    7 4 -3 9.21 0.9
    7 4 -3 9.55 0.92
    -7 -4 3 10.09 0.93
    -7 -4 3 9.88 0.97
    -7 -4 3 9.69 1.19
    -7 -4 3 9.18 0.94
    6 4 -3 0.5 0.22
    6 4 -3 0.56 0.19
    6 4 -3 0.9 0.25
    -6 -4 3 0.74 0.22
    -6 -4 3 0.29 0.34
    -6 -4 3 0.75 0.24
    -6 -4 3 0.86 0.26
    5 4 -3 51.9 4.26
    5 4 -3 59.34 4.24
    5 4 -3 61.56 4.23
    5 4 -3 61.75 4.3
    -5 -4 3 58.86 4.24
    -5 -4 3 49.33 4.41
    -5 -4 3 57.85 4.25
    -5 -4 3 59.13 4.29
    4 4 -3 72.81 5.27
    4 4 -3 67 5.33
    4 4 -3 65.43 5.27
    4 4 -3 68.42 5.32
    -4 -4 3 82.13 5.38
    -4 -4 3 84.38 5.65
    -4 -4 3 69.22 5.28
    -4 -4 3 72.14 5.29
    3 4 -3 27.76 2.09
    3 4 -3 28.01 2.02
    3 4 -3 23.3 2.1
    3 4 -3 27.83 2
    -3 -4 3 26.17 2.02
    -3 -4 3 26.39 2.09
    -3 -4 3 29.73 2.1
    -3 -4 3 23.49 2.01
    2 4 -3 35.13 2.51
    2 4 -3 33.58 2.45
    2 4 -3 34.12 2.55
    2 4 -3 37.37 2.49
    -2 -4 3 28.62 2.51
    -2 -4 3 33.57 2.49
    -2 -4 3 30.46 2.46
    1 4 -3 4.54 0.44
    1 4 -3 3.56 0.37
    1 4 -3 3.67 0.33
    1 4 -3 2.95 0.43
    -1 -4 3 3.05 0.44
    -1 -4 3 3.69 0.38
    -1 -4 3 4.83 0.49
    0 4 -3 14.86 1.11
    0 4 -3 15.59 1.21
    0 4 -3 13.9 1.18
    0 4 -3 13.76 1.05
    0 -4 3 14.02 1.18
    0 -4 3 14.78 1.12
    0 -4 3 13.23 1.16
    0 -4 3 12.7 1.18
    -1 4 -3 2.27 0.27
    -1 4 -3 1.44 0.33
    -1 4 -3 1.71 0.31
    1 -4 3 2.25 0.31
    1 -4 3 2.2 0.37
    1 -4 3 2.58 0.28
    -2 4 -3 0.25 0.2
    -2 4 -3 0.13 0.11
    -2 4 -3 0.36 0.13
    -2 4 -3 0.22 0.07
    2 -4 3 0.02 0.08
    2 -4 3 0.18 0.11
    2 -4 3 0.12 0.15
    -3 4 -3 55.32 4
    -3 4 -3 56.29 4.15
    -3 4 -3 53.87 4.1
    -3 4 -3 56.45 4.22
    3 -4 3 50.64 4.18
    3 -4 3 59.45 4.09
    3 -4 3 57.45 4
    -4 4 -3 31.46 2.19
    -4 4 -3 30.59 2.34
    -4 4 -3 26.21 2.29
    -4 4 -3 33.22 2.52
    4 -4 3 29.93 2.18
    4 -4 3 29.67 2.28
    4 -4 3 28.53 2.39
    -5 4 -3 21.41 1.86
    -5 4 -3 20.47 1.57
    -5 4 -3 20.72 1.75
    -5 4 -3 20.77 1.71
    5 -4 3 20.46 1.67
    5 -4 3 19.85 1.78
    5 -4 3 22.18 1.56
    -6 4 -3 7.45 0.79
    -6 4 -3 7.53 0.92
    -6 4 -3 6.34 0.77
    -6 4 -3 7.69 0.66
    6 -4 3 9.18 0.92
    6 -4 3 8.68 0.8
    6 -4 3 7.72 0.64
    -7 4 -3 0.91 0.41
    -7 4 -3 1.21 0.36
    -7 4 -3 0.81 0.27
    7 -4 3 1.04 0.19
    7 -4 3 1.51 0.45
    7 -4 3 0.97 0.29
    -8 4 -3 0.92 0.39
    -8 4 -3 0.74 0.28
    -8 4 -3 1.54 0.39
    8 -4 3 0.66 0.29
    8 -4 3 0.42 0.38
    -9 4 -3 1.76 0.5
    -9 4 -3 1.67 0.65
    -9 4 -3 1.01 0.32
    9 -4 3 1.26 0.24
    9 -4 3 1.38 0.48
    9 -4 3 1.14 0.36
    -10 4 -3 3.35 0.68
    -10 4 -3 5.39 1
    -10 4 -3 3.73 0.65
    10 -4 3 4.77 0.73
    10 -4 3 2.99 0.68
    10 -4 3 3.44 0.48
    12 3 -3 -0.23 0.35
    12 3 -3 -0.06 0.27
    12 3 -3 0 0.32
    -12 -3 3 0 0.4
    -12 -3 3 0.44 0.63
    -12 -3 3 -0.53 0.45
    11 3 -3 27.75 2.21
    11 3 -3 22.03 2.09
    11 3 -3 26.11 2
    -11 -3 3 26.86 2.19
    -11 -3 3 21.87 2.12
    10 3 -3 33.61 2.77
    10 3 -3 33.25 2.73
    -10 -3 3 30.35 2.73
    -10 -3 3 37.29 3.04
    -10 -3 3 34.12 2.85
    9 3 -3 2.7 0.48
    9 3 -3 3.05 0.38
    9 3 -3 2.81 0.47
    -9 -3 3 1.65 0.62
    -9 -3 3 3.17 0.66
    -9 -3 3 2.31 0.46
    8 3 -3 13.39 1.25
    8 3 -3 13.3 1.24
    -8 -3 3 13.09 1.25
    -8 -3 3 15.84 1.55
    -8 -3 3 13.4 1.31
    7 3 -3 0.19 0.15
    7 3 -3 0.53 0.21
    -7 -3 3 -0.01 0.11
    -7 -3 3 0.37 0.23
    -7 -3 3 0.27 0.19
    6 3 -3 2.34 0.39
    6 3 -3 2.48 0.43
    6 3 -3 1.83 0.44
    -6 -3 3 2.21 0.42
    -6 -3 3 3.33 0.41
    -6 -3 3 2.59 0.43
    -6 -3 3 2.6 0.64
    5 3 -3 17.81 1.57
    5 3 -3 21.11 1.54
    5 3 -3 18.5 1.52
    5 3 -3 20.34 1.57
    -5 -3 3 21.14 1.8
    -5 -3 3 17.66 1.54
    -5 -3 3 18.43 1.52
    -5 -3 3 18.76 1.56
    4 3 -3 2.06 0.29
    4 3 -3 2.58 0.3
    4 3 -3 2.43 0.33
    -4 -3 3 2.5 0.4
    -4 -3 3 2.31 0.3
    -4 -3 3 2.46 0.32
    3 3 -3 165.3 13.49
    3 3 -3 200.97 13.45
    3 3 -3 179.01 13.45
    3 3 -3 205.56 13.53
    -3 -3 3 197.04 13.53
    -3 -3 3 205.79 13.53
    -3 -3 3 185.24 13.46
    -3 -3 3 182.74 13.46
    -3 -3 3 179.6 13.64
    2 3 -3 40.92 3.05
    2 3 -3 40.04 3.03
    2 3 -3 41.7 3.11
    -2 -3 3 43.23 3.12
    -2 -3 3 43 3.05
    1 3 -3 84.22 6.18
    1 3 -3 81.83 6.24
    1 3 -3 84.19 6.16
    -1 -3 3 82.4 6.16
    -1 -3 3 86.71 6.24
    -1 -3 3 97.32 6.26
    -1 -3 3 86.05 6.21
    0 3 -3 133.17 10.44
    0 3 -3 138.03 10.38
    0 3 -3 148.74 10.35
    0 3 -3 142.82 10.46
    0 -3 3 147.99 10.39
    0 -3 3 140.56 10.46
    0 -3 3 147.94 10.46
    0 -3 3 169.6 10.49
    -1 3 -3 23.01 1.72
    -1 3 -3 22.44 1.64
    -1 3 -3 21.71 1.59
    1 -3 3 21.49 1.63
    1 -3 3 23.19 1.72
    1 -3 3 19.75 1.67
    -2 3 -3 3.33 0.42
    -2 3 -3 3.5 0.35
    -2 3 -3 3.44 0.39
    -2 3 -3 3.7 0.29
    2 -3 3 3.24 0.41
    2 -3 3 3.07 0.34
    2 -3 3 3.09 0.31
    -3 3 -3 30.73 2.41
    -3 3 -3 32.81 2.39
    -3 3 -3 31.69 2.29
    -3 3 -3 33.62 2.5
    3 -3 3 32.1 2.37
    3 -3 3 30.36 2.45
    3 -3 3 31.15 2.29
    -4 3 -3 2.16 0.32
    -4 3 -3 2.04 0.4
    -4 3 -3 1.95 0.21
    -4 3 -3 2.14 0.35
    4 -3 3 2.22 0.22
    4 -3 3 1.37 0.32
    4 -3 3 2.2 0.34
    -5 3 -3 67.42 4.95
    -5 3 -3 67.17 4.83
    -5 3 -3 65.24 4.68
    -5 3 -3 62.87 4.81
    5 -3 3 63.24 4.66
    5 -3 3 62.93 4.78
    5 -3 3 68.42 4.91
    -6 3 -3 4.97 0.42
    -6 3 -3 4.14 0.53
    -6 3 -3 4.37 0.62
    6 -3 3 4.02 0.39
    6 -3 3 4.82 0.6
    6 -3 3 4.41 0.53
    -7 3 -3 15.6 1.48
    -7 3 -3 15.59 1.35
    7 -3 3 14.47 1.4
    7 -3 3 15.07 1.15
    7 -3 3 14.76 1.3
    -8 3 -3 10.21 0.97
    8 -3 3 9.54 1.08
    8 -3 3 8.33 0.72
    8 -3 3 7.94 0.85
    -9 3 -3 0.48 0.39
    -9 3 -3 0.07 0.17
    9 -3 3 0.39 0.35
    9 -3 3 0.32 0.42
    9 -3 3 0.12 0.17
    -10 3 -3 2.74 0.75
    -10 3 -3 1.55 0.45
    -10 3 -3 1.74 0.49
    10 -3 3 2.16 0.31
    10 -3 3 1 0.5
    10 -3 3 2.27 0.52
    12 2 -3 0.18 0.38
    12 2 -3 0.18 0.34
    12 2 -3 0.91 0.35
    -12 -2 3 0.34 0.5
    -12 -2 3 -1.01 0.37
    -12 -2 3 -0.11 0.46
    11 2 -3 15.2 1.55
    11 2 -3 17.82 1.54
    11 2 -3 16.24 1.38
    -11 -2 3 17.27 1.87
    -11 -2 3 15.05 1.53
    10 2 -3 -0.1 0.25
    10 2 -3 -0.03 0.19
    -10 -2 3 0.5 0.29
    -10 -2 3 -0.23 0.23
    -10 -2 3 1.62 0.59
    -10 -2 3 -0.02 0.21
    9 2 -3 24.53 2.09
    9 2 -3 24.67 1.94
    9 2 -3 25.56 2.05
    -9 -2 3 22.13 2.24
    -9 -2 3 25.95 2.17
    -9 -2 3 27 2.08
    8 2 -3 2.16 0.43
    8 2 -3 2.57 0.39
    8 2 -3 3.18 0.51
    -8 -2 3 3.18 0.56
    -8 -2 3 3.39 0.53
    7 2 -3 12.43 1.13
    7 2 -3 12.71 1.11
    -7 -2 3 13.55 1.13
    -7 -2 3 14.16 1.14
    -7 -2 3 9.76 1.26
    -7 -2 3 13.15 1.18
    6 2 -3 2.04 0.38
    6 2 -3 2.2 0.39
    -6 -2 3 2.17 0.38
    -6 -2 3 2.03 0.39
    -6 -2 3 2.61 0.44
    -6 -2 3 3.77 0.75
    5 2 -3 3.57 0.42
    5 2 -3 4.46 0.46
    -5 -2 3 4.09 0.47
    -5 -2 3 4.13 0.45
    -5 -2 3 3.79 0.43
    4 2 -3 4.45 0.42
    4 2 -3 3.84 0.4
    4 2 -3 2.78 0.43
    4 2 -3 3.64 0.42
    -4 -2 3 4.36 0.41
    -4 -2 3 4.26 0.43
    3 2 -3 90.06 7.53
    3 2 -3 110.73 7.63
    3 2 -3 110.11 7.53
    -3 -2 3 107.92 7.71
    -3 -2 3 110.73 7.54
    -3 -2 3 104.04 7.52
    -3 -2 3 101.91 7.55
    2 2 -3 4.64 0.44
    2 2 -3 4.49 0.4
    2 2 -3 4.12 0.38
    -2 -2 3 4.71 0.4
    -2 -2 3 4.27 0.39
    -2 -2 3 4.7 0.47
    -2 -2 3 4.24 0.43
    1 2 -3 81.33 5.45
    1 2 -3 78.22 5.48
    1 2 -3 72.69 5.4
    -1 -2 3 78.21 5.42
    -1 -2 3 78.38 5.47
    -1 -2 3 69.87 5.54
    -1 -2 3 72.07 5.4
    0 2 -3 57.71 4.16
    0 2 -3 61.58 4.14
    0 2 -3 52.76 4.07
    0 -2 3 65.39 4.17
    0 -2 3 51.82 4.07
    0 -2 3 52.72 4.13
    0 -2 3 57.11 4.13
    -1 2 -3 121.06 8.37
    -1 2 -3 124.95 8.46
    -1 2 -3 118.82 8.39
    -1 2 -3 115.01 8.45
    1 -2 3 115.52 8.45
    1 -2 3 112.63 8.39
    -2 2 -3 0.26 0.13
    -2 2 -3 0.28 0.1
    -2 2 -3 0.65 0.17
    2 -2 3 0.41 0.11
    2 -2 3 0.69 0.19
    -3 2 -3 17.69 1.34
    -3 2 -3 16.35 1.16
    -3 2 -3 16.08 1.25
    3 -2 3 16.61 1.31
    3 -2 3 14.78 1.23
    3 -2 3 14.96 1.16
    -4 2 -3 14.58 1.2
    -4 2 -3 14.76 1.27
    -4 2 -3 14.33 1.09
    4 -2 3 15.15 1.15
    4 -2 3 14.99 1.19
    4 -2 3 14.9 1.26
    -5 2 -3 24.81 2.17
    -5 2 -3 27.95 2.11
    -5 2 -3 27.56 1.98
    5 -2 3 27.69 1.97
    5 -2 3 25.65 2.15
    5 -2 3 27.89 2.09
    -6 2 -3 15.97 1.62
    -6 2 -3 14.45 1.41
    6 -2 3 16.82 1.41
    6 -2 3 15.19 1.31
    6 -2 3 16.15 1.18
    -7 2 -3 39.33 3.08
    -7 2 -3 34.4 2.93
    7 -2 3 37.3 2.92
    7 -2 3 41.6 3.05
    7 -2 3 38.21 2.76
    -8 2 -3 0.71 0.24
    -8 2 -3 0.59 0.36
    8 -2 3 0.99 0.36
    8 -2 3 1.1 0.31
    8 -2 3 1.29 0.19
    -9 2 -3 9.74 1.03
    -9 2 -3 11.29 1.21
    9 -2 3 9.53 1.1
    9 -2 3 9.58 0.97
    -10 2 -3 2.14 0.52
    -10 2 -3 2.19 0.6
    10 -2 3 1.7 0.43
    10 -2 3 1.52 0.27
    -11 2 -3 0.96 0.49
    -11 2 -3 -0.2 0.49
    11 -2 3 0.6 0.4
    11 -2 3 0.19 0.39
    11 1 -3 0.53 0.36
    11 1 -3 0 0.35
    11 1 -3 0.39 0.19
    -11 -1 3 -0.01 0.41
    -11 -1 3 0.58 0.32
    10 1 -3 1.84 0.49
    10 1 -3 1.64 0.37
    -10 -1 3 1.56 0.43
    -10 -1 3 2.3 0.49
    -10 -1 3 2.97 0.63
    9 1 -3 16.23 1.45
    9 1 -3 15.35 1.48
    9 1 -3 15.95 1.28
    -9 -1 3 12.98 1.36
    -9 -1 3 16.19 1.61
    -9 -1 3 15.59 1.38
    -9 -1 3 15.62 1.52
    8 1 -3 2.26 0.46
    8 1 -3 3.1 0.51
    8 1 -3 2.88 0.35
    -8 -1 3 1.82 0.41
    -8 -1 3 1.97 0.59
    7 1 -3 75.06 5.64
    7 1 -3 77.82 5.6
    7 1 -3 76.05 5.52
    -7 -1 3 68.7 5.58
    -7 -1 3 72.38 5.67
    -7 -1 3 86.88 5.65
    6 1 -3 12.34 1.19
    6 1 -3 13.27 1.15
    6 1 -3 14.06 1.24
    6 1 -3 17.54 1.41
    -6 -1 3 15.06 1.22
    -6 -1 3 15.02 1.28
    -6 -1 3 14.15 1.22
    5 1 -3 0.57 0.2
    5 1 -3 0.85 0.21
    5 1 -3 0.38 0.24
    -5 -1 3 0.82 0.21
    -5 -1 3 0.71 0.2
    -5 -1 3 0.48 0.29
    -5 -1 3 0.55 0.16
    4 1 -3 2.07 0.32
    4 1 -3 2.03 0.26
    4 1 -3 1.18 0.34
    -4 -1 3 2.1 0.27
    -4 -1 3 1.65 0.42
    -4 -1 3 1.73 0.25
    3 1 -3 2.68 0.3
    3 1 -3 3.05 0.3
    3 1 -3 2.77 0.31
    -3 -1 3 2.52 0.3
    -3 -1 3 3.65 0.34
    -3 -1 3 2.64 0.3
    2 1 -3 5.56 0.47
    2 1 -3 5.76 0.47
    2 1 -3 4.95 0.44
    -2 -1 3 4.99 0.44
    -2 -1 3 5.75 0.47
    -2 -1 3 5.03 0.45
    1 1 -3 2.23 0.23
    1 1 -3 2.66 0.24
    1 1 -3 2.48 0.27
    1 1 -3 3.31 0.39
    1 1 -3 3.27 0.37
    -1 -1 3 2.43 0.36
    -1 -1 3 3.39 0.4
    -1 -1 3 3.42 0.34
    -1 -1 3 2.42 0.24
    0 1 -3 20.39 1.56
    0 1 -3 21.93 1.53
    0 1 -3 20.72 1.5
    0 -1 3 20.96 1.53
    0 -1 3 21.37 1.64
    0 -1 3 20.35 1.55
    -1 1 -3 406.71 29.16
    1 -1 3 388.94 29.15
    1 -1 3 440 29.2
    -2 1 -3 4.14 0.39
    -2 1 -3 5.15 0.45
    2 -1 3 4.8 0.4
    2 -1 3 4.18 0.42
    -3 1 -3 0.18 0.05
    -3 1 -3 0.18 0.09
    -3 1 -3 0.17 0.11
    3 -1 3 0.1 0.1
    3 -1 3 0.19 0.11
    -4 1 -3 9.41 0.78
    -4 1 -3 8.94 0.84
    4 -1 3 9.7 0.83
    4 -1 3 8.38 0.76
    4 -1 3 9.03 0.67
    -5 1 -3 1.08 0.29
    -5 1 -3 1.14 0.24
    5 -1 3 0.92 0.15
    5 -1 3 1.07 0.3
    5 -1 3 1.04 0.25
    -6 1 -3 21.87 1.73
    6 -1 3 19.76 1.76
    6 -1 3 20.87 1.57
    6 -1 3 22.99 1.71
    -7 1 -3 28.64 2.21
    -7 1 -3 26.49 2.08
    7 -1 3 25.5 1.89
    7 -1 3 24.53 2.09
    7 -1 3 24.18 2.11
    -8 1 -3 12.37 1.21
    -8 1 -3 12.17 1.11
    8 -1 3 9.85 1.04
    8 -1 3 10.88 0.89
    8 -1 3 13.5 1.19
    -9 1 -3 32.26 2.74
    9 -1 3 36.88 2.52
    9 -1 3 30.04 2.77
    9 -1 3 35.91 2.73
    -10 1 -3 0.93 0.37
    -10 1 -3 -0.14 0.38
    10 -1 3 0.91 0.39
    10 -1 3 0.59 0.32
    10 -1 3 0.59 0.19
    -11 1 -3 4.9 1.18
    -11 1 -3 4.68 0.93
    11 -1 3 5.14 0.88
    11 -1 3 6.18 0.57
    11 -1 3 6.73 0.84
    11 0 -3 1.16 0.3
    11 0 -3 0.67 0.64
    11 0 -3 0.93 0.49
    -11 0 3 0.65 0.49
    -11 0 3 0.82 0.41
    10 0 -3 0.35 0.38
    10 0 -3 0.2 0.23
    -10 0 3 0.08 0.3
    -10 0 3 0.38 0.26
    -10 0 3 0.01 0.27
    9 0 -3 1.15 0.28
    9 0 -3 1.22 0.5
    9 0 -3 1.19 0.34
    -9 0 3 1.55 0.36
    -9 0 3 1.37 0.39
    -9 0 3 1.8 0.41
    8 0 -3 4.12 0.46
    8 0 -3 5 0.62
    8 0 -3 4.35 0.55
    -8 0 3 5.3 0.75
    -8 0 3 4.33 0.56
    -8 0 3 3.81 0.69
    7 0 -3 85.67 6.15
    7 0 -3 80.01 6.28
    7 0 -3 90.79 6.24
    7 0 -3 80.45 6.36
    -7 0 3 84.84 6.33
    -7 0 3 83.63 6.26
    -7 0 3 89.57 6.22
    6 0 -3 1.68 0.45
    6 0 -3 1.63 0.26
    6 0 -3 0.89 0.38
    6 0 -3 1.33 0.3
    -6 0 3 1.38 0.44
    -6 0 3 2 0.35
    -6 0 3 1.54 0.34
    -6 0 3 1.58 0.31
    5 0 -3 90.57 7.14
    5 0 -3 97.41 6.84
    5 0 -3 99.6 6.89
    5 0 -3 92.38 6.92
    -5 0 3 92.72 6.9
    -5 0 3 94.66 6.94
    -5 0 3 99.25 6.87
    4 0 -3 42.85 3
    4 0 -3 37.35 2.94
    4 0 -3 39.53 2.92
    -4 0 3 43.34 2.94
    -4 0 3 39.05 2.99
    -4 0 3 37.81 2.96
    3 0 -3 3.01 0.39
    3 0 -3 3.48 0.32
    3 0 -3 3.61 0.33
    -3 0 3 3.02 0.36
    -3 0 3 3.26 0.47
    -3 0 3 3.42 0.34
    2 0 -3 12.1 0.92
    2 0 -3 12.87 0.91
    2 0 -3 11.64 0.93
    2 0 -3 11.01 0.94
    -2 0 3 11.95 0.91
    -2 0 3 12.71 1.05
    -2 0 3 11.88 0.94
    -2 0 3 11.18 0.92
    -2 0 3 13.59 1.08
    1 0 -3 82.38 5.89
    1 0 -3 81.04 5.76
    1 0 -3 76.41 5.75
    1 0 -3 75.7 5.81
    1 0 -3 81.15 5.76
    1 0 -3 83.14 5.74
    -1 0 3 85.69 5.76
    -1 0 3 81.92 5.81
    0 0 -3 53.04 3.56
    0 0 -3 44.14 3.52
    0 0 -3 43.95 3.5
    0 0 -3 48.34 3.65
    0 0 3 55.78 3.63
    0 0 3 49.7 3.56
    0 0 3 49.81 3.66
    -1 0 -3 767.83 62.56
    1 0 3 1000 62.6
    -2 0 -3 179.96 11.64
    -2 0 -3 161.6 11.47
    -2 0 -3 173.29 11.53
    2 0 3 144.26 11.48
    2 0 3 149.44 11.46
    -3 0 -3 21.41 1.45
    -3 0 -3 19.78 1.47
    -3 0 -3 15.43 1.54
    3 0 3 18.45 1.46
    3 0 3 19.87 1.44
    -4 0 -3 1.5 0.25
    -4 0 -3 1.24 0.26
    4 0 3 1.5 0.15
    4 0 3 1.91 0.31
    4 0 3 1.5 0.26
    -5 0 -3 2.83 0.45
    -5 0 -3 2.37 0.32
    5 0 3 2.45 0.32
    5 0 3 2.34 0.39
    5 0 3 2.5 0.23
    -6 0 -3 1.12 0.27
    -6 0 -3 0.86 0.28
    6 0 3 0.68 0.21
    6 0 3 0.98 0.15
    6 0 3 0.88 0.22
    -7 0 -3 0.7 0.27
    -7 0 -3 0.81 0.27
    7 0 3 0.96 0.29
    7 0 3 0.84 0.23
    7 0 3 0.73 0.14
    -8 0 -3 47.06 3.57
    -8 0 -3 43.39 3.76
    -8 0 -3 51.08 3.69
    8 0 3 43.73 3.59
    8 0 3 47.3 3.36
    8 0 3 45.78 3.52
    -9 0 -3 22.38 1.86
    -9 0 -3 21.5 1.94
    9 0 3 22.07 1.63
    9 0 3 22.23 1.82
    9 0 3 19.44 1.87
    -10 0 -3 24.94 2.21
    -10 0 -3 26.64 2.35
    10 0 3 27.34 2.3
    -11 0 -3 9.69 1.13
    -11 0 -3 9.87 1.26
    11 0 3 10.43 0.86
    11 0 3 11.69 1.11
    11 0 3 9.25 1.14
    -12 0 -3 2.2 0.88
    -12 0 -3 2.24 0.85
    -12 0 -3 3.16 0.68
    12 0 3 5 0.84
    12 0 3 3.8 0.49
    12 0 3 4.72 0.9
    11 -1 -3 16.42 1.75
    11 -1 -3 19.43 1.7
    11 -1 -3 18.26 1.5
    -11 1 3 18.78 1.9
    -11 1 3 17.73 1.71
    10 -1 -3 0.78 0.25
    10 -1 -3 1.02 0.35
    10 -1 -3 -0.22 0.29
    -10 1 3 0.41 0.32
    -10 1 3 0.56 0.37
    9 -1 -3 0.4 0.17
    9 -1 -3 0.4 0.27
    9 -1 -3 -0.03 0.2
    -9 1 3 0.41 0.34
    -9 1 3 0.51 0.29
    -9 1 3 0.34 0.23
    8 -1 -3 6.91 0.72
    8 -1 -3 5.53 0.74
    8 -1 -3 6.83 1.26
    8 -1 -3 6.8 0.63
    -8 1 3 6.44 0.77
    -8 1 3 7.82 0.9
    -8 1 3 6.1 0.68
    7 -1 -3 10.4 1.13
    7 -1 -3 11.32 1.09
    7 -1 -3 11.03 1.01
    7 -1 -3 15.31 1.37
    -7 1 3 11.72 1.22
    -7 1 3 13.17 1.09
    -7 1 3 13.68 1.15
    6 -1 -3 34.52 2.35
    6 -1 -3 30.38 2.46
    6 -1 -3 33.04 2.41
    -6 1 3 31.3 2.38
    -6 1 3 29.67 2.49
    -6 1 3 28.02 2.41
    5 -1 -3 51.65 4.09
    5 -1 -3 53.09 3.98
    5 -1 -3 53.28 3.87
    5 -1 -3 54.77 3.92
    -5 1 3 58.07 4.02
    -5 1 3 48.02 3.89
    -5 1 3 55 3.95
    4 -1 -3 16.22 1.26
    4 -1 -3 17.27 1.32
    4 -1 -3 16.31 1.22
    -4 1 3 16.68 1.33
    -4 1 3 16.21 1.28
    -4 1 3 13.95 1.22
    3 -1 -3 104.41 7.29
    3 -1 -3 100.94 7.33
    3 -1 -3 100.62 7.27
    3 -1 -3 99.37 7.45
    -3 1 3 105.47 7.31
    -3 1 3 100.61 7.34
    -3 1 3 101.36 7.27
    2 -1 -3 5.19 0.42
    2 -1 -3 4.76 0.41
    2 -1 -3 4.37 0.53
    2 -1 -3 5.01 0.45
    -2 1 3 5 0.41
    -2 1 3 3.83 0.41
    -2 1 3 6.06 0.6
    -2 1 3 5.14 0.47
    -1 1 3 2.97 0.26
    0 -1 -3 1.77 0.21
    0 -1 -3 2.87 0.5
    0 -1 -3 2.75 0.25
    0 -1 -3 1.97 0.19
    0 -1 -3 2.61 0.38
    0 -1 -3 2.39 0.19
    0 1 3 2.07 0.19
    0 1 3 2.15 0.2
    0 1 3 2.12 0.24
    0 1 3 1.82 0.4
    -1 -1 -3 1.32 0.18
    -1 -1 -3 1.21 0.23
    -1 -1 -3 1.46 0.13
    -1 -1 -3 1.65 0.16
    -1 -1 -3 1.56 0.39
    -1 -1 -3 1.53 0.15
    1 1 3 1.15 0.14
    1 1 3 1.61 0.37
    1 1 3 1.57 0.17
    1 1 3 1.6 0.13
    1 1 3 1.22 0.18
    -2 -1 -3 158.52 11.97
    -2 -1 -3 162.12 12.12
    -2 -1 -3 177.77 11.99
    2 1 3 158.94 11.92
    2 1 3 169.12 11.98
    2 1 3 160.72 11.98
    2 1 3 194.57 12.15
    -3 -1 -3 1.26 0.21
    -3 -1 -3 1.75 0.23
    3 1 3 1.4 0.2
    3 1 3 1.82 0.23
    -4 -1 -3 27.26 2.1
    -4 -1 -3 29.55 2.22
    -4 -1 -3 27.08 2.06
    4 1 3 25.72 2.07
    4 1 3 27.58 2.06
    -5 -1 -3 44.01 3.35
    -5 -1 -3 42.8 3.38
    5 1 3 43.83 3.34
    5 1 3 50.31 3.39
    -6 -1 -3 2.54 0.36
    -6 -1 -3 3.13 0.51
    6 1 3 3.07 0.28
    6 1 3 2.68 0.38
    6 1 3 2.88 0.39
    -7 -1 -3 0.26 0.39
    -7 -1 -3 0.1 0.14
    -7 -1 -3 0.05 0.17
    7 1 3 0.22 0.09
    7 1 3 0.25 0.18
    7 1 3 0.3 0.19
    -8 -1 -3 0.51 0.29
    -8 -1 -3 1.16 0.32
    -8 -1 -3 -0.18 0.5
    8 1 3 0.7 0.23
    8 1 3 0.51 0.24
    8 1 3 0.64 0.14
    -9 -1 -3 2.13 0.81
    -9 -1 -3 3.68 0.62
    -9 -1 -3 3.22 0.56
    9 1 3 2.11 0.44
    9 1 3 1.82 0.72
    9 1 3 2.37 0.3
    -10 -1 -3 37.1 3.04
    -10 -1 -3 33.45 2.9
    10 1 3 39.01 2.91
    10 1 3 35.29 2.96
    -11 -1 -3 1.18 0.47
    -11 -1 -3 1.27 0.52
    -11 -1 -3 1.89 0.53
    11 1 3 1.12 0.45
    11 1 3 1.94 0.3
    11 1 3 1.55 0.45
    -12 -1 -3 19.02 1.84
    -12 -1 -3 12.53 1.61
    -12 -1 -3 15.79 1.58
    12 1 3 15.04 1.27
    12 1 3 15.5 1.62
    12 1 3 18.51 1.64
    11 -2 -3 9.5 0.93
    11 -2 -3 10.18 1.12
    -11 2 3 9.04 1.46
    10 -2 -3 2.29 0.51
    10 -2 -3 2.51 0.38
    10 -2 -3 1.65 0.52
    -10 2 3 2.39 0.49
    -10 2 3 2.72 0.63
    -10 2 3 2.7 0.52
    9 -2 -3 16.71 1.61
    9 -2 -3 18.54 1.52
    9 -2 -3 18.81 1.4
    -9 2 3 14.42 1.52
    -9 2 3 16.81 1.48
    -9 2 3 17.44 1.71
    8 -2 -3 5.23 0.51
    8 -2 -3 5.7 0.86
    8 -2 -3 4.81 0.58
    8 -2 -3 5.47 1.18
    -8 2 3 3.96 0.57
    -8 2 3 4.85 0.62
    -8 2 3 5.86 0.79
    7 -2 -3 0.99 0.3
    7 -2 -3 0.81 0.18
    7 -2 -3 0.2 0.43
    7 -2 -3 0.63 0.2
    -7 2 3 0.97 0.27
    -7 2 3 0.64 0.32
    6 -2 -3 2.68 0.38
    6 -2 -3 2.44 0.45
    -6 2 3 2.9 0.4
    -6 2 3 3.62 0.59
    5 -2 -3 2.63 0.32
    5 -2 -3 2.91 0.37
    5 -2 -3 3.49 0.46
    -5 2 3 3.37 0.41
    -5 2 3 4.38 0.5
    4 -2 -3 60.95 4.27
    4 -2 -3 52.25 4.55
    4 -2 -3 57.43 4.34
    4 -2 -3 56.66 4.22
    -4 2 3 54.71 4.28
    -4 2 3 65.27 4.39
    -4 2 3 63.18 4.25
    3 -2 -3 151.82 10.15
    3 -2 -3 149.97 10.18
    3 -2 -3 129.18 10.23
    -3 2 3 138.76 10.19
    -3 2 3 143.48 10.16
    -3 2 3 141.81 10.26
    2 -2 -3 60.96 4.15
    2 -2 -3 58.1 4.22
    2 -2 -3 61.64 4.16
    -2 2 3 56.83 4.15
    -2 2 3 49.3 4.21
    -2 2 3 59.19 4.17
    1 -2 -3 95.08 6.79
    1 -2 -3 90.35 6.74
    1 -2 -3 106.57 6.73
    -1 2 3 97.16 6.8
    -1 2 3 85.04 6.73
    -1 2 3 93.33 6.74
    0 -2 -3 10.46 0.92
    0 -2 -3 12.51 0.89
    0 -2 -3 10.34 0.86
    0 -2 -3 12.68 0.88
    0 2 3 12.33 0.89
    0 2 3 11.48 0.93
    0 2 3 11.92 0.87
    -1 -2 -3 8.87 0.79
    -1 -2 -3 10.92 0.76
    -1 -2 -3 10.18 0.79
    1 2 3 10.61 0.8
    1 2 3 10.35 0.78
    1 2 3 10.06 0.76
    1 2 3 10.88 0.98
    -2 -2 -3 19.98 1.41
    -2 -2 -3 19.12 1.55
    -2 -2 -3 16.52 1.39
    -2 -2 -3 20.12 1.35
    2 2 3 16.64 1.39
    2 2 3 17.43 1.39
    2 2 3 21.34 1.58
    -3 -2 -3 2.69 0.27
    -3 -2 -3 2.13 0.4
    -3 -2 -3 2.65 0.29
    3 2 3 2.57 0.27
    3 2 3 1.82 0.19
    3 2 3 1.51 0.34
    3 2 3 2.43 0.27
    -4 -2 -3 65.24 5.34
    -4 -2 -3 79.05 5.27
    -4 -2 -3 69.28 5.23
    4 2 3 74.08 5.33
    4 2 3 67.14 5.23
    4 2 3 78.73 5.24
    -5 -2 -3 99.16 8.04
    -5 -2 -3 124.04 8
    -5 -2 -3 104.21 7.93
    5 2 3 107.12 7.95
    5 2 3 116.92 7.95
    -6 -2 -3 52.16 3.86
    -6 -2 -3 56.39 3.96
    -6 -2 -3 45.61 3.79
    6 2 3 54.7 3.82
    6 2 3 46.21 3.94
    -7 -2 -3 12.15 1.08
    -7 -2 -3 13.23 1.16
    7 2 3 12.26 1.07
    7 2 3 10.94 1.09
    -8 -2 -3 3.86 0.5
    -8 -2 -3 3.43 0.59
    -8 -2 -3 4.99 0.86
    8 2 3 3.62 0.51
    8 2 3 3.71 0.38
    8 2 3 3.67 0.52
    -9 -2 -3 0.09 0.19
    -9 -2 -3 0.13 0.25
    9 2 3 0.14 0.12
    9 2 3 -0.02 0.18
    9 2 3 0.3 0.2
    -10 -2 -3 1.97 0.43
    -10 -2 -3 1.4 0.45
    -10 -2 -3 1.5 0.6
    10 2 3 2.43 0.34
    10 2 3 1.44 0.4
    10 2 3 2.2 0.51
    -11 -2 -3 5.07 0.89
    -11 -2 -3 2.47 0.63
    -11 -2 -3 4.25 0.76
    11 2 3 3.74 0.65
    11 2 3 4.07 0.66
    11 2 3 4.37 0.45
    -12 -2 -3 18.62 1.88
    -12 -2 -3 19.98 2.66
    -12 -2 -3 19.02 1.85
    12 2 3 20.75 1.56
    12 2 3 19.54 1.9
    12 2 3 19.77 1.82
    10 -3 -3 13.4 1.12
    10 -3 -3 10.76 1.35
    10 -3 -3 13.35 1.38
    -10 3 3 11.18 1.29
    -10 3 3 15 1.57
    -10 3 3 15.58 1.22
    -10 3 3 11.13 1.23
    9 -3 -3 21.77 2.14
    9 -3 -3 24.95 2.05
    -9 3 3 20.52 2
    -9 3 3 28.93 2.17
    -9 3 3 31.69 2.59
    -9 3 3 24.79 2.12
    8 -3 -3 4.71 0.49
    8 -3 -3 4.42 0.72
    8 -3 -3 4.36 0.59
    -8 3 3 5.22 0.54
    -8 3 3 4.05 0.59
    -8 3 3 5.2 0.85
    7 -3 -3 19.76 2.06
    7 -3 -3 24.71 1.88
    7 -3 -3 23.94 1.78
    7 -3 -3 24.2 1.99
    -7 3 3 23.64 1.79
    -7 3 3 21.08 1.94
    -7 3 3 25.04 2.08
    6 -3 -3 1.42 0.24
    6 -3 -3 2.12 0.47
    6 -3 -3 1.63 0.32
    6 -3 -3 0.78 0.43
    -6 3 3 1.2 0.29
    -6 3 3 1.61 0.28
    -6 3 3 1.89 0.26
    -6 3 3 1.38 0.38
    5 -3 -3 0.16 0.16
    5 -3 -3 0.11 0.1
    5 -3 -3 0.09 0.12
    5 -3 -3 0.11 0.28
    -5 3 3 0.07 0.1
    -5 3 3 0 0.08
    -5 3 3 0.17 0.15
    -5 3 3 0.21 0.18
    4 -3 -3 21.97 1.75
    4 -3 -3 24.35 1.86
    4 -3 -3 19.17 1.91
    4 -3 -3 21.85 1.7
    -4 3 3 24.61 1.9
    -4 3 3 22.74 1.77
    -4 3 3 27.07 1.87
    -4 3 3 21.95 1.71
    3 -3 -3 3.96 0.41
    3 -3 -3 4.06 0.38
    3 -3 -3 4.37 0.5
    -3 3 3 4.18 0.37
    -3 3 3 3.83 0.5
    -3 3 3 4.3 0.43
    -3 3 3 3.73 0.38
    2 -3 -3 194.96 14.75
    2 -3 -3 225.57 14.88
    2 -3 -3 211.29 14.79
    -2 3 3 205.33 14.8
    -2 3 3 198.8 14.76
    -2 3 3 212.86 14.89
    1 -3 -3 40.15 2.88
    1 -3 -3 39.01 2.85
    1 -3 -3 32.99 2.93
    1 -3 -3 40.68 2.85
    -1 3 3 37.96 2.96
    -1 3 3 40.89 2.86
    -1 3 3 38.48 2.86
    -1 3 3 45.52 2.9
    0 -3 -3 38.27 3.02
    0 -3 -3 41.2 3.12
    0 -3 -3 40.1 3.06
    0 -3 -3 43.33 3.05
    0 3 3 41.46 3.03
    0 3 3 42.85 3.05
    0 3 3 42.52 3.06
    0 3 3 48.37 3.15
    -1 -3 -3 2.27 0.25
    -1 -3 -3 2.53 0.25
    -1 -3 -3 1.87 0.21
    -1 -3 -3 2.23 0.37
    1 3 3 1.9 0.23
    1 3 3 2.46 0.27
    1 3 3 2.28 0.26
    1 3 3 2.13 0.21
    -2 -3 -3 0.67 0.17
    -2 -3 -3 0.68 0.11
    -2 -3 -3 0.49 0.12
    2 3 3 0.68 0.11
    2 3 3 0.63 0.29
    2 3 3 0.69 0.15
    2 3 3 0.67 0.13
    -3 -3 -3 1.24 0.22
    -3 -3 -3 1.48 0.26
    -3 -3 -3 1.11 0.2
    -3 -3 -3 1.57 0.39
    3 3 3 1.1 0.34
    3 3 3 1.09 0.22
    3 3 3 1.36 0.25
    3 3 3 1.11 0.14
    -4 -3 -3 52.65 3.66
    -4 -3 -3 49.43 3.75
    -4 -3 -3 51.95 3.65
    -4 -3 -3 47.77 3.69
    4 3 3 50.28 3.74
    4 3 3 49.19 3.64
    4 3 3 45.14 3.63
    -5 -3 -3 1.02 0.3
    -5 -3 -3 0.79 0.22
    -5 -3 -3 1.4 0.38
    -5 -3 -3 0.86 0.23
    5 3 3 0.61 0.22
    5 3 3 0.75 0.22
    -6 -3 -3 192.25 13.17
    -6 -3 -3 180.55 13.11
    -6 -3 -3 179.37 13.07
    6 3 3 178.12 13.13
    6 3 3 181.13 13.07
    -7 -3 -3 4.24 0.6
    -7 -3 -3 4.02 0.55
    -7 -3 -3 3.76 0.48
    7 3 3 4.52 0.5
    7 3 3 3.34 0.48
    -8 -3 -3 28.91 2.23
    -8 -3 -3 26.7 2.18
    -8 -3 -3 27.03 2.12
    8 3 3 23.51 2.1
    8 3 3 24.74 2.1
    -9 -3 -3 6.24 0.77
    -9 -3 -3 5.37 0.68
    9 3 3 6.34 0.71
    9 3 3 4.81 0.67
    -10 -3 -3 0.18 0.19
    -10 -3 -3 0.23 0.25
    10 3 3 0.2 0.19
    10 3 3 0.2 0.14
    10 3 3 0.24 0.25
    -11 -3 -3 0.77 0.4
    -11 -3 -3 1.08 0.42
    -11 -3 -3 0.85 0.31
    11 3 3 0.88 0.39
    11 3 3 0.69 0.21
    11 3 3 1.46 0.44
    -12 -3 -3 6.92 1.14
    -12 -3 -3 5.08 0.85
    -12 -3 -3 4.92 0.93
    12 3 3 7.49 0.93
    12 3 3 6.79 0.63
    12 3 3 5.5 0.98
    10 -4 -3 7.94 0.95
    10 -4 -3 4.96 1.15
    10 -4 -3 7.74 0.78
    -10 4 3 10.89 1.47
    -10 4 3 5.9 0.97
    -10 4 3 6.97 0.83
    9 -4 -3 0.48 0.39
    9 -4 -3 1.35 0.35
    9 -4 -3 1.43 0.28
    -9 4 3 1.02 0.45
    -9 4 3 1.07 0.32
    -9 4 3 0.95 0.41
    8 -4 -3 22.11 1.93
    8 -4 -3 24.4 1.84
    8 -4 -3 21.95 2.57
    -8 4 3 24.39 2.03
    -8 4 3 23.37 2.17
    -8 4 3 24.22 1.88
    7 -4 -3 16.11 1.8
    7 -4 -3 14.67 1.23
    7 -4 -3 15.25 1.33
    7 -4 -3 14.53 1.45
    -7 4 3 16.3 1.56
    -7 4 3 14.73 1.38
    -7 4 3 16.06 1.27
    6 -4 -3 6.53 0.75
    6 -4 -3 5.55 0.55
    6 -4 -3 5.61 0.62
    -6 4 3 6.28 0.58
    -6 4 3 5.19 0.65
    -6 4 3 6.11 0.83
    -6 4 3 6.67 0.6
    5 -4 -3 9.61 1
    5 -4 -3 10.27 0.9
    5 -4 -3 10.95 0.84
    5 -4 -3 8.27 1.27
    -5 4 3 9.97 0.84
    -5 4 3 8.95 1.03
    -5 4 3 9.98 0.92
    -5 4 3 10.53 0.85
    4 -4 -3 4.15 0.67
    4 -4 -3 3.48 0.47
    4 -4 -3 2.56 0.32
    -4 4 3 2.61 0.37
    -4 4 3 2.82 0.33
    -4 4 3 2.84 0.56
    -4 4 3 3.18 0.34
    3 -4 -3 0.31 0.15
    3 -4 -3 0.34 0.11
    3 -4 -3 0.31 0.17
    -3 4 3 0.28 0.11
    -3 4 3 0.47 0.27
    -3 4 3 0.23 0.17
    2 -4 -3 50.6 3.92
    2 -4 -3 55.59 4.04
    2 -4 -3 50.68 3.88
    -2 4 3 51.01 4.04
    -2 4 3 54.97 3.91
    -2 4 3 54.99 3.9
    -2 4 3 59.55 3.96
    1 -4 -3 1.03 0.16
    1 -4 -3 1.11 0.21
    1 -4 -3 1.32 0.2
    1 -4 -3 1.87 0.35
    -1 4 3 0.83 0.18
    -1 4 3 1.17 0.18
    -1 4 3 0.73 0.17
    -1 4 3 0.94 0.26
    0 -4 -3 168.46 11.19
    0 -4 -3 143.77 11.03
    0 -4 -3 144.12 11.07
    0 -4 -3 158.1 11.08
    0 4 3 164.46 11.18
    0 4 3 161.77 11.04
    0 4 3 158.67 11.07
    0 4 3 144.67 11.07
    -1 -4 -3 1.79 0.32
    -1 -4 -3 1.67 0.24
    -1 -4 -3 1.94 0.2
    -1 -4 -3 1.73 0.24
    1 4 3 1.67 0.19
    1 4 3 1.83 0.23
    1 4 3 1.52 0.26
    -2 -4 -3 28.81 2.21
    -2 -4 -3 28.21 2.27
    -2 -4 -3 31.84 2.3
    -2 -4 -3 30.8 2.3
    2 4 3 34.44 2.23
    2 4 3 29.77 2.29
    2 4 3 27.71 2.26
    2 4 3 32.72 2.32
    -3 -4 -3 11.01 0.89
    -3 -4 -3 9.09 0.89
    -3 -4 -3 11.15 0.89
    3 4 3 11.78 0.81
    3 4 3 10.46 1.06
    3 4 3 11.29 0.89
    3 4 3 8.58 0.85
    -4 -4 -3 14.1 1.25
    -4 -4 -3 14.86 1.25
    -4 -4 -3 15.51 1.29
    4 4 3 14.64 1.24
    4 4 3 15.55 1.15
    4 4 3 17.61 1.41
    4 4 3 15.81 1.25
    -5 -4 -3 11.82 0.97
    -5 -4 -3 11.29 0.98
    -5 -4 -3 10.16 0.99
    5 4 3 11.04 0.96
    5 4 3 10.74 0.95
    -6 -4 -3 43.82 3.12
    -6 -4 -3 38.91 3.07
    -6 -4 -3 38.93 3.13
    6 4 3 40.11 3.08
    6 4 3 40.91 3.08
    -7 -4 -3 17.96 1.43
    -7 -4 -3 16.8 1.37
    -7 -4 -3 13.49 1.38
    7 4 3 14.91 1.35
    7 4 3 16.56 1.38
    -8 -4 -3 44.41 3.61
    -8 -4 -3 45.94 3.55
    -8 -4 -3 50.09 3.64
    8 4 3 44.86 3.56
    8 4 3 46.83 3.56
    -9 -4 -3 0.38 0.23
    -9 -4 -3 0.43 0.25
    9 4 3 0.49 0.25
    9 4 3 0.41 0.25
    -10 -4 -3 10.82 1.24
    -10 -4 -3 12.44 1.19
    10 4 3 13.27 1.21
    10 4 3 11.72 1.19
    -11 -4 -3 0.6 0.32
    -11 -4 -3 0.78 0.39
    -11 -4 -3 1.14 0.43
    11 4 3 0.9 0.39
    11 4 3 0.51 0.32
    11 4 3 0.55 0.21
    -12 -4 -3 2.49 0.51
    -12 -4 -3 2.81 0.77
    -12 -4 -3 2.52 0.61
    12 4 3 2.58 0.63
    12 4 3 1.96 0.39
    12 4 3 1.43 0.49
    9 -5 -3 0.13 0.22
    9 -5 -3 -0.04 0.31
    9 -5 -3 0.85 0.41
    -9 5 3 -0.5 0.29
    -9 5 3 -0.2 0.55
    -9 5 3 0.46 0.29
    8 -5 -3 13.67 1.12
    8 -5 -3 14.38 1.28
    8 -5 -3 11.62 1.36
    -8 5 3 13.76 1.18
    -8 5 3 13.03 1.47
    -8 5 3 11.96 1.33
    7 -5 -3 0.97 0.31
    7 -5 -3 0.68 0.33
    7 -5 -3 0.56 0.2
    -7 5 3 0.86 0.31
    -7 5 3 0.88 0.28
    -7 5 3 0.16 0.36
    -7 5 3 0.75 0.23
    6 -5 -3 22.65 1.66
    6 -5 -3 19.9 1.87
    6 -5 -3 22.77 1.76
    -6 5 3 18.57 1.77
    -6 5 3 22.03 1.7
    -6 5 3 22.47 1.98
    -6 5 3 20.73 1.68
    5 -5 -3 15.18 1.16
    5 -5 -3 14.03 1.24
    5 -5 -3 13.86 1.35
    5 -5 -3 12.69 1.51
    -5 5 3 15.59 1.2
    -5 5 3 14.1 1.27
    -5 5 3 14.4 1.42
    -5 5 3 15.23 1.19
    4 -5 -3 0.23 0.13
    4 -5 -3 0.27 0.16
    4 -5 -3 -0.03 0.18
    -4 5 3 0.19 0.17
    -4 5 3 0.08 0.22
    -4 5 3 0.12 0.13
    -4 5 3 0.21 0.13
    3 -5 -3 2.9 0.52
    3 -5 -3 2.53 0.36
    3 -5 -3 2.15 0.28
    -3 5 3 2.44 0.29
    -3 5 3 2.19 0.44
    -3 5 3 2.54 0.35
    -3 5 3 2.62 0.32
    2 -5 -3 14.81 1.1
    2 -5 -3 12.39 1.14
    2 -5 -3 15.9 1.3
    -2 5 3 12.94 1.27
    -2 5 3 14.44 1.14
    -2 5 3 14.99 1.24
    1 -5 -3 7.99 0.68
    1 -5 -3 7.44 0.78
    1 -5 -3 7.22 0.64
    1 -5 -3 8.15 0.62
    -1 5 3 7.55 0.78
    -1 5 3 7.12 0.66
    -1 5 3 7.72 0.63
    -1 5 3 6.37 0.65
    0 -5 -3 62.16 4.56
    0 -5 -3 65.61 4.56
    0 -5 -3 64.78 4.5
    0 -5 -3 67.8 4.69
    0 5 3 60.29 4.65
    0 5 3 57.97 4.56
    0 5 3 66.02 4.51
    0 5 3 56.22 4.54
    -1 -5 -3 16.04 1.36
    -1 -5 -3 16.08 1.45
    -1 -5 -3 16.73 1.31
    -1 -5 -3 18.68 1.39
    1 5 3 19.45 1.44
    1 5 3 15.51 1.3
    1 5 3 18.71 1.37
    1 5 3 18.78 1.4
    -2 -5 -3 74 5.38
    -2 -5 -3 82.58 5.38
    -2 -5 -3 71.75 5.27
    -2 -5 -3 70.55 5.4
    2 5 3 72.89 5.39
    2 5 3 74.92 5.39
    2 5 3 73.87 5.34
    2 5 3 69.82 5.28
    -3 -5 -3 26.21 2.05
    -3 -5 -3 23.96 2.02
    -3 -5 -3 30.13 2.05
    3 5 3 22.02 2.21
    3 5 3 25.82 1.94
    3 5 3 28 2.05
    3 5 3 30 2.1
    3 5 3 25.7 2
    -4 -5 -3 10.08 0.94
    -4 -5 -3 8.93 0.93
    -4 -5 -3 11.88 0.96
    4 5 3 12.83 1.16
    4 5 3 10.47 0.91
    4 5 3 10.78 0.83
    4 5 3 10.44 0.93
    -5 -5 -3 0.88 0.26
    -5 -5 -3 0.41 0.19
    -5 -5 -3 0.16 0.13
    5 5 3 0.45 0.19
    5 5 3 0.69 0.25
    -6 -5 -3 0.82 0.27
    -6 -5 -3 1.21 0.33
    -6 -5 -3 1.02 0.27
    6 5 3 1.01 0.27
    6 5 3 0.9 0.17
    6 5 3 1.05 0.27
    -7 -5 -3 27.63 2.12
    -7 -5 -3 27.15 2.15
    -7 -5 -3 23.75 2.05
    7 5 3 24.35 2.29
    7 5 3 25.62 2.06
    -8 -5 -3 40.02 3.19
    -8 -5 -3 41.53 3.16
    -8 -5 -3 42.13 3.23
    8 5 3 36.44 3.12
    8 5 3 42.66 3.17
    -9 -5 -3 20.38 1.87
    -9 -5 -3 24.3 1.98
    -9 -5 -3 26.18 2.41
    -9 -5 -3 18.09 1.91
    9 5 3 24.86 1.92
    9 5 3 20.47 1.87
    -10 -5 -3 36.35 2.76
    -10 -5 -3 29.87 2.78
    10 5 3 34.64 2.74
    -11 -5 -3 0.43 0.31
    -11 -5 -3 -0.4 0.36
    -11 -5 -3 0.5 0.34
    11 5 3 -0.05 0.24
    11 5 3 0.57 0.33
    -12 -5 -3 1.35 0.61
    -12 -5 -3 3.13 0.61
    -12 -5 -3 1.45 0.61
    12 5 3 1.69 0.56
    12 5 3 3.46 0.75
    8 -6 -3 1.42 0.44
    8 -6 -3 0.8 0.48
    8 -6 -3 0.75 0.25
    -8 6 3 1.11 0.41
    -8 6 3 0.93 0.61
    -8 6 3 1.19 0.42
    7 -6 -3 3.75 0.58
    7 -6 -3 4.09 0.47
    7 -6 -3 2.22 0.6
    -7 6 3 2.93 0.5
    -7 6 3 3.92 0.68
    -7 6 3 3.66 0.51
    6 -6 -3 24.86 2.32
    6 -6 -3 28.7 2.24
    6 -6 -3 26.71 2.08
    -6 6 3 25.92 2.24
    -6 6 3 30.03 2.45
    -6 6 3 26.5 2.13
    -6 6 3 28.46 2.13
    5 -6 -3 -0.02 0.13
    5 -6 -3 0.08 0.13
    5 -6 -3 -0.19 0.19
    -5 6 3 0.11 0.14
    -5 6 3 0.25 0.17
    -5 6 3 0.39 0.38
    4 -6 -3 43.07 3.14
    4 -6 -3 39.84 3.28
    4 -6 -3 42.28 3.04
    -4 6 3 39.08 3.15
    -4 6 3 41.97 3.1
    -4 6 3 40.33 3.33
    -4 6 3 40.94 3.07
    3 -6 -3 13.26 1.01
    3 -6 -3 12.89 1.21
    3 -6 -3 12.32 1.08
    -3 6 3 11.74 1.02
    -3 6 3 12.73 1.08
    -3 6 3 12.9 1.27
    -3 6 3 12.38 1.11
    2 -6 -3 6.32 0.57
    2 -6 -3 6.51 0.74
    2 -6 -3 5.6 0.61
    -2 6 3 5.9 0.6
    -2 6 3 5.92 0.74
    -2 6 3 6.2 0.56
    -2 6 3 5.7 0.6
    1 -6 -3 1.78 0.25
    1 -6 -3 1.95 0.46
    1 -6 -3 1.41 0.27
    1 -6 -3 2.11 0.27
    -1 6 3 2.14 0.25
    -1 6 3 2.12 0.47
    -1 6 3 1.61 0.29
    -1 6 3 1.74 0.32
    0 -6 -3 1.76 0.4
    0 -6 -3 1.46 0.28
    0 -6 -3 2.15 0.26
    0 -6 -3 1.72 0.31
    0 6 3 1.76 0.32
    0 6 3 1.77 0.38
    0 6 3 1.43 0.27
    0 6 3 1.09 0.26
    -1 -6 -3 60.01 5.03
    -1 -6 -3 66.27 5.07
    -1 -6 -3 65.84 5.15
    -1 -6 -3 64.24 4.96
    1 6 3 70.45 5.04
    1 6 3 79.8 5.14
    1 6 3 78.3 4.99
    1 6 3 68.63 5.08
    -2 -6 -3 32.56 2.34
    -2 -6 -3 26.25 2.36
    -2 -6 -3 31.85 2.31
    -2 -6 -3 30.78 2.21
    2 6 3 27.25 2.32
    2 6 3 30.46 2.22
    2 6 3 29.46 2.28
    2 6 3 31.58 2.35
    -3 -6 -3 14.94 1.31
    -3 -6 -3 16.17 1.34
    -3 -6 -3 13.92 1.32
    3 6 3 17.3 1.35
    3 6 3 15.9 1.28
    3 6 3 16.49 1.36
    3 6 3 16.41 1.22
    -4 -6 -3 40.76 3.26
    -4 -6 -3 42.62 3.26
    4 6 3 45.7 3.35
    4 6 3 40.63 3.26
    4 6 3 49.21 3.53
    4 6 3 41.58 3.15
    -5 -6 -3 4.76 0.61
    -5 -6 -3 5.56 0.61
    -5 -6 -3 6 0.62
    5 6 3 6.93 0.85
    5 6 3 5.79 0.54
    5 6 3 4.5 0.56
    5 6 3 6.07 0.63
    -6 -6 -3 4.05 0.55
    -6 -6 -3 4.24 0.54
    -6 -6 -3 3.99 0.49
    6 6 3 3.87 0.51
    6 6 3 3.94 0.49
    6 6 3 3.87 0.39
    -7 -6 -3 -0.06 0.12
    -7 -6 -3 0 0.17
    7 6 3 0.05 0.2
    7 6 3 0.03 0.15
    7 6 3 -0.07 0.12
    7 6 3 0.15 0.13
    -8 -6 -3 3.36 0.57
    -8 -6 -3 4.26 0.68
    8 6 3 3.83 0.63
    8 6 3 4.29 0.65
    -9 -6 -3 28.89 2.36
    -9 -6 -3 32.25 2.45
    9 6 3 25.4 2.32
    9 6 3 28.46 2.48
    -10 -6 -3 5.66 0.83
    -10 -6 -3 3.64 0.65
    -10 -6 -3 2.19 0.67
    10 6 3 3.58 0.63
    -11 -6 -3 14.05 1.41
    -11 -6 -3 13.22 1.78
    -11 -6 -3 11.51 1.31
    11 6 3 15.08 1.37
    11 6 3 11.95 1.3
    -12 -6 -3 6.9 0.96
    -12 -6 -3 5.62 1.28
    -12 -6 -3 6.8 0.99
    12 6 3 7.22 0.96
    12 6 3 5.65 0.92
    8 -7 -3 0.64 0.27
    8 -7 -3 0.83 0.36
    8 -7 -3 0.16 0.5
    -8 7 3 0.73 0.67
    -8 7 3 0.74 0.3
    -8 7 3 0.21 0.38
    -8 7 3 0.71 0.42
    7 -7 -3 0.94 0.39
    7 -7 -3 0.1 0.33
    7 -7 -3 0.7 0.27
    -7 7 3 0.13 0.29
    -7 7 3 0.49 0.42
    -7 7 3 -0.86 0.42
    -7 7 3 0.48 0.28
    6 -7 -3 1.96 0.31
    6 -7 -3 2.02 0.56
    6 -7 -3 2.56 0.46
    -6 7 3 1.98 0.42
    -6 7 3 1.69 0.43
    -6 7 3 1.44 0.32
    5 -7 -3 10.55 0.9
    5 -7 -3 9.71 1.15
    -5 7 3 10.63 0.98
    -5 7 3 11.04 0.94
    -5 7 3 10.87 1.22
    -5 7 3 9.55 1.02
    4 -7 -3 41.76 3.18
    4 -7 -3 41 3.08
    4 -7 -3 40.12 3.35
    -4 7 3 36.75 3.1
    -4 7 3 44.66 3.17
    -4 7 3 46.26 3.48
    3 -7 -3 0.82 0.23
    3 -7 -3 1.13 0.33
    3 -7 -3 0.67 0.19
    -3 7 3 0.57 0.22
    -3 7 3 0.67 0.19
    -3 7 3 0.74 0.26
    -3 7 3 0.89 0.35
    2 -7 -3 41.34 3.34
    2 -7 -3 42.67 3.14
    2 -7 -3 41.57 3.17
    2 -7 -3 41.03 3.08
    -2 7 3 43.47 3.11
    -2 7 3 45.84 3.19
    -2 7 3 37.3 3.16
    -2 7 3 41.06 3.54
    1 -7 -3 6.24 0.67
    1 -7 -3 7.61 0.68
    1 -7 -3 7.1 0.82
    1 -7 -3 6.97 0.62
    -1 7 3 7.03 0.68
    -1 7 3 6.39 0.61
    -1 7 3 5.36 0.78
    -1 7 3 7.82 0.72
    0 -7 -3 5.07 0.55
    0 -7 -3 5.54 0.78
    0 -7 -3 4.72 0.49
    0 7 3 5.79 0.58
    0 7 3 5.42 0.54
    0 7 3 4.64 0.62
    0 7 3 4.94 0.48
    -1 -7 -3 4.03 0.44
    -1 -7 -3 4.98 0.74
    -1 -7 -3 4.28 0.48
    -1 -7 -3 3.45 0.45
    1 7 3 3.55 0.38
    1 7 3 3.75 0.44
    1 7 3 3.53 0.5
    1 7 3 3.76 0.48
    -2 -7 -3 3.16 0.45
    -2 -7 -3 3.94 0.46
    -2 -7 -3 4.1 0.54
    -2 -7 -3 3.99 0.39
    2 7 3 3.72 0.38
    2 7 3 3.69 0.43
    2 7 3 4.33 0.53
    -3 -7 -3 43.43 3.52
    -3 -7 -3 41.89 3.55
    -3 -7 -3 46.02 3.51
    3 7 3 48.49 3.55
    3 7 3 48.84 3.57
    3 7 3 46.95 3.47
    3 7 3 49.36 3.4
    -4 -7 -3 32.6 2.57
    -4 -7 -3 30.59 2.59
    -4 -7 -3 29.71 2.56
    4 7 3 31.88 2.51
    4 7 3 35.94 2.63
    4 7 3 32.6 2.42
    4 7 3 36.4 2.59
    -5 -7 -3 30.84 2.37
    -5 -7 -3 29.1 2.38
    -5 -7 -3 26.9 2.38
    5 7 3 31.57 2.23
    5 7 3 31.72 2.39
    5 7 3 30.46 2.47
    5 7 3 29.12 2.33
    -6 -7 -3 34.76 2.51
    -6 -7 -3 24.77 2.45
    -6 -7 -3 29.41 2.47
    6 7 3 31.74 2.3
    6 7 3 32.01 2.47
    6 7 3 33.43 2.44
    -7 -7 -3 13.2 1.31
    -7 -7 -3 14.64 1.32
    7 7 3 15.87 1.31
    7 7 3 13.63 1.26
    7 7 3 14.17 1.12
    -8 -7 -3 0.34 0.24
    -8 -7 -3 0.4 0.25
    8 7 3 -0.13 0.31
    8 7 3 0.11 0.23
    8 7 3 0.23 0.18
    8 7 3 0.3 0.17
    -9 -7 -3 4.53 0.64
    -9 -7 -3 4.28 0.6
    -9 -7 -3 3.28 0.62
    9 7 3 4.78 0.63
    9 7 3 4.47 0.6
    -10 -7 -3 3.35 0.57
    -10 -7 -3 2.71 0.62
    -10 -7 -3 1.82 0.42
    10 7 3 1.87 0.46
    10 7 3 1.4 0.38
    -11 -7 -3 12.77 1.56
    -11 -7 -3 15.29 1.46
    -11 -7 -3 14.5 1.53
    -11 -7 -3 14.52 1.57
    11 7 3 18.89 1.57
    11 7 3 14.91 1.2
    11 7 3 13.11 1.44
    -12 -7 -3 3.19 0.78
    -12 -7 -3 3.82 0.86
    -12 -7 -3 2.53 0.57
    12 7 3 3.47 0.86
    12 7 3 2.51 0.42
    12 7 3 2.7 0.57
    7 -8 -3 0.42 0.28
    7 -8 -3 0.29 0.38
    7 -8 -3 -0.7 0.44
    -7 8 3 0.2 0.4
    -7 8 3 0.15 0.25
    -7 8 3 -0.02 0.3
    -7 8 3 -0.3 0.66
    6 -8 -3 -0.16 0.2
    6 -8 -3 -0.01 0.45
    6 -8 -3 0.35 0.3
    -6 8 3 -0.17 0.26
    -6 8 3 -0.35 0.48
    -6 8 3 -0.05 0.26
    -6 8 3 0.25 0.21
    5 -8 -3 2.4 0.37
    5 -8 -3 1.97 0.46
    5 -8 -3 2.49 0.56
    -5 8 3 2.61 0.46
    -5 8 3 1.94 0.46
    -5 8 3 1.86 0.36
    4 -8 -3 0.47 0.26
    4 -8 -3 0.49 0.21
    4 -8 -3 0.27 0.38
    -4 8 3 0.53 0.27
    -4 8 3 0.57 0.26
    -4 8 3 0.64 0.19
    -4 8 3 0.48 0.38
    3 -8 -3 39.71 2.92
    3 -8 -3 32.51 2.78
    3 -8 -3 35.06 3.06
    -3 8 3 39.16 2.95
    -3 8 3 43.14 3.2
    -3 8 3 36.72 2.89
    2 -8 -3 32.97 2.31
    2 -8 -3 30.5 2.38
    2 -8 -3 30.39 2.41
    2 -8 -3 29.95 2.58
    -2 8 3 29.34 2.32
    -2 8 3 30.96 2.41
    -2 8 3 30.78 2.61
    -2 8 3 28.87 2.41
    1 -8 -3 14.73 1.28
    1 -8 -3 14.9 1.36
    1 -8 -3 16.7 1.21
    1 -8 -3 13.36 1.42
    -1 8 3 14.8 1.21
    -1 8 3 14.35 1.3
    -1 8 3 15.89 1.29
    -1 8 3 13.72 1.42
    0 -8 -3 42.65 3.03
    0 -8 -3 43.4 3.32
    0 -8 -3 38.59 3.12
    0 -8 -3 42.78 3.15
    0 8 3 39.08 3.16
    0 8 3 42.64 3.13
    0 8 3 37.84 3.22
    -1 -8 -3 0.87 0.37
    -1 -8 -3 1.41 0.24
    -1 -8 -3 1.96 0.36
    -1 -8 -3 1.47 0.32
    1 8 3 1.32 0.26
    1 8 3 1.86 0.4
    1 8 3 1.87 0.26
    -2 -8 -3 4.49 0.63
    -2 -8 -3 4.21 0.52
    -2 -8 -3 4.54 0.52
    2 8 3 3.75 0.53
    2 8 3 4.13 0.42
    2 8 3 3.95 0.48
    -3 -8 -3 16.04 1.42
    -3 -8 -3 14.19 1.33
    -3 -8 -3 15.2 1.32
    3 8 3 15.03 1.19
    3 8 3 15.62 1.38
    3 8 3 14.54 1.26
    -4 -8 -3 1.24 0.35
    -4 -8 -3 1.2 0.31
    -4 -8 -3 1.32 0.34
    4 8 3 1.19 0.36
    4 8 3 0.76 0.33
    4 8 3 0.96 0.23
    4 8 3 1.04 0.22
    -5 -8 -3 46.25 3.26
    -5 -8 -3 43.38 3.23
    -5 -8 -3 37.41 3.22
    5 8 3 37.78 3.26
    5 8 3 38.16 3.19
    5 8 3 42.44 3.05
    5 8 3 48.71 3.77
    5 8 3 38.18 3.14
    -6 -8 -3 5.97 0.74
    -6 -8 -3 6.54 0.75
    -6 -8 -3 7.93 0.82
    6 8 3 6.26 0.73
    6 8 3 5.32 0.97
    6 8 3 7.42 0.62
    6 8 3 6.72 0.71
    -7 -8 -3 7.55 0.83
    7 8 3 7.76 0.66
    7 8 3 7.56 0.82
    7 8 3 6.51 0.76
    -8 -8 -3 11.62 1.24
    -8 -8 -3 12.77 1.22
    8 8 3 10.85 1.15
    8 8 3 13.12 1.18
    -9 -8 -3 1.83 0.51
    -9 -8 -3 3.7 0.88
    -9 -8 -3 1.9 0.45
    9 8 3 2.08 0.45
    -10 -8 -3 0.05 0.36
    -10 -8 -3 0.3 0.33
    -10 -8 -3 0.14 0.29
    10 8 3 0.44 0.19
    10 8 3 0.84 0.36
    10 8 3 0.11 0.24
    -11 -8 -3 0.28 0.35
    -11 -8 -3 0.04 0.52
    -11 -8 -3 0.39 0.4
    -11 -8 -3 -0.09 0.36
    11 8 3 -0.24 0.23
    11 8 3 -0.45 0.25
    11 8 3 0.28 0.35
    -12 -8 -3 0.09 0.38
    -12 -8 -3 -0.07 0.51
    -12 -8 -3 -0.19 0.65
    12 8 3 0.47 0.33
    6 -9 -3 4.65 0.75
    6 -9 -3 3.02 0.53
    6 -9 -3 3.8 0.84
    -6 9 3 3.73 0.55
    -6 9 3 4.59 0.96
    -6 9 3 4.18 0.73
    -6 9 3 4.12 0.68
    5 -9 -3 0.13 0.29
    5 -9 -3 -0.16 0.23
    5 -9 -3 0.56 0.47
    -5 9 3 0.48 0.29
    -5 9 3 0.42 0.52
    -5 9 3 -0.28 0.25
    -5 9 3 -0.23 0.22
    4 -9 -3 0.41 0.33
    4 -9 -3 -0.15 0.18
    4 -9 -3 0.32 0.28
    -4 9 3 -0.09 0.22
    -4 9 3 -0.2 0.13
    -4 9 3 -0.37 0.37
    -4 9 3 0.24 0.27
    3 -9 -3 9.25 0.94
    3 -9 -3 9.82 0.89
    3 -9 -3 8.31 1.11
    -3 9 3 8.31 0.9
    -3 9 3 10.29 0.97
    -3 9 3 10.54 1.2
    -3 9 3 7.31 0.8
    2 -9 -3 2.52 0.49
    2 -9 -3 2.05 0.5
    2 -9 -3 2.22 0.36
    -2 9 3 2.28 0.46
    -2 9 3 2.06 0.44
    -2 9 3 2.01 0.52
    -2 9 3 1.59 0.3
    1 -9 -3 16.66 1.49
    1 -9 -3 19.79 1.6
    1 -9 -3 19.87 1.83
    1 -9 -3 19.97 1.63
    -1 9 3 16.79 1.52
    -1 9 3 19.71 1.65
    -1 9 3 21.45 1.95
    -1 9 3 22.87 1.84
    0 -9 -3 4.78 0.56
    0 -9 -3 3.3 0.66
    0 -9 -3 4.28 0.55
    0 -9 -3 4.39 0.48
    0 9 3 5.54 0.71
    0 9 3 4.58 0.48
    0 9 3 4.47 0.6
    0 9 3 4.03 0.53
    -1 -9 -3 5.79 0.79
    -1 -9 -3 5.65 0.65
    -1 -9 -3 5.83 0.64
    -1 -9 -3 4.88 0.53
    -1 -9 -3 5.42 0.63
    1 9 3 5.08 0.59
    1 9 3 6.51 0.73
    1 9 3 5.21 0.67
    -2 -9 -3 9.59 0.99
    -2 -9 -3 10.47 0.98
    -2 -9 -3 10.28 1.11
    -2 -9 -3 10.31 0.88
    2 9 3 10.86 1.04
    2 9 3 10.13 0.95
    -3 -9 -3 0.13 0.21
    -3 -9 -3 0.14 0.18
    -3 -9 -3 0 0.15
    3 9 3 0.13 0.18
    3 9 3 0.05 0.18
    3 9 3 0.09 0.15
    -4 -9 -3 0.16 0.2
    -4 -9 -3 0.42 0.31
    -4 -9 -3 0.32 0.21
    4 9 3 0.82 0.3
    4 9 3 0.53 0.29
    4 9 3 0.02 0.22
    4 9 3 0.39 0.2
    -5 -9 -3 18.13 1.66
    -5 -9 -3 17.8 1.7
    -5 -9 -3 17.69 1.68
    5 9 3 18.67 1.61
    5 9 3 22.45 1.73
    5 9 3 20.49 2.07
    5 9 3 19.86 1.75
    -6 -9 -3 -0.16 0.15
    -6 -9 -3 0.13 0.21
    -6 -9 -3 0.11 0.24
    6 9 3 0 0.19
    6 9 3 0.45 0.56
    6 9 3 0.2 0.21
    6 9 3 0.26 0.29
    -7 -9 -3 27.15 2.41
    -7 -9 -3 26.07 2.24
    -7 -9 -3 24.64 2.2
    7 9 3 24.21 2.12
    7 9 3 29.53 2.24
    -8 -9 -3 12.65 1.29
    8 9 3 14.35 1.4
    8 9 3 12.22 1.04
    8 9 3 11.43 1.16
    -9 -9 -3 12.06 1.28
    -9 -9 -3 14.52 1.3
    9 9 3 11.87 1.01
    9 9 3 9.91 1.18
    9 9 3 11.73 1.17
    -10 -9 -3 10.29 1.24
    -10 -9 -3 12.99 1.26
    -10 -9 -3 9.56 1.13
    10 9 3 8.76 0.88
    10 9 3 10.94 1.19
    10 9 3 8.22 1.02
    -11 -9 -3 0.42 0.46
    -11 -9 -3 0.19 1.03
    -11 -9 -3 0 0.44
    -11 -9 -3 0.07 0.44
    11 9 3 0.47 0.29
    11 9 3 0.73 0.44
    11 9 3 0.17 0.36
    5 -10 -3 3.96 0.83
    5 -10 -3 4.01 0.67
    -5 10 3 4.06 1.18
    -5 10 3 2.1 0.43
    -5 10 3 3.26 0.63
    -5 10 3 1.87 0.52
    4 -10 -3 7.03 0.76
    4 -10 -3 4.89 1.02
    -4 10 3 7.72 0.78
    -4 10 3 9.59 1.28
    -4 10 3 6.8 0.9
    -4 10 3 8.78 0.89
    3 -10 -3 1.76 0.43
    3 -10 -3 1.77 0.59
    3 -10 -3 1.39 0.27
    -3 10 3 1.44 0.41
    -3 10 3 1.66 0.39
    -3 10 3 3 0.87
    -3 10 3 1.41 0.31
    2 -10 -3 1.84 0.43
    2 -10 -3 2.16 0.35
    2 -10 -3 1.26 0.49
    -2 10 3 1.55 0.41
    -2 10 3 1.2 0.31
    -2 10 3 0.8 0.32
    -2 10 3 2.48 0.65
    1 -10 -3 15.93 1.59
    1 -10 -3 15.42 1.24
    1 -10 -3 15.36 1.39
    1 -10 -3 13.52 1.32
    -1 10 3 18.63 1.61
    -1 10 3 13.93 1.35
    -1 10 3 16.77 1.43
    -1 10 3 14.04 1.26
    0 -10 -3 0.11 0.17
    0 -10 -3 0.12 0.2
    0 -10 -3 -0.14 0.63
    0 10 3 0.24 0.32
    0 10 3 -0.07 0.25
    0 10 3 0.21 0.19
    0 10 3 0.02 0.14
    -1 -10 -3 20.11 1.64
    -1 -10 -3 17.98 1.59
    -1 -10 -3 16.45 1.55
    -1 -10 -3 19.75 1.8
    1 10 3 20.27 1.69
    1 10 3 17.67 1.47
    1 10 3 17.71 1.55
    1 10 3 20.17 1.67
    -2 -10 -3 6.55 0.84
    -2 -10 -3 5.85 0.7
    -2 -10 -3 5.32 0.69
    2 10 3 5.49 0.77
    2 10 3 6.7 0.78
    -3 -10 -3 7.97 0.92
    -3 -10 -3 9.26 0.94
    -3 -10 -3 7.87 1.04
    3 10 3 9.59 1
    3 10 3 10.07 1.02
    3 10 3 9.04 1.01
    -4 -10 -3 4.11 0.59
    -4 -10 -3 4.15 0.59
    -4 -10 -3 3.81 0.68
    4 10 3 3.4 0.67
    4 10 3 3.73 0.62
    -5 -10 -3 3.3 0.61
    -5 -10 -3 3.43 0.66
    -5 -10 -3 2.74 0.65
    5 10 3 4.38 0.52
    5 10 3 3.76 0.64
    5 10 3 3.53 0.66
    5 10 3 3.19 0.42
    -6 -10 -3 7.48 0.93
    -6 -10 -3 8.97 0.94
    -6 -10 -3 7.41 0.95
    6 10 3 8.98 0.87
    6 10 3 7.69 0.9
    6 10 3 7.24 1.31
    6 10 3 8.34 0.75
    -7 -10 -3 8.86 1.08
    -7 -10 -3 9.94 1.11
    -7 -10 -3 13.64 1.3
    7 10 3 9.33 0.86
    7 10 3 8.97 0.97
    -8 -10 -3 2.34 0.59
    -8 -10 -3 2.9 0.59
    -8 -10 -3 2.55 0.51
    8 10 3 2.69 0.54
    8 10 3 3.17 0.61
    8 10 3 2.24 0.39
    -9 -10 -3 7.99 1
    -9 -10 -3 8.52 1.04
    -9 -10 -3 7.69 1.02
    9 10 3 8.69 1
    9 10 3 6.7 0.74
    9 10 3 7.44 0.89
    -10 -10 -3 1.33 0.45
    -10 -10 -3 1.47 0.59
    10 10 3 1.49 0.55
    10 10 3 1.29 0.38
    10 10 3 0.71 0.27
    -11 -10 -3 4.56 1.16
    3 -11 -3 1.86 0.66
    3 -11 -3 1.5 0.59
    3 -11 -3 0.8 0.33
    -3 11 3 3.02 0.84
    -3 11 3 1.26 0.4
    -3 11 3 2.41 0.53
    -3 11 3 1.75 0.39
    2 -11 -3 0.37 0.32
    2 -11 -3 0.27 0.26
    2 -11 -3 0.49 0.49
    -2 11 3 0.03 0.32
    -2 11 3 0.25 0.21
    -2 11 3 0.71 0.36
    -2 11 3 0.21 0.47
    1 -11 -3 1.3 0.39
    1 -11 -3 1.74 0.56
    1 -11 -3 1.88 0.36
    1 -11 -3 1.59 0.45
    -1 11 3 1.92 0.56
    -1 11 3 1.58 0.44
    -1 11 3 1.66 0.41
    -1 11 3 1.47 0.35
    0 -11 -3 4.49 0.51
    0 -11 -3 5.54 0.67
    0 -11 -3 5.3 0.99
    0 -11 -3 3.57 0.78
    0 -11 -3 4.85 0.74
    0 11 3 4.05 0.5
    0 11 3 5.47 0.69
    0 11 3 2.88 0.54
    0 11 3 3.63 0.73
    -1 -11 -3 16.71 1.38
    -1 -11 -3 13.62 1.18
    -1 -11 -3 11.85 1.41
    -1 -11 -3 14.29 1.29
    1 11 3 14.09 1.21
    1 11 3 16.67 1.45
    1 11 3 13.14 1.28
    -2 -11 -3 2.2 0.48
    -2 -11 -3 2 0.54
    -2 -11 -3 1.4 0.39
    2 11 3 2.44 0.5
    2 11 3 1.24 0.28
    2 11 3 1.71 0.38
    -3 -11 -3 19.34 1.69
    -3 -11 -3 19.71 1.74
    -3 -11 -3 16.6 1.78
    3 11 3 19.04 1.51
    3 11 3 19.02 1.75
    3 11 3 18.23 1.6
    -4 -11 -3 9.48 1.03
    -4 -11 -3 8.9 0.99
    -4 -11 -3 9.26 1.13
    4 11 3 8.58 0.8
    4 11 3 8.43 0.9
    -5 -11 -3 2.74 0.68
    -5 -11 -3 3.6 0.68
    -5 -11 -3 3.51 0.69
    5 11 3 3.64 0.69
    5 11 3 3.35 0.64
    5 11 3 3.76 0.58
    5 11 3 2.67 0.42
    -6 -11 -3 0.76 0.4
    -6 -11 -3 0.81 0.37
    -6 -11 -3 1.21 0.39
    6 11 3 1.4 0.29
    6 11 3 0.55 0.89
    6 11 3 1.07 0.45
    6 11 3 0.83 0.39
    6 11 3 0.9 0.37
    -7 -11 -3 -0.09 0.33
    -7 -11 -3 0.25 0.29
    -7 -11 -3 0.15 0.3
    7 11 3 -0.1 0.27
    7 11 3 0.23 0.22
    7 11 3 0.04 0.19
    -8 -11 -3 12.38 1.31
    -8 -11 -3 11.82 1.28
    -8 -11 -3 9.22 1.22
    8 11 3 11.49 1.27
    8 11 3 10.91 1.13
    8 11 3 10.42 1.02
    -9 -11 -3 3.41 0.71
    -9 -11 -3 3.31 0.73
    -9 -11 -3 2.89 0.68
    9 11 3 2.3 0.43
    9 11 3 3.8 0.66
    9 11 3 3.03 0.72
    -10 -11 -3 1.64 0.62
    -10 -11 -3 1.93 0.58
    -10 -11 -3 1.59 0.47
    10 11 3 2.55 0.7
    10 11 3 1.36 0.43
    10 11 3 1.26 0.32
    2 -12 -3 1.71 0.69
    2 -12 -3 2.74 0.63
    2 -12 -3 1.71 0.43
    -2 12 3 2.94 0.57
    -2 12 3 1.16 0.37
    -2 12 3 2.58 0.59
    1 -12 -3 0.49 0.29
    1 -12 -3 -0.23 0.25
    1 -12 -3 -0.43 0.47
    1 -12 -3 -0.49 0.51
    -1 12 3 -0.34 0.2
    -1 12 3 0.97 0.45
    -1 12 3 0.01 0.28
    -1 12 3 0.5 0.41
    0 -12 -3 0.13 0.44
    0 -12 -3 -0.1 0.32
    0 -12 -3 -0.18 0.26
    0 -12 -3 -0.1 0.2
    0 -12 -3 -0.36 0.73
    0 12 3 0.45 0.52
    0 12 3 0.18 0.22
    0 12 3 0.18 0.28
    0 12 3 -0.43 0.3
    -1 -12 -3 0.16 0.24
    -1 -12 -3 0.52 0.52
    -1 -12 -3 0.28 0.31
    1 12 3 0.32 0.3
    1 12 3 0.18 0.2
    -2 -12 -3 6.2 1.13
    -2 -12 -3 7.98 0.92
    -2 -12 -3 10.33 1.01
    2 12 3 8.55 1.08
    2 12 3 7.4 0.94
    2 12 3 8.55 0.89
    2 12 3 7.15 0.75
    -3 -12 -3 6.22 0.85
    -3 -12 -3 7.5 1.2
    -3 -12 -3 8.19 0.91
    3 12 3 7.15 0.81
    3 12 3 9.03 1.05
    3 12 3 6.42 0.7
    3 12 3 6.61 0.95
    -4 -12 -3 0.88 0.34
    -4 -12 -3 0.09 0.5
    -4 -12 -3 0.61 0.34
    4 12 3 -0.04 0.35
    4 12 3 0.95 0.39
    4 12 3 0.1 0.18
    4 12 3 0.58 0.29
    -5 -12 -3 7.34 0.93
    -5 -12 -3 5.95 1.09
    -5 -12 -3 7.4 0.97
    5 12 3 7.22 0.98
    5 12 3 8.52 0.89
    5 12 3 8.25 1.06
    5 12 3 5.86 0.69
    -6 -12 -3 5.78 0.82
    -6 -12 -3 4.17 0.78
    -6 -12 -3 4.87 0.94
    6 12 3 5.06 0.59
    6 12 3 6.19 0.99
    6 12 3 3.64 0.75
    6 12 3 4.98 0.8
    6 12 3 4.58 1.36
    -7 -12 -3 5.75 1.03
    -7 -12 -3 2.82 0.69
    -7 -12 -3 4.59 0.88
    7 12 3 5.12 0.8
    7 12 3 5.88 0.94
    7 12 3 4.83 0.58
    -8 -12 -3 0.12 0.45
    -8 -12 -3 0.35 0.36
    -8 -12 -3 -0.65 0.4
    8 12 3 -0.19 0.51
    8 12 3 -0.12 0.24
    8 12 3 -0.24 0.27
    -9 -12 -3 0.18 0.46
    -9 -12 -3 0.8 0.54
    9 12 3 1.27 0.39
    -1 -13 -3 1.71 0.77
    -1 -13 -3 3.03 0.78
    -1 -13 -3 2.42 0.63
    1 13 3 2.78 0.66
    1 13 3 1.86 0.4
    1 13 3 2.2 0.47
    -2 -13 -3 0.54 0.64
    -2 -13 -3 0.11 0.33
    -2 -13 -3 -0.47 0.45
    2 13 3 -0.39 0.23
    2 13 3 0.13 0.2
    2 13 3 0.1 0.46
    2 13 3 0.15 0.63
    -3 -13 -3 -0.15 0.54
    -3 -13 -3 1.45 0.54
    -3 -13 -3 0.76 0.37
    3 13 3 0.67 0.25
    3 13 3 0.96 0.48
    3 13 3 0.16 0.28
    3 13 3 0.14 0.5
    -4 -13 -3 4.48 0.75
    -4 -13 -3 1.69 0.48
    -4 -13 -3 1.86 0.71
    4 13 3 5.1 0.87
    4 13 3 2.74 0.53
    4 13 3 2.9 0.43
    4 13 3 2.95 0.76
    -5 -13 -3 4.24 0.99
    -5 -13 -3 2.23 0.8
    -5 -13 -3 2.83 0.64
    5 13 3 2.7 0.45
    5 13 3 4.39 0.93
    5 13 3 4.14 0.7
    5 13 3 3.49 0.86
    -6 -13 -3 1.03 0.56
    -6 -13 -3 3.86 0.93
    -6 -13 -3 1.52 0.55
    6 13 3 3.1 0.73
    6 13 3 1.59 0.71
    6 13 3 1.95 1.32
    6 13 3 1.94 0.49
    6 13 3 1.53 0.36
    -7 -13 -3 11.87 1.6
    -7 -13 -3 12.02 1.39
    7 13 3 14.26 1.48
    7 13 3 11.21 1.94
    7 13 3 10.85 1.18
    7 13 3 8.19 1.12
    6 12 -4 10.6 1.2
    6 12 -4 10.2 0.98
    6 12 -4 8.5 1
    6 12 -4 9.18 1.32
    -6 -12 4 12.11 1.39
    -6 -12 4 7.18 1.43
    -6 -12 4 11.21 1.24
    5 12 -4 -0.55 0.19
    5 12 -4 0.02 0.31
    5 12 -4 0.1 0.43
    5 12 -4 -0.32 0.38
    -5 -12 4 0.3 0.3
    -5 -12 4 0.52 0.5
    -5 -12 4 0.34 0.53
    -5 -12 4 0.52 0.49
    4 12 -4 0.07 0.24
    4 12 -4 0.73 0.45
    4 12 -4 -0.15 0.22
    4 12 -4 -0.11 0.4
    -4 -12 4 0.15 0.45
    -4 -12 4 0.18 0.52
    -4 -12 4 -0.22 0.24
    3 12 -4 1.6 0.45
    3 12 -4 1.43 0.34
    3 12 -4 2.14 0.64
    3 12 -4 2.15 0.53
    -3 -12 4 1.79 0.47
    -3 -12 4 1.78 0.65
    -3 -12 4 1.35 0.65
    2 12 -4 0.91 0.55
    2 12 -4 0.87 0.49
    2 12 -4 0.33 0.24
    2 12 -4 0.39 0.26
    -2 -12 4 0.57 1.1
    -2 -12 4 0.67 0.32
    -2 -12 4 0.58 0.55
    -2 -12 4 0.79 0.44
    1 12 -4 9.47 1.14
    1 12 -4 7.66 0.84
    1 12 -4 7.18 1.13
    1 12 -4 6.52 0.71
    -1 -12 4 6.62 1.12
    -1 -12 4 7.78 0.96
    -1 -12 4 6.56 1.13
    -1 -12 4 5.72 0.86
    0 12 -4 4.44 0.98
    0 12 -4 4.57 0.59
    0 12 -4 5.73 0.76
    0 -12 4 6.76 0.85
    0 -12 4 6.11 1.09
    0 -12 4 3.73 0.73
    0 -12 4 4.62 1.16
    8 11 -4 0.64 0.56
    8 11 -4 -0.32 0.26
    8 11 -4 0.16 0.4
    8 11 -4 -0.32 0.24
    -8 -11 4 1.01 0.41
    -8 -11 4 0.07 0.42
    -8 -11 4 -0.91 0.51
    -8 -11 4 -0.09 0.75
    7 11 -4 13.78 1.39
    7 11 -4 12.02 1.22
    7 11 -4 11.45 1.52
    7 11 -4 13.59 1.14
    -7 -11 4 12.44 1.4
    -7 -11 4 13.08 1.39
    -7 -11 4 13.72 1.47
    6 11 -4 8.33 1
    6 11 -4 9.54 0.82
    6 11 -4 7.42 1.08
    6 11 -4 8.22 0.89
    -6 -11 4 7.86 1.04
    -6 -11 4 6.16 1.03
    -6 -11 4 7.89 1.03
    5 11 -4 5.72 0.67
    5 11 -4 4.07 0.79
    5 11 -4 4.43 0.58
    5 11 -4 6.05 0.9
    -5 -11 4 3.78 0.79
    -5 -11 4 4.77 0.86
    -5 -11 4 6.7 0.81
    -5 -11 4 6.12 0.81
    4 11 -4 7.65 0.8
    4 11 -4 7.89 1.05
    4 11 -4 6.09 0.78
    4 11 -4 7.01 0.91
    -4 -11 4 7.36 0.98
    -4 -11 4 7.3 0.93
    -4 -11 4 8.26 0.94
    -4 -11 4 5.32 0.96
    3 11 -4 1.12 0.42
    3 11 -4 0.59 0.22
    3 11 -4 0.43 0.36
    3 11 -4 0.5 0.29
    -3 -11 4 0.02 0.46
    -3 -11 4 0.35 0.51
    -3 -11 4 0.65 0.32
    2 11 -4 0.25 0.22
    2 11 -4 0.55 0.35
    2 11 -4 0.06 0.32
    2 11 -4 -0.07 0.17
    -2 -11 4 -0.11 0.47
    -2 -11 4 0.49 0.46
    -2 -11 4 0.28 0.27
    -2 -11 4 -0.08 0.27
    1 11 -4 2.42 0.4
    1 11 -4 3.31 0.68
    1 11 -4 3.13 0.55
    1 11 -4 3.15 0.64
    -1 -11 4 3.48 0.69
    -1 -11 4 2.99 0.57
    -1 -11 4 2.39 0.69
    -1 -11 4 2.36 0.71
    0 11 -4 0.27 0.29
    0 11 -4 0.71 0.39
    0 11 -4 0.53 0.44
    0 11 -4 0.09 0.19
    0 -11 4 0.12 0.55
    0 -11 4 0.66 0.34
    0 -11 4 -0.05 0.3
    0 -11 4 -0.31 0.39
    -1 11 -4 15.75 1.56
    -1 11 -4 14.31 1.18
    -1 11 -4 12.89 1.32
    1 -11 4 15.08 1.63
    1 -11 4 12.46 1.54
    -2 11 -4 2.58 0.56
    -2 11 -4 2.5 0.68
    -2 11 -4 2.77 0.52
    -2 11 -4 1.35 0.32
    2 -11 4 1.9 0.45
    2 -11 4 1.63 0.77
    2 -11 4 1.55 0.56
    -3 11 -4 5.09 0.77
    -3 11 -4 4 0.83
    3 -11 4 3.74 1.05
    9 10 -4 0.64 0.41
    9 10 -4 0.14 0.56
    9 10 -4 0.57 0.35
    9 10 -4 0.5 0.25
    -9 -10 4 0.28 0.44
    -9 -10 4 0.62 0.48
    -9 -10 4 1.1 0.58
    -9 -10 4 1.42 0.95
    8 10 -4 -0.21 0.25
    8 10 -4 0.31 0.46
    8 10 -4 0.04 0.25
    8 10 -4 0.38 0.3
    -8 -10 4 1.11 0.42
    -8 -10 4 1.26 0.4
    -8 -10 4 0.59 0.81
    -8 -10 4 0.57 0.39
    7 10 -4 20.51 1.59
    7 10 -4 19.05 1.68
    7 10 -4 16.22 1.85
    7 10 -4 21.43 1.81
    -7 -10 4 17.62 1.79
    -7 -10 4 24.01 1.87
    -7 -10 4 19.85 2.36
    -7 -10 4 18.25 1.9
    6 10 -4 0.42 0.23
    6 10 -4 0.06 0.25
    6 10 -4 0.19 0.18
    6 10 -4 0.18 0.36
    -6 -10 4 0.03 0.35
    -6 -10 4 -0.04 0.29
    -6 -10 4 0.33 0.33
    5 10 -4 33.06 2.49
    5 10 -4 31.54 2.61
    5 10 -4 26.91 2.26
    5 10 -4 30.3 2.38
    -5 -10 4 32.12 2.49
    -5 -10 4 26.62 2.47
    -5 -10 4 28.74 2.54
    -5 -10 4 31.1 2.59
    4 10 -4 6.3 0.73
    4 10 -4 5.28 0.63
    4 10 -4 5.96 0.58
    4 10 -4 6.79 0.87
    -4 -10 4 5.27 0.71
    -4 -10 4 5.26 0.75
    -4 -10 4 4.14 0.78
    3 10 -4 7.1 0.69
    3 10 -4 7.04 0.91
    3 10 -4 6.91 0.85
    3 10 -4 6.83 0.75
    -3 -10 4 8.77 1.07
    -3 -10 4 7.6 0.83
    -3 -10 4 6.73 0.97
    2 10 -4 7.56 0.75
    2 10 -4 8 0.83
    2 10 -4 8.64 0.96
    2 10 -4 8.01 0.96
    -2 -10 4 8.26 0.96
    -2 -10 4 10.27 1.15
    -2 -10 4 9.52 0.92
    -2 -10 4 7.33 1.03
    1 10 -4 0.03 0.23
    1 10 -4 0.02 0.15
    1 10 -4 0.05 0.15
    -1 -10 4 -0.41 0.42
    -1 -10 4 0.13 0.21
    -1 -10 4 -0.03 0.31
    -1 -10 4 -0.21 0.18
    0 10 -4 0.27 0.28
    0 10 -4 0.78 0.38
    0 10 -4 -0.04 0.17
    0 10 -4 -0.07 0.14
    0 -10 4 0.33 0.23
    0 -10 4 -0.17 0.37
    0 -10 4 0 0.45
    0 -10 4 -0.04 0.23
    -1 10 -4 8.42 0.9
    -1 10 -4 9.49 1.06
    -1 10 -4 7.82 0.78
    -1 10 -4 8.51 1.03
    1 -10 4 10.43 0.97
    1 -10 4 8.93 1.15
    1 -10 4 9.09 0.98
    1 -10 4 8.93 1.26
    -2 10 -4 1.38 0.55
    -2 10 -4 0.91 0.49
    -2 10 -4 0.92 0.27
    2 -10 4 1.84 0.68
    2 -10 4 1.02 0.34
    2 -10 4 0.13 0.38
    -3 10 -4 18.35 2.06
    -3 10 -4 16.61 1.56
    -3 10 -4 17.09 1.71
    -3 10 -4 17.02 1.4
    3 -10 4 17.79 1.86
    3 -10 4 16.82 1.65
    -4 10 -4 4.29 0.52
    -4 10 -4 4.46 0.77
    -4 10 -4 3.36 0.88
    -4 10 -4 4.65 0.9
    4 -10 4 2.76 0.74
    4 -10 4 4.08 0.99
    4 -10 4 3.4 0.6
    10 9 -4 8 1.06
    10 9 -4 8.89 0.97
    -10 -9 4 10.02 1.67
    -10 -9 4 7.16 1.09
    -10 -9 4 8.87 1.13
    9 9 -4 3.34 0.65
    9 9 -4 4.61 0.93
    9 9 -4 3.39 0.66
    -9 -9 4 3.9 1.18
    -9 -9 4 3.62 0.68
    -9 -9 4 3.76 0.74
    8 9 -4 3.32 0.58
    8 9 -4 3.84 0.67
    8 9 -4 2.73 0.65
    -8 -9 4 3.69 1.1
    -8 -9 4 2.78 0.66
    -8 -9 4 3.47 0.66
    7 9 -4 1.15 0.43
    7 9 -4 1.32 0.34
    7 9 -4 1.29 0.37
    -7 -9 4 1.48 0.36
    -7 -9 4 1.03 0.78
    -7 -9 4 1.77 0.46
    -7 -9 4 1.59 0.44
    6 9 -4 6.02 0.62
    6 9 -4 6.51 0.73
    6 9 -4 5.16 0.67
    6 9 -4 6.06 0.85
    -6 -9 4 6.74 0.8
    -6 -9 4 6.81 0.8
    -6 -9 4 6.3 0.83
    5 9 -4 4.25 0.55
    5 9 -4 4.79 0.5
    5 9 -4 3.1 0.89
    -5 -9 4 4 0.66
    -5 -9 4 5.28 0.79
    -5 -9 4 4.47 0.66
    4 9 -4 12.47 1.3
    4 9 -4 12.82 1.14
    4 9 -4 11.8 1.19
    4 9 -4 13.77 1.06
    -4 -9 4 11.55 1.48
    3 9 -4 26.6 2.2
    3 9 -4 26.12 2.11
    3 9 -4 24.82 2.19
    3 9 -4 28.02 2.31
    -3 -9 4 26.12 2.18
    -3 -9 4 28.14 2.3
    2 9 -4 2.61 0.51
    2 9 -4 3.55 0.4
    2 9 -4 3.52 0.45
    2 9 -4 2.68 0.54
    -2 -9 4 2.77 0.58
    -2 -9 4 3.37 0.57
    -2 -9 4 2.8 0.67
    1 9 -4 17.06 1.33
    1 9 -4 15.75 1.56
    1 9 -4 17.62 1.42
    -1 -9 4 19.01 1.65
    -1 -9 4 15.03 1.49
    -1 -9 4 15.18 1.5
    0 9 -4 3.13 0.36
    0 9 -4 2.65 0.53
    0 9 -4 2.64 0.56
    0 9 -4 3.54 0.6
    0 -9 4 2.24 0.44
    0 -9 4 3.87 0.59
    0 -9 4 3.01 0.7
    -1 9 -4 2.79 0.58
    -1 9 -4 3.39 0.46
    -1 9 -4 3.15 0.37
    -1 9 -4 3.12 0.6
    1 -9 4 2.25 0.51
    1 -9 4 3.28 0.52
    1 -9 4 2.34 0.67
    -2 9 -4 5.33 0.56
    -2 9 -4 6.45 0.71
    -2 9 -4 7.08 0.87
    2 -9 4 5.65 0.95
    2 -9 4 4.31 0.78
    2 -9 4 6.5 0.72
    -3 9 -4 1.86 0.56
    -3 9 -4 1.95 0.36
    -3 9 -4 2.39 0.45
    -3 9 -4 2.92 0.6
    3 -9 4 2.37 0.73
    3 -9 4 1.96 0.54
    3 -9 4 2.68 0.47
    -4 9 -4 1.38 0.37
    -4 9 -4 1.65 0.3
    -4 9 -4 0.46 0.53
    -4 9 -4 1.9 0.53
    4 -9 4 1.79 0.47
    4 -9 4 1.19 0.36
    -5 9 -4 16 1.68
    -5 9 -4 21.96 2.02
    -5 9 -4 17.32 1.51
    -5 9 -4 20.39 1.83
    5 -9 4 18.84 1.89
    5 -9 4 20.85 1.71
    11 8 -4 9.02 0.95
    11 8 -4 7.44 0.97
    -11 -8 4 8.53 1.12
    -11 -8 4 6.52 1.51
    -11 -8 4 5.74 0.96
    -11 -8 4 7.82 1.1
    10 8 -4 0.5 0.39
    10 8 -4 0.17 0.27
    -10 -8 4 1.2 0.77
    -10 -8 4 0.09 0.29
    -10 -8 4 0.2 0.34
    -10 -8 4 1.24 0.53
    9 8 -4 12.82 1.24
    9 8 -4 12.47 1.19
    -9 -8 4 11.74 1.25
    -9 -8 4 11.64 1.26
    -9 -8 4 11.89 1.34
    -9 -8 4 12.75 1.78
    8 8 -4 8.09 1.01
    8 8 -4 7.63 0.81
    8 8 -4 7.7 0.85
    -8 -8 4 7.5 0.88
    -8 -8 4 6.53 0.91
    7 8 -4 1.92 0.41
    7 8 -4 1.84 0.73
    7 8 -4 2.16 0.4
    -7 -8 4 1.51 0.41
    -7 -8 4 1.64 0.44
    -7 -8 4 1.18 0.74
    -7 -8 4 1.15 0.33
    6 8 -4 2.64 0.48
    6 8 -4 2.22 0.53
    6 8 -4 2.43 0.43
    -6 -8 4 2.34 0.46
    5 8 -4 0.55 0.27
    5 8 -4 0.75 0.23
    5 8 -4 0.4 0.25
    -5 -8 4 0.69 0.29
    4 8 -4 12.25 1.1
    4 8 -4 11.6 0.96
    4 8 -4 13.27 1.06
    4 8 -4 10.83 1.17
    4 8 -4 12.14 1.2
    -4 -8 4 11.92 1.1
    -4 -8 4 10.42 1.16
    3 8 -4 19.11 1.83
    3 8 -4 20.57 1.67
    3 8 -4 21.32 1.6
    3 8 -4 19.92 1.73
    -3 -8 4 21.78 1.74
    -3 -8 4 21.58 1.85
    2 8 -4 0.42 0.21
    2 8 -4 0.82 0.25
    2 8 -4 0.64 0.23
    -2 -8 4 0.73 0.24
    1 8 -4 39.35 3.19
    1 8 -4 38.89 3.11
    1 8 -4 42.22 3.38
    -1 -8 4 44.44 3.24
    -1 -8 4 44.05 3.34
    -1 -8 4 46.22 3.38
    0 8 -4 2.37 0.33
    0 8 -4 3.14 0.63
    0 8 -4 3.42 0.6
    0 -8 4 2.84 0.64
    0 -8 4 3.56 0.5
    0 -8 4 3.77 0.46
    -1 8 -4 10.84 1.08
    -1 8 -4 12.51 1
    -1 8 -4 13.3 1.26
    -1 8 -4 12.75 1.24
    1 -8 4 12.79 1.12
    -2 8 -4 -0.04 0.16
    -2 8 -4 -0.02 0.22
    -2 8 -4 0.26 0.17
    -2 8 -4 0.13 0.11
    2 -8 4 0.21 0.21
    -3 8 -4 1.51 0.42
    -3 8 -4 1.63 0.27
    -3 8 -4 1.69 0.4
    -3 8 -4 0.73 0.37
    3 -8 4 1.23 0.32
    -4 8 -4 12.19 1.29
    -4 8 -4 9.89 0.91
    -4 8 -4 10.33 1.07
    4 -8 4 11.21 1.22
    4 -8 4 12.11 1.08
    4 -8 4 10.38 0.9
    -5 8 -4 10.1 1.36
    -5 8 -4 10.67 1.11
    -5 8 -4 10.86 0.93
    -5 8 -4 10.72 1.16
    5 -8 4 11.22 1.09
    5 -8 4 10.61 0.91
    5 -8 4 10.43 1.69
    -6 8 -4 2.86 0.63
    -6 8 -4 2.52 0.53
    -6 8 -4 5.03 1.61
    -6 8 -4 2.62 0.4
    6 -8 4 3.52 0.7
    6 -8 4 2.35 0.64
    6 -8 4 2.96 0.39
    -7 8 -4 8.84 1.14
    -7 8 -4 9.44 1.57
    -7 8 -4 9.45 1.54
    -7 8 -4 7.53 0.75
    7 -8 4 5.03 1.1
    7 -8 4 7.78 0.98
    7 -8 4 7.03 0.76
    11 7 -4 2.15 0.51
    11 7 -4 1.24 0.43
    -11 -7 4 0.89 0.46
    -11 -7 4 0.26 0.41
    -11 -7 4 1.67 0.52
    -11 -7 4 1.92 0.98
    10 7 -4 7 0.83
    10 7 -4 6.44 0.76
    -10 -7 4 4.19 1.2
    -10 -7 4 6.24 0.85
    -10 -7 4 5.9 0.87
    -10 -7 4 6.13 0.81
    9 7 -4 18.44 1.64
    9 7 -4 20.22 1.69
    -9 -7 4 18.89 2.58
    -9 -7 4 18.35 1.68
    -9 -7 4 17.66 1.76
    -9 -7 4 20.34 1.76
    8 7 -4 1.44 0.37
    8 7 -4 1.4 0.34
    8 7 -4 1.61 0.35
    -8 -7 4 1.22 0.4
    -8 -7 4 1.13 0.4
    -8 -7 4 1.41 0.37
    -8 -7 4 0.85 0.67
    7 7 -4 50.1 3.73
    7 7 -4 47.54 3.56
    7 7 -4 47.46 3.6
    -7 -7 4 42.8 3.94
    -7 -7 4 46.67 3.63
    6 7 -4 5.92 0.67
    6 7 -4 5.91 0.64
    6 7 -4 5.19 0.76
    -6 -7 4 6.47 0.79
    -6 -7 4 7.88 0.76
    5 7 -4 24.2 2
    5 7 -4 23.93 1.95
    5 7 -4 25.6 2.12
    -5 -7 4 23.28 2.08
    -5 -7 4 27.88 2.04
    -5 -7 4 24.01 2.13
    4 7 -4 -0.05 0.09
    4 7 -4 0.09 0.16
    4 7 -4 -0.15 0.16
    4 7 -4 0.04 0.23
    -4 -7 4 0.04 0.15
    -4 -7 4 0.11 0.25
    -4 -7 4 0.09 0.2
    -4 -7 4 -0.01 0.16
    3 7 -4 13.59 1.06
    3 7 -4 15.36 1.31
    3 7 -4 12.49 1.12
    3 7 -4 14.15 1.21
    3 7 -4 12.96 1.17
    -3 -7 4 12.05 1.25
    -3 -7 4 12.95 1.23
    -3 -7 4 12.16 1.22
    -3 -7 4 14.61 1.19
    2 7 -4 15.84 1.35
    2 7 -4 16.29 1.42
    2 7 -4 18.39 1.29
    2 7 -4 18.67 1.53
    -2 -7 4 16.13 1.49
    -2 -7 4 14.27 1.48
    -2 -7 4 17.36 1.49
    -2 -7 4 16.87 1.4
    1 7 -4 17.66 1.45
    1 7 -4 19.67 1.68
    1 7 -4 19.47 1.53
    -1 -7 4 19.38 1.68
    -1 -7 4 17.86 1.62
    -1 -7 4 22.22 1.71
    -1 -7 4 17.15 1.53
    0 7 -4 8.44 0.86
    0 7 -4 8.45 0.76
    0 7 -4 7.87 0.89
    0 7 -4 7.43 0.68
    0 -7 4 8.9 0.92
    0 -7 4 8.19 0.78
    -1 7 -4 21.42 1.69
    -1 7 -4 22.42 1.93
    -1 7 -4 24.97 1.96
    -1 7 -4 22.32 1.79
    1 -7 4 23.27 1.8
    1 -7 4 21.32 1.86
    -2 7 -4 0.36 0.25
    -2 7 -4 0.12 0.19
    -2 7 -4 0.14 0.11
    -2 7 -4 0.18 0.15
    2 -7 4 0.74 0.43
    2 -7 4 0.57 0.21
    -3 7 -4 4.02 0.56
    -3 7 -4 4.93 0.81
    -3 7 -4 3.67 0.48
    -3 7 -4 3.95 0.4
    3 -7 4 3.67 0.63
    -4 7 -4 -0.05 0.17
    -4 7 -4 -0.32 0.26
    -4 7 -4 0.1 0.13
    -4 7 -4 0.27 0.17
    4 -7 4 0.4 0.25
    4 -7 4 0.48 0.24
    4 -7 4 0.08 0.15
    -5 7 -4 0.29 0.25
    -5 7 -4 0.28 0.15
    -5 7 -4 -0.27 0.34
    -5 7 -4 0.63 0.23
    5 -7 4 -0.08 0.28
    5 -7 4 0.37 0.17
    5 -7 4 0.5 0.23
    -6 7 -4 20.04 1.63
    -6 7 -4 18.33 1.8
    -6 7 -4 16.44 1.34
    -6 7 -4 16.61 1.53
    6 -7 4 18.11 1.51
    6 -7 4 16.21 1.31
    6 -7 4 12.44 1.65
    -7 7 -4 0.61 0.39
    -7 7 -4 1.48 1.18
    -7 7 -4 0.42 0.37
    -7 7 -4 1.1 0.28
    7 -7 4 0.15 0.45
    7 -7 4 0.94 0.27
    7 -7 4 1.08 0.37
    -8 7 -4 9.79 1.13
    -8 7 -4 5.91 1.07
    8 -7 4 7.25 0.74
    11 6 -4 -0.08 0.29
    11 6 -4 0.31 0.31
    -11 -6 4 0.26 0.62
    -11 -6 4 0.07 0.36
    -11 -6 4 0.26 0.35
    10 6 -4 1.78 0.45
    10 6 -4 1.53 0.39
    -10 -6 4 1 0.44
    -10 -6 4 1.21 0.39
    -10 -6 4 1.56 0.41
    -10 -6 4 1.99 1.27
    9 6 -4 1.89 0.4
    9 6 -4 1.8 0.4
    -9 -6 4 2.13 0.49
    -9 -6 4 1.68 0.41
    8 6 -4 13.68 1.54
    8 6 -4 18.24 1.49
    8 6 -4 18.07 1.51
    -8 -6 4 16.99 1.91
    -8 -6 4 17.74 1.58
    7 6 -4 20.3 1.79
    7 6 -4 20.62 1.87
    7 6 -4 21.84 1.79
    -7 -6 4 19.87 1.87
    -7 -6 4 23.58 1.86
    -7 -6 4 24.18 2.25
    6 6 -4 1.53 0.38
    6 6 -4 1.62 0.33
    6 6 -4 2.05 0.36
    -6 -6 4 0.85 0.55
    -6 -6 4 2.66 0.55
    -6 -6 4 1.97 0.41
    -6 -6 4 1.85 0.4
    5 6 -4 33.19 2.27
    5 6 -4 27.79 2.32
    5 6 -4 29.02 2.28
    5 6 -4 28.37 2.38
    -5 -6 4 32.95 2.32
    -5 -6 4 24.32 2.55
    -5 -6 4 29.07 2.38
    4 6 -4 1.28 0.28
    4 6 -4 1.36 0.28
    4 6 -4 1.39 0.36
    -4 -6 4 1.73 0.36
    -4 -6 4 1.29 0.3
    -4 -6 4 1.27 0.28
    3 6 -4 9.15 0.77
    3 6 -4 9.11 0.84
    3 6 -4 9.12 1.08
    3 6 -4 9.63 0.89
    -3 -6 4 9.01 0.86
    -3 -6 4 7.44 0.87
    -3 -6 4 8.37 0.8
    -3 -6 4 8.09 0.87
    2 6 -4 1.41 0.33
    2 6 -4 2.12 0.37
    2 6 -4 2.02 0.29
    2 6 -4 1.87 0.38
    2 6 -4 2.49 0.27
    -2 -6 4 2.16 0.47
    -2 -6 4 2.59 0.34
    -2 -6 4 3.02 0.52
    -2 -6 4 1.74 0.37
    1 6 -4 0.58 0.26
    1 6 -4 1.29 0.26
    1 6 -4 1.31 0.37
    -1 -6 4 1.24 0.26
    -1 -6 4 0.79 0.34
    -1 -6 4 1.3 0.34
    -1 -6 4 0.84 0.25
    0 6 -4 52.19 3.66
    0 6 -4 49.03 3.92
    0 6 -4 54.24 3.74
    0 6 -4 47.34 3.89
    0 -6 4 50.66 3.74
    0 -6 4 48.19 3.86
    -1 6 -4 44.34 3.41
    -1 6 -4 49.14 3.56
    -1 6 -4 47.31 3.33
    -1 6 -4 45.83 3.55
    1 -6 4 43.74 3.41
    1 -6 4 47.01 3.55
    1 -6 4 44.46 3.55
    1 -6 4 45.02 3.49
    -2 6 -4 1.19 0.39
    -2 6 -4 1.38 0.27
    -2 6 -4 1.42 0.22
    -2 6 -4 1.6 0.4
    2 -6 4 1.12 0.38
    2 -6 4 1.48 0.31
    -3 6 -4 27.99 2.11
    -3 6 -4 25.69 2.36
    -3 6 -4 30.06 2.25
    -3 6 -4 29.53 2.34
    3 -6 4 28.36 2.1
    3 -6 4 28.66 2.21
    -4 6 -4 0.65 0.18
    -4 6 -4 0.88 0.26
    -4 6 -4 1.05 0.29
    -4 6 -4 0.54 0.28
    4 -6 4 1.4 0.46
    4 -6 4 1.02 0.2
    -5 6 -4 1.05 0.21
    -5 6 -4 1.47 0.38
    -5 6 -4 0.92 0.28
    -5 6 -4 1.45 0.47
    5 -6 4 1.1 0.22
    5 -6 4 0.22 0.27
    5 -6 4 0.96 0.32
    -6 6 -4 0.24 0.24
    -6 6 -4 0.24 0.14
    -6 6 -4 0.31 0.22
    -6 6 -4 0.39 0.34
    6 -6 4 0.56 0.26
    6 -6 4 0.47 0.34
    6 -6 4 0.49 0.27
    -7 6 -4 0.84 0.33
    -7 6 -4 1.4 0.54
    -7 6 -4 0.68 0.2
    -7 6 -4 0.28 0.3
    7 -6 4 0.77 0.22
    7 -6 4 1.4 0.6
    7 -6 4 0.43 0.27
    -8 6 -4 14.42 1.36
    -8 6 -4 13.22 2.37
    -8 6 -4 12.02 1.28
    8 -6 4 12.55 1.06
    8 -6 4 12.77 1.45
    8 -6 4 13.1 1.25
    11 5 -4 9.64 1.04
    11 5 -4 9.87 0.91
    -11 -5 4 7.31 0.98
    -11 -5 4 9.23 1.57
    -11 -5 4 8.23 1.07
    -11 -5 4 7.46 1.89
    10 5 -4 1.3 0.36
    10 5 -4 0.9 0.31
    -10 -5 4 0.47 0.33
    -10 -5 4 1.44 0.5
    -10 -5 4 2.07 0.85
    -10 -5 4 0.82 0.35
    9 5 -4 3.19 0.53
    9 5 -4 3.57 0.55
    -9 -5 4 3.15 0.92
    -9 -5 4 2.58 0.52
    -9 -5 4 3 0.64
    8 5 -4 8.82 0.89
    8 5 -4 9.98 0.9
    -8 -5 4 8.7 0.93
    -8 -5 4 7.48 1.23
    -8 -5 4 8.76 0.94
    7 5 -4 0.34 0.27
    7 5 -4 0.28 0.16
    7 5 -4 0.45 0.19
    -7 -5 4 0.42 0.23
    -7 -5 4 0.46 0.24
    -7 -5 4 0.89 0.54
    6 5 -4 52.95 3.8
    6 5 -4 53.65 3.9
    6 5 -4 46.28 3.87
    6 5 -4 50.62 3.81
    -6 -5 4 47.23 3.8
    -6 -5 4 48.16 3.82
    -6 -5 4 53.15 3.91
    -6 -5 4 54.41 4.18
    5 5 -4 45.7 3.47
    5 5 -4 49.45 3.47
    -5 -5 4 42.18 3.54
    -5 -5 4 46.79 3.49
    -5 -5 4 47.78 3.5
    -5 -5 4 46.1 3.78
    4 5 -4 2.39 0.43
    4 5 -4 3.55 0.37
    -4 -5 4 3.15 0.39
    -4 -5 4 2.7 0.48
    -4 -5 4 2.14 0.64
    -4 -5 4 3.68 0.46
    3 5 -4 33.8 2.48
    3 5 -4 29.6 2.5
    3 5 -4 32.27 2.44
    3 5 -4 35.15 2.59
    -3 -5 4 32.42 2.73
    -3 -5 4 32.71 2.61
    -3 -5 4 30.48 2.7
    -3 -5 4 34.98 2.48
    2 5 -4 1.16 0.28
    2 5 -4 1.02 0.21
    2 5 -4 1.47 0.27
    -2 -5 4 1.06 0.23
    -2 -5 4 1.09 0.27
    -2 -5 4 1.09 0.25
    1 5 -4 3.71 0.32
    1 5 -4 2.81 0.5
    1 5 -4 2.99 0.33
    -1 -5 4 3.07 0.41
    -1 -5 4 3.48 0.5
    -1 -5 4 2.29 0.43
    -1 -5 4 2.62 0.35
    0 5 -4 8.85 0.73
    0 5 -4 9.86 0.8
    0 5 -4 9.02 0.87
    0 -5 4 9.04 0.89
    0 -5 4 9.42 0.93
    0 -5 4 9.77 0.81
    -1 5 -4 0.06 0.11
    -1 5 -4 0.16 0.09
    -1 5 -4 0.02 0.1
    -1 5 -4 0.12 0.17
    1 -5 4 -0.02 0.23
    1 -5 4 0.1 0.11
    1 -5 4 0.21 0.19
    1 -5 4 0.08 0.08
    -2 5 -4 71.16 5.46
    -2 5 -4 75.99 5.58
    -2 5 -4 75.35 5.61
    -2 5 -4 79.44 5.39
    2 -5 4 71.6 5.45
    2 -5 4 77.37 5.6
    -3 5 -4 10.66 1.07
    -3 5 -4 11.63 0.85
    -3 5 -4 11.57 1.1
    -3 5 -4 9.54 0.93
    3 -5 4 9.77 0.84
    3 -5 4 10.64 1.04
    3 -5 4 11.82 0.95
    -4 5 -4 28.04 1.97
    -4 5 -4 23.63 2.07
    -4 5 -4 28.12 2.26
    -4 5 -4 27.36 2.16
    4 -5 4 28.12 1.95
    4 -5 4 22.83 2.19
    4 -5 4 26.34 2.06
    -5 5 -4 14.84 1.37
    -5 5 -4 14.81 1.33
    -5 5 -4 13.75 1.45
    -5 5 -4 14.55 1.18
    5 -5 4 16.94 1.18
    5 -5 4 15.82 1.57
    -6 5 -4 1.59 0.24
    -6 5 -4 1.13 0.32
    -6 5 -4 1.63 0.46
    -6 5 -4 1.94 0.44
    6 -5 4 1.05 0.4
    6 -5 4 1.4 0.35
    6 -5 4 1.12 0.22
    -7 5 -4 2.48 0.49
    -7 5 -4 2.34 0.29
    -7 5 -4 1.92 0.57
    -7 5 -4 1.51 0.4
    7 -5 4 2.11 0.55
    7 -5 4 2.39 0.44
    7 -5 4 2.32 0.32
    -8 5 -4 2.19 0.48
    -8 5 -4 2.76 0.52
    -8 5 -4 2.9 0.71
    8 -5 4 2.06 0.31
    8 -5 4 1.83 0.72
    -9 5 -4 -0.11 0.28
    -9 5 -4 -0.16 0.31
    -9 5 -4 0.38 0.6
    9 -5 4 0.03 0.23
    9 -5 4 0.3 0.41
    9 -5 4 0.5 0.34
    11 4 -4 19.06 1.71
    11 4 -4 20.7 1.77
    11 4 -4 17.7 1.53
    -11 -4 4 16.83 1.67
    -11 -4 4 18.24 1.83
    -11 -4 4 19.92 2.07
    -11 -4 4 15.02 1.63
    10 4 -4 3.18 0.56
    10 4 -4 2.64 0.51
    10 4 -4 3.34 0.46
    -10 -4 4 3.1 0.55
    -10 -4 4 1.67 0.52
    -10 -4 4 2.61 0.61
    -10 -4 4 1.39 0.7
    9 4 -4 15.46 1.51
    9 4 -4 18.69 1.67
    -9 -4 4 18.92 1.62
    -9 -4 4 17.83 1.92
    -9 -4 4 15.84 1.53
    8 4 -4 1.06 0.29
    8 4 -4 1.22 0.33
    -8 -4 4 0.6 0.58
    -8 -4 4 2.16 0.5
    -8 -4 4 2.08 0.45
    7 4 -4 1.53 0.34
    7 4 -4 1.86 0.35
    -7 -4 4 1.47 0.35
    -7 -4 4 1.69 0.63
    -7 -4 4 1.45 0.35
    6 4 -4 23.21 1.75
    6 4 -4 19.92 1.68
    6 4 -4 20.23 1.67
    6 4 -4 19.29 1.77
    -6 -4 4 23.49 2.03
    -6 -4 4 20.32 1.68
    -6 -4 4 20.78 1.74
    -6 -4 4 19.7 1.7
    5 4 -4 0.33 0.44
    5 4 -4 0.36 0.15
    5 4 -4 0.35 0.17
    5 4 -4 0.36 0.15
    -5 -4 4 0.16 0.14
    -5 -4 4 0.25 0.16
    -5 -4 4 0.07 0.1
    4 4 -4 84.76 6.32
    4 4 -4 86.57 6.34
    4 4 -4 80.96 6.4
    -4 -4 4 81.03 6.34
    -4 -4 4 99.49 6.65
    -4 -4 4 86.91 6.35
    -4 -4 4 93.12 6.44
    3 4 -4 70.16 5.14
    3 4 -4 64.87 5.11
    3 4 -4 67.35 5.22
    -3 -4 4 80.57 5.45
    -3 -4 4 68.06 5.21
    -3 -4 4 73.63 5.15
    2 4 -4 31.71 2.57
    2 4 -4 33 2.62
    2 4 -4 34.34 2.51
    2 4 -4 34.48 2.53
    -2 -4 4 34.5 2.52
    -2 -4 4 37.86 2.57
    -2 -4 4 34.98 2.63
    -2 -4 4 31.06 2.59
    1 4 -4 40.83 3.24
    1 4 -4 43.17 3.32
    1 4 -4 47.12 3.38
    -1 -4 4 42.14 3.33
    -1 -4 4 43.32 3.26
    -1 -4 4 51.31 3.39
    0 4 -4 1.13 0.19
    0 4 -4 1.1 0.23
    0 4 -4 0.95 0.23
    0 -4 4 1.41 0.29
    0 -4 4 1.12 0.25
    0 -4 4 1.25 0.21
    -1 4 -4 0.7 0.21
    -1 4 -4 1.18 0.16
    -1 4 -4 1.35 0.31
    -1 4 -4 0.96 0.19
    1 -4 4 0.62 0.2
    1 -4 4 0.6 0.21
    1 -4 4 0.84 0.18
    1 -4 4 0.95 0.29
    -2 4 -4 33.26 2.59
    -2 4 -4 37.12 2.69
    -2 4 -4 33.9 2.52
    -2 4 -4 33.81 2.7
    2 -4 4 34.42 2.58
    2 -4 4 37.06 2.7
    -3 4 -4 5.91 0.68
    -3 4 -4 6.2 0.63
    -3 4 -4 4.86 0.47
    -3 4 -4 5.95 0.57
    3 -4 4 5.58 0.55
    3 -4 4 5.59 0.64
    3 -4 4 6.63 0.48
    -4 4 -4 94.38 7.52
    -4 4 -4 104.93 7.6
    -4 4 -4 102.44 7.41
    -4 4 -4 108.48 7.69
    4 -4 4 112.52 7.4
    4 -4 4 98.98 7.5
    4 -4 4 105.98 7.64
    -5 4 -4 1.64 0.35
    -5 4 -4 2.12 0.57
    -5 4 -4 3 0.6
    -5 4 -4 2.43 0.25
    5 -4 4 2.17 0.39
    5 -4 4 2.27 0.26
    5 -4 4 1.75 0.4
    -6 4 -4 14.29 1.37
    -6 4 -4 13.65 1.22
    -6 4 -4 13.46 1.05
    -6 4 -4 12.05 1.2
    6 -4 4 13.89 1.18
    6 -4 4 14.72 1.04
    6 -4 4 11.41 1.25
    -7 4 -4 6.22 1.02
    -7 4 -4 6.57 0.73
    -7 4 -4 5.19 0.68
    7 -4 4 6.05 0.67
    7 -4 4 5.79 0.52
    7 -4 4 5.78 0.77
    -8 4 -4 1.71 0.43
    -8 4 -4 2.46 0.64
    8 -4 4 2.72 0.33
    8 -4 4 2.11 0.43
    8 -4 4 3.05 0.64
    -9 4 -4 2.92 0.55
    -9 4 -4 1.65 0.48
    -9 4 -4 3.23 0.8
    9 -4 4 2.3 0.62
    9 -4 4 2.3 0.51
    9 -4 4 2.88 0.45
    -10 4 -4 8.41 1.34
    -10 4 -4 6.88 0.99
    -10 4 -4 7.44 0.95
    10 -4 4 8.38 0.95
    10 -4 4 6.45 0.7
    10 -4 4 6.54 1.11
    -12 -3 4 0.96 0.63
    11 3 -4 3.29 0.64
    11 3 -4 3.27 0.57
    11 3 -4 3.56 0.52
    -11 -3 4 3.97 0.81
    -11 -3 4 2.23 0.55
    -11 -3 4 2.29 0.54
    10 3 -4 25.7 2.06
    10 3 -4 26.35 2.2
    10 3 -4 26.26 2.17
    -10 -3 4 26.17 2.28
    -10 -3 4 24.95 2.19
    9 3 -4 32.82 2.78
    9 3 -4 33.87 2.67
    -9 -3 4 36.36 3.13
    -9 -3 4 35 2.79
    -9 -3 4 36.85 2.88
    8 3 -4 5.41 0.62
    8 3 -4 5.19 0.62
    -8 -3 4 5.67 0.73
    -8 -3 4 4.97 0.63
    7 3 -4 0.5 0.2
    7 3 -4 0.16 0.16
    -7 -3 4 0.54 0.21
    -7 -3 4 0.39 0.17
    -7 -3 4 0.61 0.27
    6 3 -4 -0.1 0.29
    6 3 -4 0.04 0.1
    6 3 -4 0.14 0.16
    6 3 -4 -0.12 0.1
    -6 -3 4 -0.12 0.28
    -6 -3 4 -0.14 0.1
    -6 -3 4 -0.08 0.14
    -6 -3 4 -0.04 0.12
    5 3 -4 7.34 0.77
    5 3 -4 9.97 0.86
    5 3 -4 9.22 0.81
    -5 -3 4 9.33 0.84
    -5 -3 4 9.41 1.08
    -5 -3 4 9.62 0.84
    -5 -3 4 8.35 0.79
    4 3 -4 11.36 0.92
    4 3 -4 9.84 0.86
    4 3 -4 9.96 0.85
    4 3 -4 9.49 0.93
    -4 -3 4 9.87 0.86
    -4 -3 4 10.52 0.94
    -4 -3 4 10.47 0.91
    3 3 -4 0.88 0.23
    3 3 -4 0.36 0.17
    3 3 -4 0.5 0.14
    -3 -3 4 0.88 0.26
    -3 -3 4 0.69 0.32
    -3 -3 4 0.26 0.12
    -3 -3 4 0.33 0.15
    -3 -3 4 0.22 0.11
    2 3 -4 186.58 13.27
    2 3 -4 185.67 13.29
    2 3 -4 183.75 13.37
    2 3 -4 187.6 13.41
    -2 -3 4 194.44 13.37
    -2 -3 4 159.54 13.36
    -2 -3 4 190.39 13.29
    -2 -3 4 207.13 13.54
    1 3 -4 37.04 2.73
    1 3 -4 40.04 2.77
    1 3 -4 36.87 2.67
    1 3 -4 35.65 2.65
    -1 -3 4 35.96 2.65
    -1 -3 4 34.81 2.7
    -1 -3 4 34.77 2.73
    0 3 -4 15.7 1.37
    0 3 -4 17.17 1.35
    0 3 -4 17.05 1.29
    0 -3 4 18.08 1.37
    0 -3 4 16.28 1.36
    0 -3 4 18.58 1.3
    -1 3 -4 10.52 0.94
    -1 3 -4 11.58 0.83
    -1 3 -4 11.6 0.96
    1 -3 4 10.18 0.94
    1 -3 4 12.18 1
    1 -3 4 11.03 0.93
    1 -3 4 10.24 0.87
    -2 3 -4 0.45 0.19
    -2 3 -4 0.44 0.13
    -2 3 -4 0.59 0.1
    -2 3 -4 0.47 0.18
    2 -3 4 0.41 0.15
    2 -3 4 0.4 0.14
    -3 3 -4 1.38 0.3
    -3 3 -4 1.15 0.14
    -3 3 -4 1.03 0.22
    -3 3 -4 1.55 0.31
    3 -3 4 1.19 0.22
    3 -3 4 0.79 0.24
    -4 3 -4 21.04 1.63
    -4 3 -4 20.72 1.52
    -4 3 -4 19.89 1.73
    -4 3 -4 20.66 1.67
    4 -3 4 21.08 1.51
    4 -3 4 20.81 1.61
    4 -3 4 19.79 1.7
    -5 3 -4 11.69 1.14
    -5 3 -4 12.57 1.19
    -5 3 -4 12.41 1.06
    -5 3 -4 11.26 0.92
    5 -3 4 11.74 1.03
    5 -3 4 13.05 0.92
    5 -3 4 11.46 1.12
    -6 3 -4 62.42 5.01
    -6 3 -4 69.64 5.05
    -6 3 -4 71.6 5.19
    6 -3 4 70.22 5
    6 -3 4 68.79 4.84
    6 -3 4 63.18 5.09
    -7 3 -4 1.16 0.37
    -7 3 -4 0.71 0.25
    7 -3 4 0.7 0.25
    7 -3 4 1.81 0.69
    -8 3 -4 18.92 1.84
    -8 3 -4 18.59 1.69
    8 -3 4 20.53 1.47
    8 -3 4 21.35 1.68
    8 -3 4 16.88 1.73
    -9 3 -4 -0.08 0.2
    -9 3 -4 0.37 0.31
    -9 3 -4 0 0.33
    9 -3 4 0.48 0.36
    9 -3 4 0.43 0.39
    9 -3 4 0.35 0.16
    -10 3 -4 -0.42 0.25
    -10 3 -4 -0.56 0.28
    10 -3 4 0.2 0.19
    10 -3 4 -0.03 0.31
    10 -3 4 -0.58 0.31
    11 2 -4 -0.25 0.32
    11 2 -4 0.08 0.22
    11 2 -4 -0.06 0.33
    -11 -2 4 0 0.29
    -11 -2 4 0.42 0.52
    -11 -2 4 -0.46 0.26
    10 2 -4 23.64 1.82
    10 2 -4 22.65 1.97
    10 2 -4 23.16 1.92
    -10 -2 4 22.77 1.96
    -10 -2 4 22.87 2.06
    -10 -2 4 20.8 2.18
    -10 -2 4 22.14 1.93
    9 2 -4 1.62 0.32
    9 2 -4 1.13 0.33
    -9 -2 4 1.25 0.34
    -9 -2 4 1.53 0.38
    8 2 -4 48.41 3.55
    8 2 -4 43.7 3.48
    8 2 -4 44.56 3.41
    -8 -2 4 46.78 3.59
    -8 -2 4 48.52 3.82
    -8 -2 4 42.75 3.49
    7 2 -4 13.12 1.2
    7 2 -4 13.94 1.15
    7 2 -4 13.89 1.24
    -7 -2 4 13.42 1.21
    -7 -2 4 15 1.29
    -7 -2 4 14.68 1.23
    6 2 -4 9.21 0.95
    6 2 -4 8.82 0.87
    -6 -2 4 10.35 0.89
    -6 -2 4 9.23 0.91
    -6 -2 4 9.89 0.88
    5 2 -4 20.57 1.51
    5 2 -4 17.73 1.5
    5 2 -4 19.61 1.49
    -5 -2 4 14.95 1.64
    -5 -2 4 19.12 1.53
    -5 -2 4 19.51 1.51
    4 2 -4 25.72 1.94
    4 2 -4 27.14 1.95
    4 2 -4 26.38 1.96
    -4 -2 4 27.47 1.97
    -4 -2 4 22.62 2.14
    -4 -2 4 23.96 1.93
    -4 -2 4 26.08 1.97
    3 2 -4 0.43 0.22
    3 2 -4 0.48 0.14
    3 2 -4 0.85 0.2
    3 2 -4 0.6 0.14
    -3 -2 4 0.46 0.17
    -3 -2 4 0.2 0.11
    -3 -2 4 0.25 0.1
    -3 -2 4 0.24 0.24
    2 2 -4 20.01 1.78
    2 2 -4 24.47 1.79
    2 2 -4 23.93 1.9
    2 2 -4 23.81 1.71
    2 2 -4 23.44 1.72
    -2 -2 4 19.91 1.8
    -2 -2 4 23.74 1.73
    -2 -2 4 25.32 1.73
    -2 -2 4 24.8 1.79
    -2 -2 4 23.72 1.94
    1 2 -4 0.55 0.15
    1 2 -4 0.61 0.12
    -1 -2 4 0.59 0.17
    -1 -2 4 0.54 0.1
    -1 -2 4 0.87 0.14
    0 2 -4 84.92 6.06
    0 2 -4 81.24 6.02
    0 2 -4 90.06 6.23
    0 2 -4 86.43 6.11
    0 2 -4 86.51 6.12
    0 -2 4 78.91 6.03
    0 -2 4 81.44 6.12
    0 -2 4 86.37 6.08
    0 -2 4 80.95 6.09
    0 -2 4 90.12 6.21
    -1 2 -4 0.05 0.11
    -1 2 -4 0.23 0.07
    -1 2 -4 0.14 0.07
    -1 2 -4 0.14 0.09
    1 -2 4 0.3 0.12
    1 -2 4 0.43 0.09
    1 -2 4 0.58 0.22
    1 -2 4 0.47 0.19
    -2 2 -4 37.75 2.95
    -2 2 -4 38.94 2.95
    -2 2 -4 38.92 2.83
    2 -2 4 37.04 2.88
    2 -2 4 46.41 2.97
    -3 2 -4 0.2 0.1
    -3 2 -4 0.2 0.13
    -3 2 -4 0.28 0.08
    3 -2 4 0.29 0.07
    3 -2 4 0.32 0.16
    3 -2 4 0.19 0.11
    -4 2 -4 2.26 0.2
    -4 2 -4 2.27 0.41
    -4 2 -4 2.14 0.3
    4 -2 4 2.36 0.38
    4 -2 4 2.08 0.2
    4 -2 4 2 0.28
    -5 2 -4 13.82 1.22
    -5 2 -4 12.67 1.11
    5 -2 4 13.25 1.11
    5 -2 4 12.86 0.99
    5 -2 4 13.91 1.19
    -6 2 -4 37.72 2.95
    -6 2 -4 34.78 2.83
    6 -2 4 35.86 2.9
    6 -2 4 37.33 2.66
    6 -2 4 38.8 2.82
    -7 2 -4 4.88 0.72
    -7 2 -4 4.9 0.62
    7 -2 4 6.28 0.48
    7 -2 4 5.35 0.68
    7 -2 4 6.23 0.65
    -8 2 -4 52.47 3.97
    -8 2 -4 49.46 3.84
    8 -2 4 47.32 3.91
    8 -2 4 49.34 3.79
    8 -2 4 50.31 3.59
    -9 2 -4 0.68 0.41
    9 -2 4 1.84 0.41
    9 -2 4 1.22 0.2
    9 -2 4 0.9 0.32
    -10 2 -4 1.38 0.53
    -10 2 -4 3.62 0.63
    10 -2 4 3.35 0.35
    10 -2 4 2.66 0.51
    10 -2 4 2.26 0.57
    -11 2 -4 0.51 0.61
    -11 2 -4 -0.16 0.3
    11 -2 4 0.19 0.42
    11 -2 4 0.18 0.22
    11 -2 4 0.24 0.38
    11 1 -4 0.33 0.37
    11 1 -4 -0.04 0.22
    11 1 -4 0.61 0.67
    -11 -1 4 0.18 0.37
    -11 -1 4 -0.36 0.26
    10 1 -4 6.58 0.67
    10 1 -4 6.25 0.85
    10 1 -4 6.77 0.85
    -10 -1 4 6.85 0.81
    -10 -1 4 6.57 0.78
    -10 -1 4 5.71 0.91
    9 1 -4 14.14 1.44
    9 1 -4 17.34 1.34
    9 1 -4 16.97 1.55
    -9 -1 4 18.01 1.57
    -9 -1 4 14.49 1.39
    8 1 -4 31.99 2.46
    8 1 -4 28.22 2.36
    8 1 -4 30.05 2.49
    -8 -1 4 30.32 2.54
    -8 -1 4 34.84 2.6
    -8 -1 4 31.84 2.73
    7 1 -4 3.73 0.48
    7 1 -4 3.06 0.48
    7 1 -4 2.63 0.36
    -7 -1 4 3.04 0.42
    -7 -1 4 3.42 0.54
    -7 -1 4 3.3 0.54
    6 1 -4 94.44 7.61
    6 1 -4 104.18 7.49
    6 1 -4 105.41 7.49
    6 1 -4 93.42 7.39
    -6 -1 4 104.63 7.45
    -6 -1 4 105.84 7.52
    -6 -1 4 110.07 7.74
    -6 -1 4 104.97 7.47
    5 1 -4 26.1 2.36
    5 1 -4 28.49 2.17
    5 1 -4 29.29 2.21
    5 1 -4 28.59 2.23
    -5 -1 4 28.31 2.2
    -5 -1 4 33.28 2.49
    -5 -1 4 27.97 2.25
    -5 -1 4 30.54 2.31
    4 1 -4 14.8 1.16
    4 1 -4 13.62 1.13
    4 1 -4 13.01 1.13
    -4 -1 4 13.94 1.14
    -4 -1 4 15.85 1.15
    -4 -1 4 14.81 1.17
    3 1 -4 0.53 0.23
    3 1 -4 0.58 0.15
    3 1 -4 0.68 0.16
    3 1 -4 0.76 0.15
    -3 -1 4 0.57 0.14
    -3 -1 4 0.49 0.15
    -3 -1 4 0.63 0.16
    -3 -1 4 0.75 0.29
    2 1 -4 35.59 2.58
    2 1 -4 36.97 2.73
    2 1 -4 35.32 2.54
    2 1 -4 32.64 2.54
    2 1 -4 38.27 2.65
    -2 -1 4 36.36 2.54
    -2 -1 4 30.63 2.72
    -2 -1 4 39.01 2.69
    -2 -1 4 35.06 2.55
    -2 -1 4 29.68 2.61
    -2 -1 4 36.4 2.58
    1 1 -4 33.91 2.5
    1 1 -4 31.58 2.36
    1 1 -4 29.14 2.29
    1 1 -4 33.55 2.31
    -1 -1 4 29.42 2.46
    -1 -1 4 33.19 2.31
    -1 -1 4 30.3 2.4
    -1 -1 4 36.26 2.52
    -1 -1 4 31.76 2.35
    0 1 -4 81.94 6.21
    0 1 -4 91.88 6.16
    0 1 -4 79.92 6.13
    0 1 -4 91.42 6.29
    0 -1 4 80.35 6.12
    0 -1 4 76.81 6.06
    0 -1 4 86.1 6.24
    0 -1 4 89.37 6.26
    0 -1 4 92.55 6.18
    -1 1 -4 59.72 4.17
    -1 1 -4 51.74 3.98
    -1 1 -4 54.38 4
    -1 1 -4 52.26 3.94
    1 -1 4 59.29 4.04
    1 -1 4 54.58 3.98
    -2 1 -4 198.67 14.32
    -2 1 -4 205.23 14.36
    -2 1 -4 202.29 14.52
    2 -1 4 205.81 14.31
    2 -1 4 197.55 14.36
    2 -1 4 200.85 14.35
    -3 1 -4 2.07 0.25
    -3 1 -4 2.21 0.34
    3 -1 4 2.17 0.29
    3 -1 4 1.9 0.24
    -4 1 -4 0.37 0.17
    -4 1 -4 0.45 0.15
    4 -1 4 0.39 0.14
    4 -1 4 0.2 0.12
    -5 1 -4 3.77 0.47
    -5 1 -4 2.54 0.37
    5 -1 4 2.81 0.41
    5 -1 4 3.99 0.28
    5 -1 4 3.09 0.38
    -6 1 -4 0.16 0.13
    -6 1 -4 0.12 0.19
    6 -1 4 -0.06 0.09
    6 -1 4 0.15 0.07
    6 -1 4 0.18 0.17
    -7 1 -4 35.77 2.79
    -7 1 -4 37.88 2.9
    7 -1 4 35.81 2.59
    7 -1 4 37.33 2.76
    7 -1 4 32 2.81
    -8 1 -4 7.44 0.96
    -8 1 -4 7.85 0.86
    8 -1 4 9.13 0.86
    8 -1 4 8.44 0.67
    8 -1 4 8.47 0.95
    -9 1 -4 43.06 3.43
    -9 1 -4 44.12 3.61
    9 -1 4 45.29 3.39
    9 -1 4 42.41 3.48
    9 -1 4 43.47 3.17
    -10 1 -4 15.72 1.48
    -10 1 -4 15.12 1.6
    10 -1 4 15.41 1.22
    10 -1 4 15.65 1.54
    10 -1 4 18.26 1.77
    -11 1 -4 -0.26 0.83
    -11 1 -4 0.26 0.34
    11 -1 4 0.75 0.37
    11 -1 4 0.71 0.22
    11 -1 4 0.39 0.42
    11 0 -4 1.21 0.29
    11 0 -4 1.63 0.49
    11 0 -4 0.48 0.39
    -11 0 4 0.7 0.43
    -11 0 4 0.58 0.38
    -11 0 4 1.27 0.52
    10 0 -4 0.28 0.29
    10 0 -4 0.65 0.29
    10 0 -4 0.3 0.18
    -10 0 4 0.67 0.43
    -10 0 4 0.15 0.29
    9 0 -4 3.19 0.4
    9 0 -4 2.37 0.45
    9 0 -4 4.11 0.69
    -9 0 4 2.57 0.51
    -9 0 4 4.68 0.78
    -9 0 4 2.26 0.49
    8 0 -4 -0.18 0.59
    8 0 -4 0.97 0.24
    8 0 -4 1.07 0.31
    8 0 -4 1.79 0.3
    -8 0 4 1.46 0.33
    -8 0 4 1.34 0.52
    7 0 -4 1.21 0.28
    7 0 -4 1.27 0.33
    7 0 -4 1.19 0.24
    7 0 -4 0.59 0.43
    -7 0 4 0.6 0.41
    -7 0 4 1.09 0.27
    -7 0 4 1.35 0.37
    6 0 -4 80.65 5.56
    6 0 -4 76.01 5.61
    6 0 -4 67.46 5.55
    6 0 -4 80.82 5.79
    -6 0 4 71.92 5.58
    -6 0 4 76.71 5.64
    -6 0 4 66.35 5.51
    -6 0 4 87.93 5.87
    5 0 -4 7.35 0.74
    5 0 -4 7.05 0.7
    5 0 -4 8.94 0.7
    -5 0 4 8.48 0.7
    -5 0 4 7.81 0.74
    -5 0 4 7.98 0.77
    4 0 -4 142.82 11.29
    4 0 -4 154.78 11.15
    4 0 -4 156.71 11.09
    4 0 -4 156.7 11.11
    -4 0 4 149.81 11.13
    -4 0 4 153.4 11.35
    -4 0 4 168.26 11.37
    -4 0 4 162.46 11.1
    3 0 -4 0.57 0.14
    3 0 -4 0.4 0.11
    3 0 -4 0.28 0.12
    -3 0 4 0.61 0.19
    -3 0 4 0.43 0.13
    -3 0 4 0.45 0.15
    2 0 -4 34.02 2.65
    2 0 -4 33.89 2.58
    2 0 -4 33.2 2.74
    2 0 -4 37.19 2.56
    2 0 -4 35.66 2.56
    2 0 -4 35.36 2.57
    -2 0 4 40.05 2.79
    -2 0 4 34.01 2.73
    -2 0 4 34.77 2.57
    -2 0 4 36.16 2.57
    -2 0 4 35.52 2.58
    1 0 -4 20.02 1.39
    1 0 -4 16.81 1.55
    1 0 -4 17.72 1.52
    1 0 -4 19.16 1.37
    1 0 -4 18.68 1.44
    -1 0 4 18.4 1.36
    -1 0 4 18.71 1.34
    -1 0 4 18.96 1.55
    -1 0 4 18.4 1.44
    0 0 -4 26.36 2.16
    0 0 -4 29.06 2.21
    0 0 -4 32.92 2.3
    0 0 -4 26.78 2.14
    0 0 -4 27.61 2.32
    0 0 4 31.57 2.35
    0 0 4 33.77 2.31
    0 0 4 30.47 2.22
    -1 0 -4 40.92 2.79
    -1 0 -4 36.34 2.77
    -1 0 -4 35.22 2.93
    -1 0 -4 40.89 2.84
    -1 0 -4 37.9 2.76
    -1 0 -4 37.19 2.99
    1 0 4 40.23 2.79
    1 0 4 39.96 2.9
    1 0 4 40.97 3
    -2 0 -4 217.47 16.1
    -2 0 -4 234.99 16.29
    -2 0 -4 229.9 16.09
    -2 0 -4 217.03 16.06
    2 0 4 229.51 16.25
    2 0 4 223.45 16.06
    2 0 4 234.33 16.08
    -3 0 -4 21.65 1.69
    -3 0 -4 25.41 1.88
    3 0 4 20.89 1.67
    3 0 4 20.64 1.65
    -4 0 -4 130.1 8.9
    -4 0 -4 123.34 8.84
    4 0 4 109.56 8.86
    4 0 4 130.47 8.84
    -5 0 -4 0.24 0.16
    -5 0 -4 0.54 0.34
    -5 0 -4 0.27 0.14
    5 0 4 0.23 0.15
    5 0 4 0.14 0.11
    -6 0 -4 3.2 0.52
    -6 0 -4 3.45 0.64
    -6 0 -4 2.93 0.38
    6 0 4 1.98 0.29
    6 0 4 3.03 0.38
    6 0 4 2.89 0.46
    -7 0 -4 25.53 1.97
    -7 0 -4 23.44 2.02
    7 0 4 24.86 1.94
    7 0 4 23.55 1.77
    7 0 4 24.07 2
    -8 0 -4 0.76 0.32
    -8 0 -4 0.86 0.76
    -8 0 -4 0.75 0.24
    8 0 4 0.55 0.12
    8 0 4 0.39 0.23
    8 0 4 0.36 0.22
    -9 0 -4 43.55 3.56
    -9 0 -4 47.75 3.7
    9 0 4 41.02 3.58
    9 0 4 49.31 3.55
    9 0 4 47.09 3.33
    -10 0 -4 1.78 0.55
    -10 0 -4 2.03 0.42
    10 0 4 1.57 0.24
    10 0 4 1.71 0.39
    10 0 4 1.67 0.46
    -11 0 -4 3.9 0.88
    -11 0 -4 4.39 0.8
    11 0 4 2.99 0.4
    11 0 4 4.91 0.64
    11 0 4 3 0.66
    11 -1 -4 0.32 0.36
    11 -1 -4 0.28 0.27
    11 -1 -4 1.36 0.42
    -11 1 4 0.4 0.33
    -11 1 4 -0.07 0.39
    -11 1 4 1.3 0.59
    10 -1 -4 13.66 1.15
    10 -1 -4 13.5 1.29
    10 -1 -4 11.7 1.3
    -10 1 4 12.6 1.45
    -10 1 4 13.85 1.31
    -10 1 4 14.4 1.27
    9 -1 -4 1.95 0.47
    9 -1 -4 1.31 0.33
    9 -1 -4 2.24 0.37
    -9 1 4 1.29 0.33
    -9 1 4 2.94 0.6
    -9 1 4 1.96 0.4
    8 -1 -4 2.64 0.46
    8 -1 -4 3.23 0.37
    8 -1 -4 2.78 0.5
    -8 1 4 2.89 0.46
    -8 1 4 2.29 0.55
    7 -1 -4 0.19 0.19
    7 -1 -4 0.05 0.31
    7 -1 -4 0.24 0.43
    7 -1 -4 0.29 0.13
    -7 1 4 0.26 0.13
    -7 1 4 0.19 0.22
    6 -1 -4 9.46 0.82
    6 -1 -4 9.2 0.77
    6 -1 -4 8.75 0.87
    -6 1 4 9 0.78
    -6 1 4 9.14 0.84
    -6 1 4 7.47 0.88
    5 -1 -4 71.07 5.36
    5 -1 -4 65.47 5.56
    5 -1 -4 70.25 5.43
    5 -1 -4 80.27 5.34
    -5 1 4 64.05 5.56
    -5 1 4 76.04 5.4
    -5 1 4 78.68 5.47
    -5 1 4 85.1 5.34
    4 -1 -4 50.7 3.93
    4 -1 -4 52.64 3.89
    4 -1 -4 49.59 3.86
    -4 1 4 54.16 3.85
    -4 1 4 56.49 3.97
    -4 1 4 56.34 3.92
    3 -1 -4 22.05 1.58
    3 -1 -4 20.25 1.61
    3 -1 -4 20.79 1.56
    -3 1 4 21.67 1.63
    -3 1 4 19.47 1.58
    2 -1 -4 20 1.57
    2 -1 -4 23.86 1.59
    2 -1 -4 20.56 1.76
    2 -1 -4 23.95 1.62
    -2 1 4 22.21 1.59
    -2 1 4 19.5 1.61
    -2 1 4 19.93 1.58
    1 -1 -4 8.88 0.65
    1 -1 -4 10.27 0.74
    1 -1 -4 8.07 0.67
    1 -1 -4 8.14 0.66
    1 -1 -4 10.3 0.86
    -1 1 4 7.95 0.65
    -1 1 4 9.57 0.91
    -1 1 4 7.14 0.68
    -1 1 4 7.8 0.66
    0 -1 -4 102.2 7.08
    0 -1 -4 90.39 7.27
    0 -1 -4 109.31 7.07
    0 1 4 111.14 7.07
    0 1 4 89.25 7.22
    0 1 4 89.24 7.12
    0 1 4 105.58 7.08
    -1 -1 -4 78.11 5.64
    -1 -1 -4 71.83 5.67
    -1 -1 -4 83.1 5.63
    -1 -1 -4 76.44 5.86
    -1 -1 -4 85.61 5.65
    -1 -1 -4 83.12 5.78
    1 1 4 81.1 5.69
    1 1 4 79.09 5.64
    1 1 4 84.67 5.63
    1 1 4 69.26 5.83
    -2 -1 -4 3.98 0.31
    -2 -1 -4 4.16 0.36
    -2 -1 -4 3.89 0.38
    2 1 4 4.16 0.38
    2 1 4 4.23 0.37
    2 1 4 4.6 0.32
    -3 -1 -4 197.86 13.59
    -3 -1 -4 192.16 13.77
    -3 -1 -4 200.1 13.61
    3 1 4 183.43 13.57
    3 1 4 189.78 13.56
    3 1 4 181.38 13.73
    -4 -1 -4 55.74 4.01
    -4 -1 -4 51.58 4.16
    -4 -1 -4 57.66 3.99
    4 1 4 55.55 4
    4 1 4 52.13 3.97
    -5 -1 -4 73.61 5.24
    -5 -1 -4 67.54 5.19
    5 1 4 74.13 5.19
    5 1 4 69.72 5.21
    -6 -1 -4 75.86 5.33
    -6 -1 -4 67.6 5.45
    -6 -1 -4 70.7 5.26
    6 1 4 77.67 5.27
    6 1 4 66.44 5.27
    6 1 4 71.85 5.12
    -7 -1 -4 0.86 0.29
    -7 -1 -4 0.85 0.27
    -7 -1 -4 0.36 0.45
    7 1 4 0.99 0.16
    7 1 4 1.08 0.3
    7 1 4 0.67 0.22
    -8 -1 -4 2.4 0.5
    -8 -1 -4 2.15 0.42
    -8 -1 -4 2.46 0.71
    8 1 4 2.04 0.43
    8 1 4 2.31 0.26
    8 1 4 2.43 0.45
    -9 -1 -4 0.49 0.25
    -9 -1 -4 0.08 1
    -9 -1 -4 1.16 0.37
    9 1 4 0.74 0.15
    9 1 4 0.2 0.22
    9 1 4 0.58 0.29
    -10 -1 -4 0.14 0.22
    -10 -1 -4 0.64 0.33
    10 1 4 -0.22 0.26
    10 1 4 0.41 0.24
    10 1 4 0 0.11
    -11 -1 -4 15.72 1.45
    -11 -1 -4 17.42 1.71
    11 1 4 14.63 1.15
    11 1 4 14.28 1.41
    11 1 4 11.71 1.44
    -12 -1 -4 1.72 0.59
    -12 -1 -4 1.46 0.64
    -12 -1 -4 1.89 0.71
    12 1 4 2.19 0.34
    12 1 4 1.5 0.49
    12 1 4 1.43 0.5
    10 -2 -4 19.82 1.67
    10 -2 -4 17.2 1.48
    10 -2 -4 16.86 1.71
    -10 2 4 18.12 1.69
    -10 2 4 18.24 1.59
    -10 2 4 19.99 1.87
    9 -2 -4 0.83 0.28
    9 -2 -4 1.15 0.39
    -9 2 4 1.06 0.34
    -9 2 4 1.88 0.57
    -9 2 4 0.71 0.33
    8 -2 -4 11.89 1.24
    8 -2 -4 13.19 1.09
    -8 2 4 12.62 1.14
    -8 2 4 15.87 1.42
    7 -2 -4 5.98 1.04
    7 -2 -4 6.51 0.79
    7 -2 -4 7.3 0.72
    7 -2 -4 7.95 0.66
    -7 2 4 7.33 0.68
    -7 2 4 6.89 0.87
    6 -2 -4 1.38 0.32
    6 -2 -4 0.66 0.21
    6 -2 -4 1.4 0.24
    -6 2 4 0.94 0.27
    -6 2 4 0.87 0.22
    -6 2 4 1.14 0.33
    5 -2 -4 21.72 1.94
    5 -2 -4 22.88 1.68
    5 -2 -4 21.27 1.86
    5 -2 -4 24.02 1.82
    -5 2 4 19.39 1.8
    -5 2 4 22.91 1.68
    -5 2 4 21.63 1.75
    4 -2 -4 5.98 0.55
    4 -2 -4 5.22 0.51
    4 -2 -4 6.26 0.62
    -4 2 4 6.72 0.58
    -4 2 4 6.02 0.63
    -4 2 4 5.39 0.52
    3 -2 -4 26.01 2.15
    3 -2 -4 24.34 2.28
    3 -2 -4 28.8 2.09
    3 -2 -4 32.39 2.12
    -3 2 4 26.02 2.18
    -3 2 4 28.84 2.12
    -3 2 4 31.06 2.1
    2 -2 -4 69.45 4.99
    2 -2 -4 66.66 4.99
    2 -2 -4 63.6 5.21
    -2 2 4 68.57 5.07
    -2 2 4 79.63 5.02
    -2 2 4 68.44 4.99
    1 -2 -4 163.44 10.82
    1 -2 -4 151.01 10.77
    1 -2 -4 152.48 10.77
    -1 2 4 147.27 10.77
    -1 2 4 146.73 10.82
    -1 2 4 148.93 10.77
    0 -2 -4 95.09 6.43
    0 -2 -4 95.53 6.45
    0 -2 -4 95.1 6.4
    0 -2 -4 87.54 6.39
    0 2 4 84.73 6.4
    0 2 4 77.99 6.43
    0 2 4 94.76 6.4
    0 2 4 88.12 6.64
    -1 -2 -4 21.36 1.77
    -1 -2 -4 21.49 1.83
    -1 -2 -4 25.67 1.99
    -1 -2 -4 25.52 1.74
    1 2 4 27.24 2.02
    1 2 4 22.76 1.74
    1 2 4 22.83 1.76
    1 2 4 25.98 1.76
    -2 -2 -4 14.67 1.04
    -2 -2 -4 13.22 0.98
    -2 -2 -4 14.22 1.23
    -2 -2 -4 12.91 1.02
    2 2 4 15.18 0.98
    2 2 4 11.09 1
    2 2 4 13.88 1.03
    2 2 4 12.68 1.02
    -3 -2 -4 91.26 6.24
    -3 -2 -4 90.49 6.23
    -3 -2 -4 90.58 6.43
    3 2 4 82.3 6.22
    3 2 4 86.54 6.4
    3 2 4 86.61 6.23
    3 2 4 79.3 6.16
    -4 -2 -4 16.63 1.36
    -4 -2 -4 13.27 1.13
    -4 -2 -4 12.99 1.14
    4 2 4 12.64 1.13
    4 2 4 16.39 1.32
    4 2 4 14.19 1.03
    4 2 4 13.34 1.12
    -5 -2 -4 114.16 7.83
    -5 -2 -4 102.7 7.96
    -5 -2 -4 101.83 7.78
    5 2 4 101.09 7.79
    5 2 4 120.22 7.8
    -6 -2 -4 0.63 0.25
    -6 -2 -4 0.75 0.21
    6 2 4 1.06 0.24
    6 2 4 0.86 0.26
    -7 -2 -4 21.18 1.96
    -7 -2 -4 21.8 1.81
    -7 -2 -4 21.39 1.75
    7 2 4 21.1 1.77
    7 2 4 22.15 1.75
    -8 -2 -4 2.19 0.7
    -8 -2 -4 3.95 0.52
    -8 -2 -4 4.11 0.65
    8 2 4 4.4 0.38
    8 2 4 4.12 0.55
    8 2 4 3.04 0.5
    -9 -2 -4 0.26 0.18
    -9 -2 -4 1.11 0.82
    -9 -2 -4 0.22 0.23
    9 2 4 0.82 0.31
    9 2 4 0.57 0.44
    9 2 4 0.16 0.11
    -10 -2 -4 0.09 0.31
    10 2 4 -0.05 0.1
    10 2 4 0.42 0.3
    10 2 4 0.57 0.22
    -11 -2 -4 6.65 1.07
    -11 -2 -4 7.3 0.89
    -11 -2 -4 8.22 1.22
    11 2 4 6.67 0.85
    11 2 4 7.03 0.95
    11 2 4 7.27 0.65
    -12 -2 -4 2.4 0.71
    -12 -2 -4 3.46 0.79
    -12 -2 -4 3.01 0.62
    12 2 4 2.57 0.38
    12 2 4 1.74 0.55
    12 2 4 1.91 0.58
    10 -3 -4 1.61 0.52
    10 -3 -4 1.91 0.36
    10 -3 -4 2.86 0.55
    -10 3 4 1.94 0.42
    -10 3 4 1.66 0.49
    -10 3 4 2.31 0.53
    -10 3 4 1.42 0.64
    9 -3 -4 19.55 1.84
    9 -3 -4 22.44 1.76
    9 -3 -4 19.49 1.59
    -9 3 4 22.5 1.63
    -9 3 4 18.54 2
    -9 3 4 19.22 1.93
    -9 3 4 16.1 1.85
    8 -3 -4 18.6 1.85
    8 -3 -4 20.27 1.66
    8 -3 -4 24.19 1.8
    -8 3 4 22.02 1.99
    -8 3 4 20.56 1.7
    -8 3 4 21.51 1.67
    -8 3 4 21.18 1.81
    7 -3 -4 6.26 0.68
    7 -3 -4 6.49 0.62
    7 -3 -4 6.44 0.78
    -7 3 4 6.77 0.62
    -7 3 4 6.8 0.86
    6 -3 -4 18.53 1.45
    6 -3 -4 17.13 1.53
    6 -3 -4 15.92 1.7
    6 -3 -4 17.13 1.37
    -6 3 4 17.84 1.61
    -6 3 4 18.1 1.36
    5 -3 -4 0.24 0.19
    5 -3 -4 0.04 0.12
    5 -3 -4 0.06 0.1
    -5 3 4 0.3 0.15
    -5 3 4 0.09 0.1
    -5 3 4 0.52 0.24
    4 -3 -4 2.3 0.3
    4 -3 -4 2.65 0.44
    4 -3 -4 2.06 0.26
    -4 3 4 2.68 0.36
    -4 3 4 2.32 0.32
    -4 3 4 1.95 0.43
    3 -3 -4 28.01 2.21
    3 -3 -4 31.45 2.47
    3 -3 -4 28.89 2.18
    3 -3 -4 29.5 2.3
    -3 3 4 29.16 2.23
    -3 3 4 28.92 2.32
    -3 3 4 31.14 2.2
    2 -3 -4 12.33 0.91
    2 -3 -4 13.04 1
    2 -3 -4 10.15 0.87
    -2 3 4 10.32 0.88
    -2 3 4 11.34 0.91
    -2 3 4 11.36 1
    1 -3 -4 373.49 24.43
    1 -3 -4 299.41 24.47
    -1 3 4 359.08 24.41
    -1 3 4 330.56 24.49
    -1 3 4 359.73 24.42
    0 -3 -4 42.89 3.04
    0 -3 -4 41.77 2.97
    0 -3 -4 41.58 2.95
    0 -3 -4 38.89 2.94
    0 3 4 40.56 2.96
    0 3 4 39.81 3.03
    0 3 4 40.54 2.95
    -1 -3 -4 120.64 8.96
    -1 -3 -4 125.01 9.01
    -1 -3 -4 127.66 8.97
    -1 -3 -4 116.73 8.92
    1 3 4 128.55 8.96
    1 3 4 124.96 8.93
    1 3 4 137.24 9.25
    -2 -3 -4 14.86 1.11
    -2 -3 -4 18.08 1.22
    -2 -3 -4 14.67 1.16
    2 3 4 14.29 1.37
    2 3 4 15.52 1.11
    2 3 4 14.45 1.15
    2 3 4 13.65 1.16
    -3 -3 -4 5.11 0.5
    -3 -3 -4 5.09 0.7
    -3 -3 -4 4.76 0.54
    -3 -3 -4 6.14 0.52
    3 3 4 5.29 0.72
    3 3 4 6.12 0.51
    3 3 4 5.42 0.44
    3 3 4 5.35 0.5
    -4 -3 -4 2.27 0.31
    -5 -3 -4 11.01 1.21
    -5 -3 -4 13.97 1.07
    -5 -3 -4 14.07 1.1
    5 3 4 14.37 1.08
    5 3 4 11.92 1.06
    5 3 4 10.41 1.15
    -6 -3 -4 19.86 1.71
    -6 -3 -4 18.83 1.73
    -6 -3 -4 24.44 1.96
    6 3 4 21.8 1.73
    6 3 4 22.8 1.73
    -7 -3 -4 83.95 6.63
    -7 -3 -4 92.66 6.7
    7 3 4 92.86 6.6
    7 3 4 90.64 6.61
    -8 -3 -4 2.55 0.46
    -8 -3 -4 2.89 0.53
    -8 -3 -4 1.81 0.47
    8 3 4 2.22 0.42
    8 3 4 2.08 0.45
    -9 -3 -4 12.75 1.23
    -9 -3 -4 14.38 1.34
    9 3 4 12.32 1.37
    9 3 4 14.19 1.27
    -10 -3 -4 2.15 0.57
    -10 -3 -4 2.89 0.6
    10 3 4 3.36 0.56
    10 3 4 2.52 0.53
    10 3 4 3.01 0.37
    -11 -3 -4 0.14 0.24
    -11 -3 -4 0.6 0.43
    -11 -3 -4 0.54 0.38
    11 3 4 0.26 0.18
    11 3 4 0.28 0.28
    11 3 4 0.21 0.28
    -12 -3 -4 4.51 1.41
    -12 -3 -4 4.13 0.79
    -12 -3 -4 3.84 0.84
    12 3 4 5.15 0.85
    12 3 4 3.64 0.73
    12 3 4 3.97 0.48
    10 -4 -4 0.42 0.38
    10 -4 -4 -0.72 0.43
    10 -4 -4 0.23 0.25
    -10 4 4 0.81 0.62
    -10 4 4 -0.24 0.36
    9 -4 -4 14.62 1.3
    9 -4 -4 13.73 1.15
    9 -4 -4 12.61 1.38
    -9 4 4 11.61 1.41
    -9 4 4 14.72 1.55
    -9 4 4 12.89 1.33
    8 -4 -4 3.62 0.67
    8 -4 -4 4.54 0.55
    8 -4 -4 4.89 0.58
    -8 4 4 2.93 0.74
    -8 4 4 3.18 0.61
    7 -4 -4 27.8 2.44
    7 -4 -4 30.55 2.24
    -7 4 4 30.45 2.4
    -7 4 4 28.27 2.53
    -7 4 4 29.4 2.24
    6 -4 -4 9.2 1
    6 -4 -4 11.81 0.92
    6 -4 -4 10.58 0.83
    6 -4 -4 7.86 1.22
    -6 4 4 9.02 0.91
    -6 4 4 8.75 0.83
    -6 4 4 8.76 1.03
    5 -4 -4 8.68 0.82
    5 -4 -4 7.91 1.04
    5 -4 -4 9.55 0.78
    -5 4 4 9.55 1.02
    -5 4 4 8.49 0.85
    -5 4 4 9.48 0.8
    4 -4 -4 4.06 0.52
    4 -4 -4 3.61 0.47
    4 -4 -4 3.77 0.43
    -4 4 4 3.05 0.42
    -4 4 4 4.08 0.57
    -4 4 4 3.88 0.4
    3 -4 -4 1.17 0.2
    3 -4 -4 1.22 0.46
    3 -4 -4 1.68 0.34
    3 -4 -4 0.87 0.2
    -3 4 4 1.65 0.29
    -3 4 4 1.49 0.24
    -3 4 4 1.17 0.31
    2 -4 -4 21.9 1.77
    2 -4 -4 24.28 1.91
    2 -4 -4 25.52 1.82
    -2 4 4 24.68 1.83
    -2 4 4 24.37 1.8
    -2 4 4 22.74 1.92
    1 -4 -4 96.34 7.55
    1 -4 -4 101.88 7.52
    1 -4 -4 103.13 7.66
    1 -4 -4 113.87 7.53
    -1 4 4 103.51 7.53
    -1 4 4 102.88 7.53
    -1 4 4 109.79 7.56
    -1 4 4 112.51 7.68
    0 -4 -4 9.29 0.77
    0 -4 -4 10.56 0.91
    0 -4 -4 9.46 0.81
    0 -4 -4 10.43 0.81
    0 4 4 11.38 0.95
    0 4 4 10.95 0.79
    0 4 4 9.21 0.8
    0 4 4 9.02 0.8
    -1 -4 -4 86.09 6.34
    -1 -4 -4 81.73 6.26
    -1 -4 -4 95.42 6.28
    -1 -4 -4 90.32 6.22
    1 4 4 88.94 6.22
    1 4 4 83.23 6.3
    1 4 4 89.11 6.26
    1 4 4 81.75 6.27
    -2 -4 -4 2.21 0.25
    -2 -4 -4 2.31 0.29
    -2 -4 -4 2.95 0.34
    -2 -4 -4 2.03 0.3
    2 4 4 2.99 0.29
    2 4 4 2.8 0.37
    2 4 4 2.16 0.55
    2 4 4 2.48 0.24
    -3 -4 -4 4.67 0.51
    -3 -4 -4 5.08 0.5
    -3 -4 -4 5.69 0.52
    3 4 4 4.98 0.48
    3 4 4 4.97 0.49
    -4 -4 -4 6.68 0.7
    -4 -4 -4 6.52 0.66
    -4 -4 -4 8.05 0.7
    4 4 4 6.94 0.58
    4 4 4 7.22 0.67
    4 4 4 8.87 0.7
    4 4 4 7.02 0.89
    -5 -4 -4 9.89 0.87
    -5 -4 -4 8.82 0.87
    -5 -4 -4 7.93 1.04
    -5 -4 -4 11.87 0.96
    5 4 4 10.03 0.75
    5 4 4 11.39 1.06
    5 4 4 8.75 0.86
    5 4 4 9.77 0.87
    -6 -4 -4 14.58 1.23
    -6 -4 -4 12.61 1.17
    -6 -4 -4 13.23 1.15
    -6 -4 -4 13 1.33
    6 4 4 11.92 1.13
    6 4 4 12.43 1.14
    6 4 4 15.63 1.29
    -7 -4 -4 50.95 3.82
    -7 -4 -4 49.18 3.73
    -7 -4 -4 52.75 3.8
    7 4 4 49.15 3.74
    7 4 4 45.52 3.72
    -8 -4 -4 0.32 0.26
    -8 -4 -4 0.24 0.21
    -8 -4 -4 0.29 0.19
    8 4 4 0.22 0.21
    8 4 4 0.32 0.17
    -9 -4 -4 25 2.13
    -9 -4 -4 25.48 2.06
    -9 -4 -4 21.82 2.43
    9 4 4 25.69 2.07
    9 4 4 24.23 2.33
    -10 -4 -4 3.18 0.79
    -10 -4 -4 3.06 0.63
    -10 -4 -4 2.67 0.66
    10 4 4 3.04 0.6
    10 4 4 3.37 0.57
    -11 -4 -4 5.28 0.73
    -11 -4 -4 5.29 0.94
    -11 -4 -4 3.97 0.74
    11 4 4 4.75 0.74
    11 4 4 4.8 0.51
    11 4 4 4.61 0.75
    -12 -4 -4 0.21 0.44
    -12 -4 -4 0.73 0.36
    12 4 4 0.23 0.22
    12 4 4 1.23 0.45
    12 4 4 0.52 0.41
    9 -5 -4 1.62 0.58
    9 -5 -4 1.07 0.29
    9 -5 -4 1.24 0.43
    -9 5 4 1.02 0.58
    -9 5 4 0.72 0.42
    8 -5 -4 2.47 0.52
    8 -5 -4 2.81 0.64
    8 -5 -4 2.11 0.36
    -8 5 4 2.43 0.43
    -8 5 4 2.74 0.56
    7 -5 -4 35.31 2.77
    7 -5 -4 38.84 2.86
    -7 5 4 39.11 3.12
    -7 5 4 33.18 2.9
    -7 5 4 37.71 2.77
    -7 5 4 35.4 2.79
    6 -5 -4 0.17 0.19
    6 -5 -4 0.07 0.12
    6 -5 -4 -0.1 0.21
    -6 5 4 0.09 0.18
    -6 5 4 0.1 0.26
    -6 5 4 0.17 0.16
    5 -5 -4 39.76 3.19
    5 -5 -4 42.95 3.27
    5 -5 -4 37.99 3.38
    -5 5 4 43.33 3.23
    -5 5 4 45.3 3.51
    -5 5 4 47.08 3.34
    -5 5 4 46.72 3.21
    4 -5 -4 7.91 1.35
    4 -5 -4 9.39 0.86
    4 -5 -4 7.69 1.15
    4 -5 -4 10.01 0.81
    -4 5 4 10.66 0.82
    -4 5 4 9.29 0.89
    -4 5 4 10.01 0.83
    -4 5 4 10.12 1.04
    3 -5 -4 8.97 0.79
    3 -5 -4 9.39 0.92
    -3 5 4 8.33 0.8
    -3 5 4 9.56 0.75
    -3 5 4 9.16 0.93
    -3 5 4 7.79 0.74
    2 -5 -4 2.4 0.44
    2 -5 -4 2 0.26
    2 -5 -4 2.14 0.31
    -2 5 4 2.23 0.29
    -2 5 4 2.54 0.48
    -2 5 4 2.5 0.28
    -2 5 4 2.36 0.31
    1 -5 -4 12.73 0.99
    1 -5 -4 12.75 1.13
    1 -5 -4 11.74 0.96
    1 -5 -4 12.16 1.02
    -1 5 4 11.71 1
    -1 5 4 12.28 1.02
    -1 5 4 13.27 1.15
    -1 5 4 12.85 0.98
    0 -5 -4 20.95 1.65
    0 -5 -4 20 1.59
    0 -5 -4 21.13 1.64
    0 -5 -4 20.51 1.75
    0 5 4 21.21 1.6
    0 5 4 20.79 1.64
    0 5 4 23.17 1.66
    0 5 4 23.94 1.77
    -1 -5 -4 30.5 2.07
    -1 -5 -4 29.52 2.13
    -1 -5 -4 25.51 2.2
    -1 -5 -4 23.95 2.1
    1 5 4 25.78 2.1
    1 5 4 27.6 2.16
    1 5 4 29.35 2.07
    1 5 4 31.48 2.15
    -2 -5 -4 9.76 0.77
    -2 -5 -4 9 0.68
    -2 -5 -4 6.74 0.76
    -2 -5 -4 7.12 0.72
    2 5 4 9.37 0.68
    2 5 4 8.09 0.76
    2 5 4 8.47 0.77
    2 5 4 7.79 0.71
    -3 -5 -4 52.11 4.08
    -3 -5 -4 56.26 4.2
    -3 -5 -4 56.25 4.18
    -3 -5 -4 55.45 4.18
    3 5 4 63.27 4.21
    3 5 4 60.67 4.17
    3 5 4 52.8 4.42
    3 5 4 58.39 4.09
    -4 -5 -4 3.97 0.49
    -4 -5 -4 4.68 0.52
    4 5 4 6.01 0.52
    4 5 4 5.06 0.43
    4 5 4 4.48 0.5
    4 5 4 4.32 0.73
    -5 -5 -4 15.36 1.33
    -5 -5 -4 15.04 1.29
    -5 -5 -4 15.07 1.28
    5 5 4 15.87 1.28
    5 5 4 16.56 1.16
    5 5 4 13.65 1.26
    5 5 4 15.01 1.47
    -6 -5 -4 2.76 0.47
    -6 -5 -4 2.7 0.48
    6 5 4 2.96 0.4
    6 5 4 3.64 0.31
    6 5 4 1.96 0.37
    -7 -5 -4 0.89 0.28
    -7 -5 -4 0.9 0.27
    -7 -5 -4 0.67 0.26
    7 5 4 0.82 0.21
    7 5 4 0.63 0.25
    7 5 4 1.01 0.3
    -8 -5 -4 8.36 0.94
    -8 -5 -4 8.49 0.92
    -8 -5 -4 8.73 0.89
    8 5 4 9.06 0.89
    8 5 4 8.85 0.89
    -9 -5 -4 3.14 0.6
    -9 -5 -4 2.73 0.49
    9 5 4 2 0.46
    9 5 4 3.23 0.57
    -10 -5 -4 7.3 0.98
    -10 -5 -4 7.8 0.92
    -10 -5 -4 9.99 1.04
    10 5 4 7.94 0.91
    10 5 4 9.56 0.97
    -11 -5 -4 29.42 2.38
    -11 -5 -4 24.94 2.21
    -11 -5 -4 24.75 2.3
    11 5 4 23.69 2.19
    11 5 4 27.06 2.23
    -12 -5 -4 -0.24 0.3
    -12 -5 -4 0.1 0.39
    -12 -5 -4 -0.63 0.63
    12 5 4 0.31 0.21
    12 5 4 0.31 0.41
    12 5 4 0.46 0.43
    8 -6 -4 -0.16 0.37
    8 -6 -4 0.44 0.24
    8 -6 -4 1.02 0.46
    -8 6 4 0.82 0.56
    -8 6 4 0.45 0.36
    7 -6 -4 6.11 0.72
    7 -6 -4 6.53 0.61
    7 -6 -4 4.28 0.81
    -7 6 4 6.58 0.68
    -7 6 4 5.41 0.73
    -7 6 4 8.87 1.47
    6 -6 -4 14.7 1.12
    6 -6 -4 11.08 1.28
    6 -6 -4 13.83 1.22
    -6 6 4 13.26 1.15
    -6 6 4 13.51 1.13
    -6 6 4 12.45 1.23
    -6 6 4 13.43 1.43
    5 -6 -4 29.96 2.32
    5 -6 -4 29.37 2.48
    5 -6 -4 29.29 2.23
    -5 6 4 30.74 2.57
    -5 6 4 29.25 2.37
    -5 6 4 29.11 2.27
    -5 6 4 28.91 2.25
    4 -6 -4 3.06 0.41
    4 -6 -4 2.13 0.47
    4 -6 -4 2.05 0.33
    -4 6 4 2.57 0.34
    -4 6 4 2.23 0.55
    -4 6 4 2.24 0.43
    -4 6 4 2.72 0.35
    3 -6 -4 65.47 4.66
    3 -6 -4 63.32 4.58
    3 -6 -4 58.42 4.79
    -3 6 4 62.16 4.85
    -3 6 4 62.57 4.69
    -3 6 4 65.73 4.62
    2 -6 -4 0.3 0.15
    2 -6 -4 0.28 0.12
    2 -6 -4 0.33 0.12
    2 -6 -4 0.33 0.19
    -2 6 4 0.2 0.12
    -2 6 4 0.42 0.15
    -2 6 4 0.52 0.28
    -2 6 4 0.3 0.15
    1 -6 -4 11.71 1.13
    1 -6 -4 12.03 0.97
    1 -6 -4 11.37 0.93
    1 -6 -4 12.05 1.01
    -1 6 4 11.42 0.95
    -1 6 4 10.6 0.98
    -1 6 4 11.68 1.13
    -1 6 4 12.85 1
    0 -6 -4 0.5 0.16
    0 -6 -4 0.66 0.26
    0 -6 -4 0.58 0.16
    0 -6 -4 0.82 0.21
    0 6 4 0.51 0.18
    0 6 4 0.45 0.16
    0 6 4 0.56 0.24
    0 6 4 0.44 0.15
    -1 -6 -4 5.88 0.58
    -1 -6 -4 6.58 0.53
    -1 -6 -4 5.91 0.58
    -1 -6 -4 5.56 0.66
    1 6 4 4.69 0.67
    1 6 4 6.07 0.61
    1 6 4 5.43 0.62
    1 6 4 6.11 0.6
    -2 -6 -4 52.61 3.91
    -2 -6 -4 43.1 3.8
    -2 -6 -4 45.68 3.72
    -2 -6 -4 48.78 3.82
    2 6 4 54.59 3.86
    2 6 4 54.74 3.74
    2 6 4 57.42 3.88
    2 6 4 56.77 3.82
    -3 -6 -4 82.36 6.27
    -3 -6 -4 81.15 6.41
    -3 -6 -4 88.38 6.41
    -3 -6 -4 91.78 6.4
    3 6 4 90.78 6.41
    3 6 4 91.57 6.45
    3 6 4 88.16 6.28
    -4 -6 -4 4.19 0.48
    -4 -6 -4 3.7 0.47
    4 6 4 5.09 0.81
    4 6 4 3.87 0.44
    4 6 4 3.76 0.47
    4 6 4 3.66 0.38
    -5 -6 -4 84.04 6.15
    -5 -6 -4 83.51 6.15
    -5 -6 -4 91.6 6.2
    5 6 4 77.12 6.12
    5 6 4 85.5 6.35
    5 6 4 71.77 6.08
    5 6 4 92.94 6.15
    -6 -6 -4 0.14 0.19
    -6 -6 -4 0.23 0.15
    -6 -6 -4 0.03 0.16
    6 6 4 0.01 0.15
    6 6 4 0.1 0.11
    6 6 4 0.28 0.15
    6 6 4 0.76 0.42
    -7 -6 -4 0.47 0.19
    -7 -6 -4 0.4 0.22
    7 6 4 0.36 0.21
    7 6 4 0.33 0.13
    7 6 4 0.02 0.15
    -8 -6 -4 4.65 0.63
    -8 -6 -4 4.29 0.59
    8 6 4 5.31 0.47
    8 6 4 4.18 0.57
    8 6 4 4.35 0.61
    -9 -6 -4 4.11 0.66
    -9 -6 -4 2.89 0.59
    -9 -6 -4 4.64 0.71
    9 6 4 3.44 0.41
    9 6 4 4.01 0.66
    9 6 4 4.81 0.63
    -10 -6 -4 38.49 2.89
    -10 -6 -4 38.44 2.96
    -10 -6 -4 31.23 2.9
    10 6 4 36.27 2.89
    10 6 4 31.95 2.81
    10 6 4 34.59 2.59
    -11 -6 -4 6.75 1.03
    -11 -6 -4 6.17 1.06
    -11 -6 -4 5.76 0.82
    11 6 4 5.32 0.77
    11 6 4 6.52 0.84
    -12 -6 -4 4.92 0.79
    -12 -6 -4 3.38 0.8
    -12 -6 -4 4.61 1.07
    12 6 4 5.04 0.83
    12 6 4 3.93 0.76
    8 -7 -4 3.9 0.61
    8 -7 -4 3.87 0.7
    8 -7 -4 3.07 0.71
    -8 7 4 2.92 0.95
    -8 7 4 3.29 0.56
    -8 7 4 2.84 0.98
    7 -7 -4 0.67 0.49
    7 -7 -4 0.41 0.31
    7 -7 -4 0.63 0.26
    -7 7 4 0.83 0.35
    -7 7 4 0.38 0.35
    -7 7 4 0.11 0.54
    -7 7 4 0.66 0.32
    6 -7 -4 3.5 0.67
    6 -7 -4 4.12 0.57
    6 -7 -4 4.91 0.51
    -6 7 4 4.23 0.52
    -6 7 4 4.6 0.53
    -6 7 4 2.7 0.53
    -6 7 4 4.84 0.9
    5 -7 -4 0.16 0.18
    5 -7 -4 0.15 0.27
    5 -7 -4 0 0.13
    -5 7 4 -0.11 0.12
    -5 7 4 0 0.33
    -5 7 4 0.02 0.27
    -5 7 4 -0.14 0.16
    4 -7 -4 44.26 3.52
    4 -7 -4 47.4 3.23
    4 -7 -4 39.25 3.3
    -4 7 4 43.42 3.56
    -4 7 4 42.46 3.26
    -4 7 4 44.44 3.51
    3 -7 -4 26.67 1.98
    3 -7 -4 27.29 2.24
    3 -7 -4 22.81 2.04
    -3 7 4 27.46 2.1
    -3 7 4 26.99 2.03
    -3 7 4 25.88 2.28
    -3 7 4 24.75 2
    2 -7 -4 13.52 1.22
    2 -7 -4 10.95 0.94
    2 -7 -4 11.85 0.97
    2 -7 -4 12.3 1.04
    -2 7 4 11.16 0.97
    -2 7 4 10.88 1.02
    -2 7 4 10.44 1.19
    -2 7 4 11.49 1
    1 -7 -4 4.44 0.5
    1 -7 -4 3.7 0.43
    1 -7 -4 3.4 0.4
    1 -7 -4 5.25 0.9
    -1 7 4 4.59 0.72
    -1 7 4 4.52 0.48
    -1 7 4 3.39 0.44
    -1 7 4 3.32 0.4
    0 -7 -4 13.73 1.17
    0 -7 -4 13.96 1.31
    0 -7 -4 14.73 1.18
    0 -7 -4 14.14 1.1
    0 7 4 12.95 1.27
    0 7 4 16.6 1.22
    0 7 4 11.02 1.08
    0 7 4 14.11 1.16
    -1 -7 -4 2.41 0.36
    -1 -7 -4 2.21 0.36
    -1 -7 -4 3.43 0.58
    1 7 4 2.65 0.44
    1 7 4 2.54 0.3
    1 7 4 2.78 0.35
    1 7 4 2.77 0.44
    -2 -7 -4 1.49 0.32
    -2 -7 -4 2.63 0.41
    -2 -7 -4 2.68 0.54
    -2 -7 -4 1.92 0.28
    2 7 4 2 0.26
    2 7 4 1.88 0.36
    2 7 4 2.45 0.39
    -3 -7 -4 0.76 0.25
    -3 -7 -4 1.28 0.2
    -3 -7 -4 0.57 0.24
    -3 -7 -4 0.66 0.25
    3 7 4 0.84 0.17
    3 7 4 0.54 0.18
    3 7 4 0.48 0.22
    3 7 4 0.88 0.26
    -4 -7 -4 43.96 3.85
    -4 -7 -4 51.74 3.89
    -4 -7 -4 50.69 3.86
    4 7 4 47.42 4.19
    4 7 4 47.26 3.8
    4 7 4 53.4 3.88
    4 7 4 60.5 3.98
    4 7 4 55.5 3.74
    -5 -7 -4 31.51 2.8
    -5 -7 -4 33.44 2.79
    -5 -7 -4 36.81 2.79
    5 7 4 37.34 2.8
    5 7 4 40.38 2.66
    5 7 4 35.89 3.06
    5 7 4 35 2.75
    -6 -7 -4 10.46 1.15
    -6 -7 -4 12.28 1.17
    6 7 4 13.45 1.13
    6 7 4 11.8 1.17
    6 7 4 15.19 1.43
    6 7 4 12.44 1
    -7 -7 -4 24.26 2.22
    -7 -7 -4 30.85 2.3
    7 7 4 27.66 2.06
    7 7 4 24.62 2.19
    7 7 4 31.14 2.27
    -8 -7 -4 0.78 0.28
    -8 -7 -4 0.41 0.28
    8 7 4 0.5 0.26
    8 7 4 0.82 0.2
    8 7 4 0.8 0.3
    -9 -7 -4 2.67 0.59
    -9 -7 -4 3.06 0.98
    -9 -7 -4 3.18 0.8
    9 7 4 3.52 0.63
    9 7 4 3.34 0.6
    9 7 4 3.4 0.4
    -10 -7 -4 6.3 0.83
    -10 -7 -4 6.74 0.94
    -10 -7 -4 5.47 0.83
    -10 -7 -4 5.15 0.77
    10 7 4 5.98 0.78
    10 7 4 5.85 0.75
    -11 -7 -4 0.89 0.34
    -11 -7 -4 0.89 0.43
    -11 -7 -4 0.83 0.42
    11 7 4 0.16 0.44
    11 7 4 0.84 0.27
    11 7 4 0.66 0.41
    -12 -7 -4 12.26 1.26
    -12 -7 -4 9.69 1.31
    -12 -7 -4 12.75 1.44
    12 7 4 13.33 1.67
    12 7 4 11.04 1.19
    12 7 4 8.39 0.94
    7 -8 -4 8.26 0.9
    7 -8 -4 5.94 1.16
    7 -8 -4 9.44 1.06
    -7 8 4 10.07 1.6
    -7 8 4 10.36 1.13
    -7 8 4 10.29 0.97
    6 -8 -4 0.33 0.49
    6 -8 -4 0.57 0.25
    6 -8 -4 0.69 0.34
    -6 8 4 -0.15 0.49
    -6 8 4 -0.06 0.28
    -6 8 4 0.06 0.3
    5 -8 -4 0.83 0.24
    5 -8 -4 0.43 0.25
    5 -8 -4 0.45 0.4
    -5 8 4 0.54 0.22
    -5 8 4 0.42 0.28
    -5 8 4 0.53 0.25
    4 -8 -4 7.37 0.97
    4 -8 -4 8.03 0.8
    -4 8 4 8.54 1.08
    -4 8 4 8.59 0.77
    -4 8 4 6.04 0.78
    -4 8 4 6.17 0.7
    3 -8 -4 1.16 0.42
    3 -8 -4 2.16 0.4
    3 -8 -4 1.63 0.3
    -3 8 4 2.66 0.42
    -3 8 4 1.91 0.39
    -3 8 4 1.34 0.27
    -3 8 4 1.31 0.45
    2 -8 -4 34.35 2.69
    2 -8 -4 36.89 2.64
    2 -8 -4 29.17 2.57
    2 -8 -4 36.24 2.89
    -2 8 4 38.41 2.95
    -2 8 4 32.1 2.69
    -2 8 4 32.45 2.61
    -2 8 4 38.92 2.69
    1 -8 -4 9.92 0.91
    1 -8 -4 9.57 0.81
    1 -8 -4 8.17 1.01
    1 -8 -4 9.18 0.85
    -1 8 4 9.22 0.81
    -1 8 4 7.58 0.85
    -1 8 4 9.71 0.9
    -1 8 4 11.17 1.09
    0 -8 -4 2.48 0.44
    0 -8 -4 1.48 0.33
    0 -8 -4 1.38 0.28
    0 -8 -4 1.92 0.46
    0 8 4 2.26 0.67
    0 8 4 1.29 0.28
    0 8 4 1.76 0.35
    0 8 4 1.72 0.3
    -1 -8 -4 24.46 2.18
    -1 -8 -4 26.02 2.29
    -1 -8 -4 25.33 2.15
    -1 -8 -4 26.93 2.05
    1 8 4 29.48 2.08
    1 8 4 31.73 2.16
    1 8 4 29.41 2.24
    1 8 4 24.74 2.17
    -2 -8 -4 0.23 0.13
    -2 -8 -4 0.47 0.23
    -2 -8 -4 0.18 0.19
    2 8 4 0.69 0.15
    2 8 4 0.24 0.21
    2 8 4 0.13 0.13
    -3 -8 -4 0.26 0.19
    -3 -8 -4 0.11 0.24
    -3 -8 -4 0.05 0.13
    -3 -8 -4 0.11 0.13
    3 8 4 0.05 0.2
    3 8 4 0.05 0.14
    3 8 4 0.24 0.13
    -4 -8 -4 20.74 1.93
    -4 -8 -4 24.97 2.02
    -4 -8 -4 23.01 1.97
    4 8 4 24.45 2.36
    4 8 4 26.51 1.83
    4 8 4 20.62 1.88
    4 8 4 27.57 2.06
    -5 -8 -4 4.28 0.56
    -5 -8 -4 4.15 0.57
    -5 -8 -4 4.33 0.57
    5 8 4 4.51 0.45
    5 8 4 3.77 0.5
    5 8 4 3.9 0.56
    5 8 4 5.98 1.04
    -6 -8 -4 37.49 2.81
    -6 -8 -4 33.54 2.82
    -6 -8 -4 39.02 2.83
    6 8 4 38.81 2.76
    6 8 4 35.33 3.07
    6 8 4 34.5 2.79
    6 8 4 29.48 2.59
    -7 -8 -4 3.54 0.63
    -7 -8 -4 3.82 0.83
    7 8 4 4.81 0.46
    7 8 4 3.67 0.53
    7 8 4 4.77 0.63
    -8 -8 -4 1.37 0.39
    -8 -8 -4 0.71 0.3
    8 8 4 1.43 0.43
    8 8 4 1.31 0.38
    -9 -8 -4 10.91 1.23
    -9 -8 -4 11.38 1.18
    -9 -8 -4 10.8 1.17
    9 8 4 10.8 1.13
    9 8 4 13.09 1.19
    -10 -8 -4 0.02 0.31
    -10 -8 -4 0.19 0.57
    -10 -8 -4 0.08 0.27
    10 8 4 0.47 0.32
    10 8 4 0.82 0.24
    10 8 4 0.98 0.31
    -11 -8 -4 -0.42 0.29
    -11 -8 -4 0.44 0.42
    -11 -8 -4 -0.22 0.48
    11 8 4 0.49 0.36
    11 8 4 -0.22 0.22
    11 8 4 -0.45 0.26
    12 8 4 2.05 0.52
    6 -9 -4 0.49 0.42
    6 -9 -4 -0.24 0.58
    -6 9 4 0.36 0.39
    -6 9 4 0.55 0.33
    -6 9 4 0.85 0.79
    -6 9 4 0.23 0.32
    5 -9 -4 2.09 0.41
    5 -9 -4 1.38 0.55
    -5 9 4 1.9 0.49
    -5 9 4 2.1 0.68
    -5 9 4 2.11 0.67
    -5 9 4 1.58 0.36
    4 -9 -4 0.02 0.22
    4 -9 -4 -0.19 0.2
    4 -9 -4 0.18 0.39
    -4 9 4 0.4 0.25
    -4 9 4 0.05 0.16
    -4 9 4 0.57 0.45
    -4 9 4 0.19 0.25
    3 -9 -4 1.99 0.39
    3 -9 -4 2.67 0.68
    3 -9 -4 3.49 0.4
    -3 9 4 2.37 0.4
    -3 9 4 2.47 0.45
    -3 9 4 1.91 0.57
    -3 9 4 1.18 0.33
    2 -9 -4 12.6 1.19
    2 -9 -4 11.75 1.29
    -2 9 4 11.26 1.12
    -2 9 4 13.1 1.3
    -2 9 4 11.49 1.07
    -2 9 4 10.6 1.14
    1 -9 -4 1.23 0.46
    1 -9 -4 0.12 0.19
    1 -9 -4 0 0.15
    1 -9 -4 0.03 0.14
    -1 9 4 0 0.16
    -1 9 4 -0.07 0.21
    -1 9 4 0.07 0.29
    -1 9 4 0.14 0.32
    0 -9 -4 29.54 2.22
    0 -9 -4 28.82 2.52
    0 -9 -4 28.87 2.32
    0 -9 -4 28.02 2.33
    0 9 4 35.15 2.52
    0 9 4 28.91 2.36
    0 9 4 30.96 2.46
    0 9 4 26.69 2.3
    -1 -9 -4 28.45 2.31
    -1 -9 -4 27.04 2.17
    -1 -9 -4 30.04 2.32
    -1 -9 -4 27.07 2.45
    1 9 4 29.09 2.28
    1 9 4 32.47 2.42
    1 9 4 29.2 2.35
    -2 -9 -4 12.27 1.15
    -2 -9 -4 10.92 1.26
    -2 -9 -4 13.26 1.04
    -2 -9 -4 13.43 1.19
    2 9 4 13.22 1.13
    2 9 4 12.25 1.21
    -3 -9 -4 5.87 0.71
    -3 -9 -4 6.59 0.82
    -3 -9 -4 5.99 0.72
    3 9 4 6.87 0.79
    3 9 4 6.45 0.75
    3 9 4 6.37 0.67
    3 9 4 6.45 0.64
    -4 -9 -4 2.84 0.51
    -4 -9 -4 3.71 0.69
    -4 -9 -4 2.85 0.51
    4 9 4 3.71 0.46
    4 9 4 4.6 0.63
    4 9 4 3.23 0.61
    4 9 4 2.69 0.53
    -5 -9 -4 0.53 0.27
    -5 -9 -4 0.68 0.29
    -5 -9 -4 0.14 0.2
    5 9 4 0.02 0.2
    5 9 4 0.3 0.63
    5 9 4 0.15 0.18
    5 9 4 0.23 0.3
    -6 -9 -4 5.67 0.72
    -6 -9 -4 5.05 1.05
    -6 -9 -4 4.87 0.7
    6 9 4 5.74 0.74
    6 9 4 7.22 1.17
    6 9 4 6.26 0.74
    -7 -9 -4 3.59 0.62
    -7 -9 -4 4.32 0.63
    -7 -9 -4 5.01 0.66
    7 9 4 3.65 0.61
    7 9 4 3.41 0.58
    -8 -9 -4 24.33 2.22
    -8 -9 -4 25.36 2.21
    8 9 4 25.29 2.13
    8 9 4 27.65 2.21
    -9 -9 -4 0.85 0.37
    -9 -9 -4 0.3 0.37
    9 9 4 1.44 0.35
    9 9 4 0.84 0.36
    9 9 4 0.96 0.26
    -10 -9 -4 9.28 1.19
    -10 -9 -4 11.59 1.21
    10 9 4 9.35 0.9
    10 9 4 11.67 1.19
    10 9 4 9.34 1.64
    -11 -9 -4 0.83 0.43
    -11 -9 -4 0.3 0.4
    -11 -9 -4 0.6 0.67
    -11 -9 -4 0.47 0.6
    11 9 4 1.21 0.51
    11 9 4 -0.27 0.32
    11 9 4 0.64 0.3
    5 -10 -4 2.15 0.54
    5 -10 -4 0.9 0.57
    5 -10 -4 1.33 0.39
    -5 10 4 1.22 0.5
    -5 10 4 2.11 0.79
    -5 10 4 1.72 0.49
    -5 10 4 1.41 0.35
    4 -10 -4 0.82 0.33
    4 -10 -4 0.33 0.45
    4 -10 -4 0.54 0.52
    -4 10 4 -0.82 0.52
    -4 10 4 0.52 0.25
    -4 10 4 0.24 0.29
    -4 10 4 0.6 0.36
    3 -10 -4 4.82 0.56
    3 -10 -4 5.38 0.72
    -3 10 4 3.07 0.87
    -3 10 4 5.13 0.66
    -3 10 4 4.36 0.87
    -3 10 4 3.8 0.62
    2 -10 -4 1.35 0.44
    2 -10 -4 0.66 0.24
    2 -10 -4 0.96 0.33
    -2 10 4 1.03 0.34
    -2 10 4 0.68 0.32
    -2 10 4 1.35 0.3
    1 -10 -4 0.12 0.24
    1 -10 -4 0.32 0.38
    1 -10 -4 0.35 0.2
    1 -10 -4 0.69 0.25
    -1 10 4 0.57 0.32
    -1 10 4 0.45 0.19
    -1 10 4 0.5 0.28
    -1 10 4 0.32 0.25
    0 -10 -4 13.48 1.25
    0 -10 -4 14.77 1.2
    0 -10 -4 14.12 1.5
    0 10 4 12.28 1.15
    0 10 4 13.88 1.26
    0 10 4 15.73 1.42
    0 10 4 14.79 1.32
    -1 -10 -4 0.15 0.27
    -1 -10 -4 0.28 0.25
    -1 -10 -4 -0.05 0.31
    -1 -10 -4 0.3 0.19
    1 10 4 0.71 0.32
    1 10 4 0.48 0.2
    1 10 4 0.05 0.07
    1 10 4 0.62 0.37
    -2 -10 -4 33.29 2.67
    -2 -10 -4 35.72 2.68
    -2 -10 -4 33.4 2.5
    -2 -10 -4 32.39 2.8
    2 10 4 31.28 2.69
    2 10 4 31.64 2.59
    2 10 4 34.97 2.76
    -3 -10 -4 2 0.56
    -3 -10 -4 2.92 0.53
    -3 -10 -4 2.38 0.49
    3 10 4 3.89 0.67
    3 10 4 3.09 0.57
    3 10 4 2.7 0.44
    -4 -10 -4 0.14 0.21
    -4 -10 -4 0.36 0.21
    -4 -10 -4 0.49 0.32
    4 10 4 0.17 0.3
    4 10 4 0.04 0.17
    4 10 4 0.35 0.25
    4 10 4 0.17 0.12
    -5 -10 -4 3.44 0.64
    -5 -10 -4 4.71 0.66
    -5 -10 -4 3.92 0.69
    5 10 4 4.95 1.14
    5 10 4 4.13 0.71
    5 10 4 6.1 0.63
    5 10 4 4.09 0.48
    5 10 4 4.43 0.78
    -6 -10 -4 0.25 0.4
    -6 -10 -4 0.27 0.25
    6 10 4 -0.01 0.15
    6 10 4 0.23 0.25
    6 10 4 -0.11 0.18
    6 10 4 0.1 0.67
    -7 -10 -4 6.32 0.82
    -7 -10 -4 7.2 0.89
    -7 -10 -4 5.75 0.8
    7 10 4 7.35 0.9
    7 10 4 6.33 0.77
    7 10 4 6.93 0.64
    -8 -10 -4 20.56 2.2
    -8 -10 -4 23.59 2.21
    -8 -10 -4 28.26 2.28
    8 10 4 28.22 2
    8 10 4 30.15 2.29
    8 10 4 23.32 2.12
    -9 -10 -4 2.25 0.6
    -9 -10 -4 2.74 0.61
    -9 -10 -4 2.35 0.59
    9 10 4 2.75 0.53
    9 10 4 2.41 0.41
    9 10 4 2.21 0.54
    -10 -10 -4 15.56 1.55
    -10 -10 -4 13.12 1.53
    10 10 4 14.05 1.4
    10 10 4 15.2 1.52
    10 10 4 15.24 1.45
    3 -11 -4 12.67 1.71
    3 -11 -4 11.96 1.22
    3 -11 -4 11.95 1.23
    -3 11 4 10.73 1.16
    -3 11 4 10.31 1.04
    -3 11 4 11.9 1.46
    2 -11 -4 -0.18 0.44
    2 -11 -4 -0.42 0.28
    2 -11 -4 -0.05 0.22
    -2 11 4 0.2 0.42
    -2 11 4 0.21 0.25
    -2 11 4 0.09 0.3
    -2 11 4 0 0.22
    1 -11 -4 0.24 0.31
    1 -11 -4 0.42 0.43
    1 -11 -4 -0.12 0.18
    1 -11 -4 0.08 0.21
    -1 11 4 0.54 0.49
    -1 11 4 0.54 0.3
    -1 11 4 0.24 0.22
    -1 11 4 0.41 0.28
    0 -11 -4 0.45 0.43
    0 -11 -4 0.49 0.42
    0 -11 -4 1.24 0.35
    0 -11 -4 0.26 0.19
    0 -11 -4 1.09 0.37
    0 11 4 0.97 0.24
    0 11 4 0.36 0.24
    0 11 4 0.9 0.37
    0 11 4 0.69 0.31
    -1 -11 -4 4.29 0.59
    -1 -11 -4 4.8 0.64
    -1 -11 -4 2.67 0.69
    -1 -11 -4 4.3 0.49
    1 11 4 3.35 0.64
    1 11 4 4.03 0.48
    1 11 4 3.4 0.56
    -2 -11 -4 13.09 1.18
    -2 -11 -4 14.03 1.54
    -2 -11 -4 15.06 1.66
    -2 -11 -4 15.54 1.39
    2 11 4 15.9 1.48
    2 11 4 14.52 1.3
    2 11 4 14.16 1.41
    2 11 4 14.11 1.21
    -3 -11 -4 2.59 0.55
    -3 -11 -4 1.44 0.39
    -3 -11 -4 2.31 0.58
    3 11 4 1.99 0.56
    3 11 4 2.52 0.6
    3 11 4 1.55 0.38
    3 11 4 1.38 0.31
    -4 -11 -4 8.84 1.18
    -4 -11 -4 10.84 1.08
    -4 -11 -4 11.21 1.09
    4 11 4 8.01 0.95
    4 11 4 12.15 1.18
    4 11 4 9.55 1.13
    4 11 4 9.09 0.86
    -5 -11 -4 4.97 0.71
    -5 -11 -4 4.91 0.73
    -5 -11 -4 5.63 0.92
    5 11 4 4.79 0.84
    5 11 4 5.6 0.57
    5 11 4 5.34 1.38
    5 11 4 4.35 0.63
    -6 -11 -4 1.48 0.48
    -6 -11 -4 1.15 0.5
    -6 -11 -4 2.31 0.55
    6 11 4 1.59 0.29
    6 11 4 0.53 0.33
    6 11 4 0.73 0.45
    6 11 4 1.09 0.32
    6 11 4 1.69 0.94
    -7 -11 -4 0.13 0.34
    -7 -11 -4 -0.02 0.24
    -7 -11 -4 -0.02 0.3
    7 11 4 0.06 0.2
    7 11 4 0.07 0.19
    7 11 4 -0.13 0.25
    7 11 4 -0.03 0.68
    -8 -11 -4 2.93 0.72
    -8 -11 -4 2.9 0.65
    -8 -11 -4 1.33 0.46
    8 11 4 1.9 0.55
    -9 -11 -4 3.37 0.66
    -9 -11 -4 4.29 0.84
    -9 -11 -4 3.95 0.69
    9 11 4 4.6 0.8
    9 11 4 2.68 0.47
    9 11 4 5.62 0.88
    -10 -11 -4 3.58 0.83
    -10 -11 -4 3.98 0.82
    -10 -11 -4 2.91 0.67
    10 11 4 4.34 0.67
    10 11 4 3.17 0.51
    10 11 4 3.56 0.82
    2 -12 -4 7.65 0.93
    2 -12 -4 5.45 0.71
    2 -12 -4 4.38 0.97
    -2 12 4 6.08 1.4
    -2 12 4 6.38 0.92
    1 -12 -4 1.67 0.64
    1 -12 -4 1.71 0.39
    1 -12 -4 2.47 0.57
    1 -12 -4 2.43 0.65
    1 -12 -4 1.32 0.38
    -1 12 4 1.63 0.5
    -1 12 4 1.68 0.4
    -1 12 4 2.07 0.67
    -1 12 4 0.88 0.35
    0 -12 -4 3.73 0.81
    0 -12 -4 2.13 0.47
    0 -12 -4 3.75 0.64
    0 12 4 2.55 0.69
    0 12 4 2.47 0.46
    0 12 4 3.77 0.63
    0 12 4 5.39 0.87
    -1 -12 -4 -0.22 0.46
    -1 -12 -4 0.5 0.36
    -1 -12 -4 0.84 0.31
    -1 -12 -4 0.31 0.26
    1 12 4 0.26 0.25
    1 12 4 0.15 0.2
    -2 -12 -4 4.65 0.72
    -2 -12 -4 3.28 0.76
    -2 -12 -4 4.24 0.6
    2 12 4 4.23 0.78
    2 12 4 2.49 0.44
    2 12 4 2.88 0.68
    2 12 4 3.64 0.74
    -3 -12 -4 10.2 1.11
    -3 -12 -4 10.1 1.31
    -3 -12 -4 11.88 1.18
    3 12 4 10.51 0.94
    3 12 4 8.63 1.14
    3 12 4 9.85 1.02
    3 12 4 12.94 1.29
    -4 -12 -4 10.75 1.23
    -4 -12 -4 15.21 1.34
    -4 -12 -4 11.16 1.42
    4 12 4 11.59 1.07
    4 12 4 12.68 1.32
    4 12 4 11.77 1.17
    4 12 4 14.21 1.4
    -5 -12 -4 2.17 0.58
    -5 -12 -4 1.66 0.48
    -5 -12 -4 1.33 0.5
    5 12 4 2.42 0.55
    5 12 4 1.29 0.51
    5 12 4 1.71 0.33
    5 12 4 1.72 0.51
    -6 -12 -4 11.28 1.3
    -6 -12 -4 7.39 1.04
    -6 -12 -4 7.2 1.03
    6 12 4 7.74 1.63
    6 12 4 8.04 0.99
    6 12 4 9.11 1.08
    6 12 4 7.25 1.21
    6 12 4 7.16 0.77
    -7 -12 -4 -0.26 0.35
    -7 -12 -4 -0.34 0.31
    7 12 4 -0.03 0.25
    7 12 4 0.68 0.26
    7 12 4 0.26 0.43
    -8 -12 -4 0.29 0.38
    -8 -12 -4 -0.01 0.45
    8 12 4 0.64 0.37
    8 12 4 0.59 0.33
    8 12 4 0.13 0.23
    9 12 4 1.5 0.43
    -1 -13 -4 0.22 0.37
    -1 -13 -4 0.69 0.64
    -1 -13 -4 0.3 0.33
    1 13 4 -0.32 0.48
    1 13 4 1.07 0.4
    -2 -13 -4 0.04 0.6
    -2 -13 -4 0.97 0.36
    -2 -13 -4 -0.16 0.38
    2 13 4 0.06 0.44
    2 13 4 -0.39 0.17
    2 13 4 0.78 0.46
    2 13 4 -0.21 0.25
    -3 -13 -4 0.88 0.56
    -3 -13 -4 0.54 0.56
    -3 -13 -4 -0.28 0.5
    3 13 4 0.69 0.3
    3 13 4 0.52 0.54
    3 13 4 0.14 0.19
    3 13 4 0.47 0.59
    -4 -13 -4 -0.17 0.55
    -4 -13 -4 -0.82 0.29
    -4 -13 -4 0.71 0.7
    4 13 4 -0.16 0.41
    4 13 4 0.46 0.45
    4 13 4 -0.45 0.2
    4 13 4 -0.12 0.24
    -5 -13 -4 6.42 1.17
    -5 -13 -4 8.74 1.13
    -5 -13 -4 11.28 1.34
    5 13 4 11.98 1.28
    5 13 4 8.71 0.88
    5 13 4 9.94 1.07
    5 13 4 8.76 1.23
    -6 -13 -4 4.07 0.77
    -6 -13 -4 3.94 0.76
    -6 -13 -4 3.66 0.84
    6 13 4 3.37 0.87
    6 13 4 2.51 0.44
    6 13 4 5.45 0.71
    6 13 4 2.44 1.19
    -7 -13 -4 3.67 0.8
    -7 -13 -4 2.37 0.76
    -7 -13 -4 3.77 0.82
    7 13 4 2.32 0.56
    7 13 4 3.97 0.78
    6 12 -5 2.59 0.55
    6 12 -5 1.97 0.67
    -6 -12 5 1.22 0.62
    -6 -12 5 2.31 0.6
    5 12 -5 9.63 1.29
    5 12 -5 14.24 1.1
    5 12 -5 10.54 1.41
    5 12 -5 11.22 1.11
    -5 -12 5 11.55 1.38
    -5 -12 5 12.19 2.16
    -5 -12 5 10.92 1.65
    4 12 -5 -0.11 0.44
    4 12 -5 0.17 0.57
    4 12 -5 -0.01 0.31
    4 12 -5 0.17 0.24
    -4 -12 5 0.54 0.56
    -4 -12 5 -0.31 0.48
    -4 -12 5 0.29 0.51
    -4 -12 5 -0.06 0.36
    3 12 -5 -0.26 0.25
    3 12 -5 -0.31 0.43
    3 12 -5 -0.07 0.42
    3 12 -5 0.03 0.24
    -3 -12 5 -0.06 0.33
    -3 -12 5 0.45 0.56
    -3 -12 5 -0.39 0.48
    -3 -12 5 -0.65 0.46
    2 12 -5 0.71 0.27
    2 12 -5 1.67 0.4
    2 12 -5 1.34 0.52
    2 12 -5 0.88 0.54
    -2 -12 5 0.28 0.54
    -2 -12 5 1.35 0.69
    -2 -12 5 1.23 0.41
    1 12 -5 0.86 0.35
    1 12 -5 1.13 0.3
    1 12 -5 1.68 0.61
    1 12 -5 2.63 0.69
    -1 -12 5 0.87 0.35
    -1 -12 5 2.52 0.53
    -1 -12 5 0.89 0.63
    -1 -12 5 1.61 1.27
    0 12 -5 2.88 0.57
    0 12 -5 1.89 0.72
    0 -12 5 2.28 0.73
    0 -12 5 3.42 0.73
    0 -12 5 2.15 0.71
    8 11 -5 1.95 0.48
    8 11 -5 4.03 0.73
    8 11 -5 2.46 0.46
    8 11 -5 3.52 0.85
    -8 -11 5 2.35 0.67
    -8 -11 5 4.03 1.3
    -8 -11 5 2.32 0.68
    -8 -11 5 5.28 0.94
    7 11 -5 -0.26 0.38
    7 11 -5 0.47 0.28
    7 11 -5 -0.1 0.36
    7 11 -5 -0.53 0.42
    -7 -11 5 0.47 0.83
    -7 -11 5 0.15 0.37
    -7 -11 5 0.07 0.39
    -7 -11 5 -0.2 0.48
    6 11 -5 21.93 2.31
    6 11 -5 18.11 1.49
    6 11 -5 16.77 1.57
    -6 -11 5 17.56 1.84
    -6 -11 5 17.22 1.74
    -6 -11 5 19.32 1.74
    5 11 -5 7.55 0.79
    5 11 -5 7.14 1.04
    5 11 -5 7.49 0.97
    5 11 -5 7.96 0.85
    -5 -11 5 5.26 0.99
    -5 -11 5 10.5 1.05
    -5 -11 5 8.35 1.1
    -5 -11 5 7.49 0.99
    4 11 -5 2.57 0.47
    4 11 -5 2.81 0.45
    4 11 -5 2.86 0.64
    4 11 -5 3.67 0.82
    -4 -11 5 1.93 0.5
    -4 -11 5 3.81 0.7
    -4 -11 5 2.1 0.66
    -4 -11 5 2.32 0.66
    3 11 -5 5.14 0.88
    3 11 -5 7.06 0.69
    3 11 -5 5.39 0.86
    3 11 -5 7.14 0.73
    -3 -11 5 5.23 0.79
    -3 -11 5 6.29 1.03
    -3 -11 5 5.89 0.86
    -3 -11 5 5.95 1
    2 11 -5 0.96 0.45
    2 11 -5 0.17 0.34
    2 11 -5 1.11 0.32
    2 11 -5 0.7 0.27
    -2 -11 5 0.88 0.6
    -2 -11 5 1 0.38
    -2 -11 5 1.4 0.56
    -2 -11 5 0.82 0.35
    1 11 -5 0 0.39
    1 11 -5 0.27 0.24
    1 11 -5 -0.04 0.19
    1 11 -5 0.27 0.39
    -1 -11 5 -0.37 0.25
    -1 -11 5 -0.32 0.49
    -1 -11 5 0.04 0.32
    -1 -11 5 0.13 0.41
    0 11 -5 5.46 0.71
    0 11 -5 6.64 0.94
    0 11 -5 4.63 0.55
    0 -11 5 6.59 1.1
    0 -11 5 3.04 0.74
    0 -11 5 5.34 0.76
    0 -11 5 6.33 0.81
    -1 11 -5 0.39 0.36
    -1 11 -5 -0.06 0.17
    -1 11 -5 0.5 0.33
    -1 11 -5 0.31 0.44
    1 -11 5 0.36 0.61
    1 -11 5 -0.08 0.49
    1 -11 5 0.33 0.64
    -2 11 -5 10.05 0.92
    -2 11 -5 10.06 1.09
    -2 11 -5 12.76 1.35
    -2 11 -5 11.21 1.33
    2 -11 5 13.06 1.17
    2 -11 5 6.25 1.27
    2 -11 5 8.28 1.38
    9 10 -5 0.27 0.39
    9 10 -5 0.28 0.58
    9 10 -5 -0.01 0.28
    9 10 -5 0.25 0.3
    -9 -10 5 0.49 0.5
    -9 -10 5 0.1 0.78
    8 10 -5 0.03 0.26
    8 10 -5 -0.05 0.2
    8 10 -5 -0.09 0.32
    8 10 -5 -0.53 0.51
    -8 -10 5 -0.27 0.32
    -8 -10 5 -0.05 0.74
    -8 -10 5 0.38 0.36
    -8 -10 5 -0.18 0.3
    7 10 -5 1.08 0.53
    7 10 -5 1.47 0.31
    7 10 -5 1.85 0.47
    7 10 -5 1.63 0.4
    -7 -10 5 1.3 0.85
    -7 -10 5 1.34 0.51
    -7 -10 5 0.95 0.42
    -7 -10 5 1.67 0.51
    6 10 -5 9.97 1.22
    6 10 -5 11.35 1.14
    6 10 -5 10.38 1.01
    -6 -10 5 8.87 1.63
    -6 -10 5 10.39 1.13
    -6 -10 5 10.55 1.72
    -6 -10 5 10.1 1.49
    5 10 -5 1.82 0.42
    5 10 -5 1.31 0.34
    5 10 -5 1.22 0.29
    5 10 -5 1.88 0.51
    -5 -10 5 0.77 0.5
    -5 -10 5 1.8 0.5
    -5 -10 5 1.67 0.51
    -5 -10 5 1.19 0.39
    4 10 -5 10.03 1.17
    4 10 -5 8.65 0.91
    4 10 -5 10.8 0.89
    4 10 -5 9.64 1.03
    -4 -10 5 10.99 1.06
    -4 -10 5 9.53 1.07
    -4 -10 5 10.22 1.19
    -4 -10 5 7.51 1.09
    3 10 -5 4.44 0.81
    3 10 -5 3.5 0.47
    3 10 -5 3.28 0.59
    3 10 -5 4.84 0.55
    -3 -10 5 3.69 0.64
    -3 -10 5 3.79 0.66
    -3 -10 5 3.17 0.7
    -3 -10 5 5.71 0.92
    2 10 -5 4.53 0.54
    2 10 -5 5.16 0.87
    2 10 -5 4.24 0.71
    2 10 -5 3.74 0.47
    -2 -10 5 3.84 0.68
    -2 -10 5 3.66 0.82
    -2 -10 5 4.8 0.65
    -2 -10 5 5 0.66
    1 10 -5 2.51 0.54
    1 10 -5 3.09 0.7
    1 10 -5 2.72 0.4
    1 10 -5 3 0.51
    -1 -10 5 2.46 0.66
    -1 -10 5 2.34 0.53
    -1 -10 5 3.08 0.55
    -1 -10 5 1.95 0.65
    0 10 -5 -0.35 0.25
    0 10 -5 -0.1 0.28
    0 10 -5 0.02 0.14
    0 10 -5 0.06 0.18
    0 -10 5 0.12 0.21
    0 -10 5 0.1 0.2
    0 -10 5 -0.21 0.48
    0 -10 5 -0.15 0.33
    -1 10 -5 4.23 0.56
    -1 10 -5 2.79 0.42
    -1 10 -5 3.19 0.64
    -1 10 -5 4.06 0.69
    1 -10 5 2.39 0.91
    1 -10 5 3.17 0.79
    1 -10 5 3.3 0.58
    1 -10 5 2.68 0.51
    -2 10 -5 6.93 0.94
    -2 10 -5 6.1 0.62
    -2 10 -5 8.42 1.05
    -2 10 -5 6.84 0.79
    2 -10 5 7.18 0.78
    2 -10 5 4.72 0.88
    2 -10 5 4.96 1.06
    -3 10 -5 3.66 0.45
    -3 10 -5 3.52 0.85
    -3 10 -5 3.9 0.8
    -3 10 -5 2.6 0.53
    3 -10 5 2.95 0.73
    3 -10 5 4.61 1.06
    -4 10 -5 8.81 0.81
    -4 10 -5 6.91 0.97
    -4 10 -5 10.94 1.77
    -4 10 -5 7.81 1.33
    4 -10 5 9.32 1.03
    4 -10 5 10.11 1.45
    4 -10 5 7.06 1.73
    10 9 -5 15.37 1.48
    10 9 -5 19.81 1.63
    -10 -9 5 16.86 1.78
    -10 -9 5 17.31 1.66
    -10 -9 5 12.38 1.99
    9 9 -5 5 0.89
    9 9 -5 5.47 1.02
    9 9 -5 5.09 0.72
    -9 -9 5 8.08 1.48
    -9 -9 5 4.73 0.91
    -9 -9 5 5.7 0.84
    -9 -9 5 6.17 0.85
    8 9 -5 0.83 0.33
    8 9 -5 0.51 0.33
    8 9 -5 2.25 0.61
    -8 -9 5 1.67 0.46
    -8 -9 5 0.98 0.39
    -8 -9 5 2.16 0.98
    -8 -9 5 0.68 0.79
    7 9 -5 3.28 0.7
    7 9 -5 2.92 0.52
    7 9 -5 3.04 0.58
    -7 -9 5 3.94 0.78
    -7 -9 5 5.07 0.69
    -7 -9 5 4.29 1.17
    -7 -9 5 5.13 0.69
    6 9 -5 0.88 0.23
    6 9 -5 1.39 0.36
    6 9 -5 1.31 0.44
    6 9 -5 1.6 0.34
    -6 -9 5 0.98 0.37
    -6 -9 5 1.97 0.5
    -6 -9 5 1.45 0.78
    -6 -9 5 2.13 0.48
    5 9 -5 4.6 0.56
    5 9 -5 5.21 0.63
    5 9 -5 4.09 0.76
    5 9 -5 4.15 0.56
    -5 -9 5 5.13 0.71
    -5 -9 5 5.28 0.83
    -5 -9 5 4.5 0.78
    4 9 -5 6.44 0.6
    4 9 -5 4.75 1.14
    4 9 -5 6.04 0.65
    -4 -9 5 6.38 0.9
    -4 -9 5 5.18 0.87
    -4 -9 5 7.11 0.77
    -4 -9 5 5.58 0.78
    3 9 -5 0.89 0.27
    3 9 -5 0.75 0.28
    3 9 -5 0.81 0.39
    3 9 -5 1.01 0.24
    -3 -9 5 0.72 0.3
    -3 -9 5 0.51 0.28
    -3 -9 5 0.89 0.5
    2 9 -5 37.69 2.9
    2 9 -5 35.42 3.09
    2 9 -5 34.97 2.99
    -2 -9 5 39.61 2.98
    -2 -9 5 40.95 3.14
    1 9 -5 3.36 0.39
    1 9 -5 2.56 0.55
    1 9 -5 2.78 0.47
    -1 -9 5 2.99 0.59
    -1 -9 5 3.66 0.59
    -1 -9 5 2.99 0.63
    0 9 -5 3.88 0.42
    0 9 -5 3.57 0.48
    0 9 -5 4.85 0.92
    0 -9 5 4.32 0.59
    0 -9 5 3.32 0.76
    0 -9 5 4.27 0.56
    0 -9 5 3.33 0.7
    -1 9 -5 0.14 0.2
    -1 9 -5 0.2 0.22
    -1 9 -5 -0.21 0.11
    -1 9 -5 -0.15 0.24
    1 -9 5 0.19 0.32
    1 -9 5 0.18 0.23
    1 -9 5 -0.13 0.44
    1 -9 5 -0.1 0.21
    -2 9 -5 0.91 0.39
    -2 9 -5 0.72 0.21
    -2 9 -5 0.51 0.23
    -2 9 -5 0.65 0.35
    2 -9 5 0.57 0.34
    2 -9 5 0.76 0.56
    2 -9 5 1.04 0.31
    -3 9 -5 5.1 0.94
    -3 9 -5 5.76 0.68
    -3 9 -5 4.64 0.51
    -3 9 -5 4.09 0.74
    3 -9 5 5.78 1.42
    3 -9 5 5.5 1.13
    3 -9 5 5.26 0.69
    -4 9 -5 1.5 0.41
    -4 9 -5 1.4 0.39
    -4 9 -5 2.77 0.83
    -4 9 -5 2.04 0.54
    4 -9 5 0.47 0.46
    4 -9 5 1.87 0.43
    4 -9 5 1.89 0.76
    -5 9 -5 3.98 0.95
    -5 9 -5 4.51 0.52
    -5 9 -5 3.94 0.71
    5 -9 5 2.9 0.77
    5 -9 5 5.64 0.77
    5 -9 5 6.67 1.15
    10 8 -5 10.89 1.15
    10 8 -5 8.19 1.45
    -10 -8 5 8.23 1.14
    -10 -8 5 10.05 1.14
    -10 -8 5 12.73 1.8
    -10 -8 5 9.96 1.17
    9 8 -5 1.01 0.34
    9 8 -5 0.56 0.35
    9 8 -5 0.02 0.44
    -9 -8 5 0.47 0.36
    -9 -8 5 0.41 0.35
    -9 -8 5 0.52 0.73
    -9 -8 5 0.82 0.39
    8 8 -5 21.56 1.78
    8 8 -5 19.5 1.88
    8 8 -5 18.81 1.71
    -8 -8 5 21.53 1.93
    -8 -8 5 21.62 2.36
    -8 -8 5 19.75 1.81
    7 8 -5 3.6 0.49
    7 8 -5 3.9 0.62
    7 8 -5 2.6 0.59
    -7 -8 5 5.12 1.15
    -7 -8 5 3.13 0.58
    -7 -8 5 4.1 0.63
    -7 -8 5 3.27 0.63
    6 8 -5 7.11 0.82
    6 8 -5 6.58 0.67
    6 8 -5 5.02 0.8
    -6 -8 5 5.93 1.5
    -6 -8 5 6.04 0.72
    -6 -8 5 6.7 0.78
    5 8 -5 0.11 0.15
    5 8 -5 0.15 0.24
    5 8 -5 -0.12 0.16
    -5 -8 5 -0.01 0.15
    -5 -8 5 0.23 0.25
    -5 -8 5 0.25 0.36
    -5 -8 5 0.5 0.18
    4 8 -5 0.26 0.17
    4 8 -5 0.7 0.31
    4 8 -5 0.18 0.21
    4 8 -5 0.33 0.19
    -4 -8 5 0.4 0.24
    -4 -8 5 0.37 0.33
    3 8 -5 2.13 0.48
    3 8 -5 1.54 0.36
    3 8 -5 1.76 0.33
    3 8 -5 1.71 0.28
    -3 -8 5 1.51 0.36
    -3 -8 5 1.6 0.48
    2 8 -5 29.4 2.11
    2 8 -5 28.55 2.19
    2 8 -5 26.15 2.35
    2 8 -5 25.85 2.26
    -2 -8 5 29.64 2.41
    -2 -8 5 28.28 2.24
    1 8 -5 7.82 0.84
    1 8 -5 6.68 0.67
    1 8 -5 7.12 0.61
    -1 -8 5 6.37 0.7
    -1 -8 5 7.39 0.82
    -1 -8 5 4.72 0.89
    0 8 -5 47.61 3.63
    0 8 -5 46.45 3.33
    0 8 -5 43.85 3.41
    0 8 -5 47.83 3.53
    0 -8 5 40.94 3.57
    0 -8 5 46.01 3.44
    -1 8 -5 0.91 0.2
    -1 8 -5 1.46 0.32
    -1 8 -5 1.41 0.44
    -1 8 -5 1.16 0.36
    1 -8 5 1.19 0.39
    1 -8 5 2.46 0.59
    1 -8 5 1.26 0.31
    -2 8 -5 4.14 0.83
    -2 8 -5 3.75 0.44
    -2 8 -5 5.56 0.7
    -2 8 -5 4.96 0.58
    2 -8 5 4.29 0.56
    2 -8 5 5.86 0.91
    -3 8 -5 0.14 0.2
    -3 8 -5 0.05 0.13
    -3 8 -5 0.62 0.32
    3 -8 5 0.59 0.26
    3 -8 5 -0.06 0.65
    3 -8 5 -0.45 0.32
    -4 8 -5 -0.03 0.13
    -4 8 -5 0.34 0.34
    -4 8 -5 -0.03 0.22
    -4 8 -5 0.35 0.23
    4 -8 5 0.1 0.34
    4 -8 5 0.15 0.25
    -5 8 -5 13.37 1.21
    -5 8 -5 15.34 1.53
    -5 8 -5 17.34 1.77
    5 -8 5 14.49 1.53
    5 -8 5 16.87 1.42
    -6 8 -5 15.51 1.48
    -6 8 -5 16.2 1.79
    -6 8 -5 13.34 1.14
    -6 8 -5 15.33 1.41
    6 -8 5 9.65 1.41
    6 -8 5 14.07 1.32
    11 7 -5 -0.14 0.32
    11 7 -5 -0.54 0.31
    -11 -7 5 0.19 0.48
    -11 -7 5 -0.3 0.67
    -11 -7 5 -0.14 0.38
    10 7 -5 0.29 0.3
    10 7 -5 0.35 0.33
    -10 -7 5 0.77 0.41
    -10 -7 5 0.57 0.31
    -10 -7 5 1.67 0.86
    -10 -7 5 0.42 0.38
    9 7 -5 8.42 0.88
    9 7 -5 9.21 0.95
    -9 -7 5 8.54 0.97
    -9 -7 5 8.36 1.03
    -9 -7 5 7.74 1.43
    -9 -7 5 7.51 1.02
    8 7 -5 20.35 1.94
    8 7 -5 20.99 1.65
    8 7 -5 19 1.6
    -8 -7 5 16.64 1.62
    -8 -7 5 18.63 2.79
    -8 -7 5 19.69 1.69
    -8 -7 5 15.7 1.68
    7 7 -5 2.92 0.5
    7 7 -5 3.6 0.68
    7 7 -5 2.62 0.44
    -7 -7 5 2.07 0.43
    -7 -7 5 3.32 0.96
    -7 -7 5 1.32 0.41
    -7 -7 5 2.9 0.52
    6 7 -5 31.51 2.72
    6 7 -5 31.23 2.6
    6 7 -5 31.64 2.57
    -6 -7 5 37.71 3.13
    -6 -7 5 34.38 2.65
    5 7 -5 6.61 0.85
    5 7 -5 3.97 0.76
    5 7 -5 5.6 0.61
    5 7 -5 5.13 0.55
    -5 -7 5 4.25 0.72
    -5 -7 5 5.52 0.65
    -5 -7 5 5.88 1.07
    -5 -7 5 4.61 0.66
    4 7 -5 2.33 0.46
    4 7 -5 2.76 0.45
    4 7 -5 1.09 0.57
    4 7 -5 2.78 0.36
    4 7 -5 1.84 0.52
    -4 -7 5 2.68 0.58
    -4 -7 5 2.2 0.44
    -4 -7 5 3.21 0.5
    -4 -7 5 1.81 0.39
    3 7 -5 0.25 0.17
    3 7 -5 0.35 0.21
    3 7 -5 0.17 0.33
    3 7 -5 0.41 0.26
    3 7 -5 0.25 0.13
    -3 -7 5 0.29 0.21
    -3 -7 5 0.38 0.24
    -3 -7 5 0.6 0.37
    -3 -7 5 0.11 0.17
    2 7 -5 0.71 0.18
    2 7 -5 0.84 0.21
    2 7 -5 0.65 0.25
    2 7 -5 1.31 0.38
    -2 -7 5 0.81 0.32
    -2 -7 5 0.56 0.19
    -2 -7 5 0.84 0.39
    -2 -7 5 1.05 0.33
    1 7 -5 29.95 2.27
    1 7 -5 27.27 1.98
    1 7 -5 28.3 2.06
    -1 -7 5 25.81 2.2
    -1 -7 5 24.97 2.16
    -1 -7 5 22.54 2.2
    -1 -7 5 27.76 2.09
    0 7 -5 16.68 1.27
    0 7 -5 16.49 1.51
    0 7 -5 14.19 1.32
    0 7 -5 16.38 1.43
    0 -7 5 16.78 1.52
    0 -7 5 18.48 1.57
    0 -7 5 17.84 1.38
    0 -7 5 14.66 1.42
    -1 7 -5 12.93 1.19
    -1 7 -5 13.31 1.11
    -1 7 -5 17.67 1.39
    -1 7 -5 15.19 1.37
    1 -7 5 16.39 1.44
    1 -7 5 13.89 1.21
    1 -7 5 11.68 1.31
    -2 7 -5 17.91 1.61
    -2 7 -5 17.09 1.62
    -2 7 -5 16.75 1.36
    -2 7 -5 18.09 1.48
    2 -7 5 19.06 1.49
    -3 7 -5 0.37 0.13
    -3 7 -5 0.74 0.35
    -3 7 -5 0.68 0.34
    -3 7 -5 0.68 0.21
    3 -7 5 0.44 0.22
    3 -7 5 1.06 0.47
    -4 7 -5 0.22 0.23
    -4 7 -5 0.23 0.22
    -4 7 -5 0.52 0.36
    -4 7 -5 0.14 0.13
    4 -7 5 -0.16 0.25
    4 -7 5 0.09 0.22
    -5 7 -5 0.47 0.35
    -5 7 -5 0.56 0.43
    -5 7 -5 0.69 0.18
    -5 7 -5 0.31 0.23
    5 -7 5 0.46 0.37
    5 -7 5 0.79 0.34
    -6 7 -5 0.37 0.48
    -6 7 -5 -0.01 0.27
    6 -7 5 0.12 0.36
    6 -7 5 0.24 0.22
    6 -7 5 -0.08 0.24
    -7 7 -5 6.73 1.21
    -7 7 -5 7.38 0.68
    -7 7 -5 7.52 0.96
    -7 7 -5 7.3 0.9
    7 -7 5 7.27 0.86
    7 -7 5 8.02 1.11
    7 -7 5 6.66 0.68
    11 6 -5 0.14 0.36
    11 6 -5 0.46 0.32
    -11 -6 5 -0.62 0.51
    -11 -6 5 -0.09 0.38
    -11 -6 5 0.4 0.71
    -11 -6 5 -0.34 0.31
    10 6 -5 -0.17 0.25
    10 6 -5 -0.13 0.27
    -10 -6 5 -0.05 0.31
    -10 -6 5 -0.37 0.27
    -10 -6 5 0.23 0.29
    -10 -6 5 -0.2 0.65
    9 6 -5 7.22 0.8
    9 6 -5 7.73 0.84
    -9 -6 5 6.32 0.88
    -9 -6 5 8.34 0.88
    -9 -6 5 6.36 1.61
    -9 -6 5 7.8 0.89
    8 6 -5 4.24 0.78
    8 6 -5 4.79 0.58
    -8 -6 5 4.57 0.64
    -8 -6 5 5.81 1.15
    -8 -6 5 3.43 0.61
    7 6 -5 3.62 0.46
    7 6 -5 3.75 0.49
    7 6 -5 4.72 0.73
    -7 -6 5 3.54 0.62
    -7 -6 5 3.43 0.92
    -7 -6 5 2.21 0.47
    -7 -6 5 4.07 0.61
    6 6 -5 17.67 1.56
    6 6 -5 20.4 1.56
    6 6 -5 17.1 1.66
    -6 -6 5 18.75 1.61
    -6 -6 5 19.05 1.61
    -6 -6 5 21.29 2.04
    -6 -6 5 18.13 1.66
    5 6 -5 2.66 0.37
    5 6 -5 1.7 0.54
    5 6 -5 3.09 0.42
    5 6 -5 2.78 0.53
    -5 -6 5 2.63 0.47
    -5 -6 5 3.2 0.44
    -5 -6 5 2.83 0.81
    4 6 -5 32.32 2.37
    4 6 -5 32.54 2.5
    4 6 -5 31.99 2.33
    -4 -6 5 25.12 2.65
    -4 -6 5 31.38 2.49
    -4 -6 5 28.15 2.36
    -4 -6 5 27.76 2.44
    -4 -6 5 35.16 2.4
    3 6 -5 0.78 0.21
    3 6 -5 0.74 0.28
    3 6 -5 0.43 0.21
    3 6 -5 0.77 0.28
    -3 -6 5 0.67 0.24
    -3 -6 5 0.98 0.33
    -3 -6 5 1.14 0.39
    -3 -6 5 1.01 0.26
    2 6 -5 4.58 0.48
    2 6 -5 4.49 0.43
    2 6 -5 4.7 0.58
    2 6 -5 5.16 0.63
    -2 -6 5 4.32 0.57
    -2 -6 5 4.85 0.52
    -2 -6 5 5.14 0.6
    -2 -6 5 5.03 0.68
    1 6 -5 13.02 1.21
    1 6 -5 12.26 1.05
    1 6 -5 12.81 0.99
    -1 -6 5 12.8 1.08
    -1 -6 5 12.85 1.17
    -1 -6 5 12.98 1.19
    0 6 -5 0.97 0.26
    0 6 -5 1.28 0.24
    0 6 -5 1.05 0.31
    0 6 -5 0.79 0.17
    0 -6 5 0.71 0.27
    0 -6 5 1.04 0.39
    0 -6 5 0.75 0.23
    0 -6 5 0.88 0.22
    -1 6 -5 21.58 1.82
    -1 6 -5 21.26 1.94
    -1 6 -5 25.36 1.98
    -1 6 -5 24.26 1.75
    1 -6 5 25.92 2
    1 -6 5 22.81 1.91
    1 -6 5 23.4 1.83
    -2 6 -5 29.88 2.24
    -2 6 -5 30.95 2.35
    -2 6 -5 31.07 2.48
    -2 6 -5 31.06 2.5
    2 -6 5 28.34 2.46
    2 -6 5 31.5 2.34
    -3 6 -5 14.52 1.35
    -3 6 -5 13.27 1.24
    -3 6 -5 15 1.14
    -3 6 -5 14.06 1.38
    3 -6 5 16.07 1.25
    -4 6 -5 16.52 1.36
    -4 6 -5 18.78 1.62
    -4 6 -5 18.35 1.51
    -4 6 -5 18.13 1.66
    4 -6 5 17.97 1.48
    -5 6 -5 2.51 0.47
    -5 6 -5 2.19 0.34
    -5 6 -5 1.61 0.4
    5 -6 5 2.66 0.31
    5 -6 5 2.47 0.44
    -6 6 -5 0.1 0.35
    -6 6 -5 0.28 0.24
    -6 6 -5 0.12 0.12
    6 -6 5 0.14 0.16
    6 -6 5 0.47 0.24
    6 -6 5 -0.02 0.27
    -7 6 -5 2.17 0.46
    -7 6 -5 1.38 0.6
    -7 6 -5 2.05 0.32
    -7 6 -5 2.16 0.48
    7 -6 5 1.54 0.47
    7 -6 5 1.97 0.32
    7 -6 5 2.55 0.47
    -8 6 -5 2.12 0.5
    -8 6 -5 1.25 0.44
    -8 6 -5 3.3 0.78
    8 -6 5 1.34 0.31
    8 -6 5 1.47 0.53
    8 -6 5 1.92 0.45
    11 5 -5 0.36 0.33
    11 5 -5 0.06 0.33
    11 5 -5 0.63 0.36
    -11 -5 5 0.3 0.38
    -11 -5 5 0.47 0.6
    -11 -5 5 0.59 0.42
    -11 -5 5 0.99 0.46
    10 5 -5 13.96 1.33
    10 5 -5 14.05 1.35
    -10 -5 5 13.34 1.38
    -10 -5 5 14.72 2.37
    -10 -5 5 14.29 1.43
    -10 -5 5 14.13 1.38
    9 5 -5 -0.09 0.18
    9 5 -5 0.19 0.21
    -9 -5 5 0.33 0.27
    -9 -5 5 0.88 0.33
    -9 -5 5 0.76 0.68
    8 5 -5 0.35 0.21
    8 5 -5 0.71 0.26
    -8 -5 5 0.35 0.23
    -8 -5 5 0.35 0.22
    -8 -5 5 0.26 0.18
    -8 -5 5 0.67 0.64
    7 5 -5 9.27 0.9
    7 5 -5 9.69 0.93
    7 5 -5 10.72 1.02
    -7 -5 5 10.03 0.98
    -7 -5 5 8.9 1.29
    -7 -5 5 9.89 1
    6 5 -5 1.11 0.37
    6 5 -5 1.36 0.29
    6 5 -5 1.27 0.32
    -6 -5 5 0.73 0.22
    -6 -5 5 0.85 0.3
    -6 -5 5 2.57 0.71
    -6 -5 5 1.19 0.3
    5 5 -5 66.63 4.54
    5 5 -5 62.12 4.51
    5 5 -5 56.03 4.85
    -5 -5 5 54.42 4.84
    -5 -5 5 60.93 4.55
    -5 -5 5 63.24 4.55
    -5 -5 5 65.12 4.65
    4 5 -5 63.19 5.44
    4 5 -5 78.28 5.38
    4 5 -5 76.98 5.34
    -4 -5 5 76.47 5.73
    -4 -5 5 69.97 5.46
    -4 -5 5 75.1 5.38
    3 5 -5 39.58 2.83
    3 5 -5 41.74 2.87
    3 5 -5 39.22 2.98
    3 5 -5 36.79 2.98
    -3 -5 5 41.31 2.89
    -3 -5 5 38.52 2.86
    -3 -5 5 41.26 2.98
    -3 -5 5 34.05 3.14
    -3 -5 5 31.99 2.94
    2 5 -5 49.41 3.7
    2 5 -5 47.81 3.54
    2 5 -5 49.04 3.58
    -2 -5 5 53.18 3.72
    -2 -5 5 41.79 3.64
    1 5 -5 8.67 0.7
    1 5 -5 8.52 0.87
    1 5 -5 9.48 0.76
    -1 -5 5 8.23 0.84
    -1 -5 5 9.84 0.92
    -1 -5 5 8.51 0.93
    -1 -5 5 7.87 0.83
    0 5 -5 0.75 0.24
    0 5 -5 0.72 0.27
    0 5 -5 0.5 0.16
    0 5 -5 0.67 0.14
    0 -5 5 0.46 0.17
    0 -5 5 0.37 0.21
    0 -5 5 0.57 0.21
    0 -5 5 0.38 0.27
    -1 5 -5 6.24 0.53
    -1 5 -5 6.93 0.6
    -1 5 -5 5.67 0.68
    -1 5 -5 6.44 0.7
    1 -5 5 7.6 0.73
    1 -5 5 5.88 0.76
    1 -5 5 6.21 0.65
    1 -5 5 6.49 0.6
    -2 5 -5 0.62 0.13
    -2 5 -5 0.65 0.19
    -2 5 -5 0.62 0.24
    -2 5 -5 0.6 0.23
    2 -5 5 1.28 0.41
    2 -5 5 0.71 0.2
    2 -5 5 0.51 0.22
    -3 5 -5 92.21 7
    -3 5 -5 96.24 7.22
    -3 5 -5 96.44 7.12
    -3 5 -5 97.61 7.26
    3 -5 5 104.56 7.26
    3 -5 5 101.94 7.1
    -4 5 -5 17.92 1.53
    -4 5 -5 19.98 1.71
    -4 5 -5 19.17 1.4
    -4 5 -5 18.78 1.62
    4 -5 5 17.04 1.39
    4 -5 5 19.76 1.52
    -5 5 -5 39.16 3.2
    -5 5 -5 39.75 2.88
    -5 5 -5 40.72 3.12
    -5 5 -5 40.16 3.05
    5 -5 5 38.02 2.85
    5 -5 5 39.02 3
    -6 5 -5 1.83 0.45
    -6 5 -5 1.6 0.34
    -6 5 -5 1.58 0.23
    6 -5 5 1.28 0.32
    -7 5 -5 0.44 0.14
    -7 5 -5 0.52 0.38
    -7 5 -5 0.46 0.31
    7 -5 5 0.3 0.16
    7 -5 5 0.13 0.26
    7 -5 5 0.53 0.28
    -8 5 -5 0.63 0.33
    -8 5 -5 1.08 0.43
    -8 5 -5 0.84 0.5
    8 -5 5 1.3 0.23
    8 -5 5 1.23 0.45
    -9 5 -5 0.74 0.39
    -9 5 -5 0.62 0.4
    -9 5 -5 -0.18 0.56
    9 -5 5 0.61 0.38
    9 -5 5 0.83 0.56
    9 -5 5 0.83 0.29
    11 4 -5 7.24 0.79
    11 4 -5 6.13 0.87
    11 4 -5 6.63 1.17
    -11 -4 5 6.94 0.9
    -11 -4 5 6.09 1.54
    -11 -4 5 8.95 1.07
    -11 -4 5 7.24 0.95
    10 4 -5 15.03 1.45
    10 4 -5 15.12 1.44
    10 4 -5 15.58 1.35
    -10 -4 5 17.09 1.92
    -10 -4 5 15.93 1.56
    9 4 -5 1.31 0.36
    9 4 -5 0.82 0.32
    -9 -4 5 0.56 0.57
    -9 -4 5 0.93 0.34
    -9 -4 5 1.54 0.39
    -9 -4 5 0.92 0.33
    8 4 -5 8.07 0.84
    8 4 -5 8.04 0.82
    -8 -4 5 7.8 1.25
    -8 -4 5 8.49 0.88
    -8 -4 5 7.25 0.87
    7 4 -5 1.7 0.35
    7 4 -5 1.71 0.34
    7 4 -5 1.03 0.34
    -7 -4 5 0.98 0.31
    -7 -4 5 1.73 0.37
    -7 -4 5 1.27 0.32
    -7 -4 5 0.8 0.56
    6 4 -5 10.43 0.91
    6 4 -5 9.02 0.86
    6 4 -5 11.56 0.98
    -6 -4 5 8.15 1.18
    -6 -4 5 11.23 0.96
    -6 -4 5 9.04 0.89
    -6 -4 5 9.19 0.94
    5 4 -5 23.06 1.86
    5 4 -5 21.79 1.8
    5 4 -5 25.53 1.84
    5 4 -5 18.17 1.7
    -5 -4 5 19.24 1.72
    -5 -4 5 20.98 1.75
    -5 -4 5 26.52 2.16
    4 4 -5 2.05 0.32
    4 4 -5 2.02 0.4
    4 4 -5 2.34 0.28
    -4 -4 5 1.35 0.3
    -4 -4 5 1.45 0.28
    -4 -4 5 2.21 0.34
    3 4 -5 104.19 7.56
    3 4 -5 110.03 7.69
    3 4 -5 99.54 7.57
    -3 -4 5 107.46 7.68
    -3 -4 5 116.16 7.91
    -3 -4 5 95.71 7.57
    2 4 -5 18.05 1.57
    2 4 -5 19.06 1.46
    2 4 -5 19.85 1.48
    2 4 -5 21.97 1.67
    -2 -4 5 17.88 1.5
    -2 -4 5 17.34 1.55
    -2 -4 5 19.22 1.47
    1 4 -5 23.6 1.86
    1 4 -5 22.74 1.72
    1 4 -5 23.14 1.76
    1 4 -5 24.67 1.83
    -1 -4 5 21.28 1.72
    -1 -4 5 21.3 1.81
    -1 -4 5 23.71 1.81
    0 4 -5 2.19 0.22
    0 4 -5 1.98 0.33
    0 4 -5 2.52 0.44
    0 4 -5 1.63 0.24
    0 -4 5 1.81 0.34
    0 -4 5 1.76 0.35
    0 -4 5 1.7 0.27
    -1 4 -5 0.2 0.15
    -1 4 -5 0.13 0.09
    -1 4 -5 0.28 0.17
    1 -4 5 0.15 0.15
    1 -4 5 0.18 0.1
    1 -4 5 0.16 0.1
    -2 4 -5 16.57 1.2
    -2 4 -5 14.24 1.11
    -2 4 -5 14.63 1.29
    -2 4 -5 15.03 1.28
    2 -4 5 14.86 1.31
    2 -4 5 13.43 1.34
    2 -4 5 14.74 1.17
    -3 4 -5 44.75 3.64
    -3 4 -5 49.07 3.77
    -3 4 -5 48.59 3.73
    -3 4 -5 51.04 3.55
    3 -4 5 54.49 3.78
    3 -4 5 48.57 3.63
    -4 4 -5 0.12 0.15
    -4 4 -5 0.45 0.1
    -4 4 -5 0.33 0.21
    -4 4 -5 0.01 0.11
    4 -4 5 0.29 0.17
    4 -4 5 0.43 0.12
    4 -4 5 -0.05 0.17
    -5 4 -5 80.87 5.97
    -5 4 -5 85.55 6.15
    -5 4 -5 80.77 6.18
    -5 4 -5 86.45 6.3
    5 -4 5 82.89 6.09
    5 -4 5 85.1 5.96
    -6 4 -5 10.84 1.2
    -6 4 -5 12.5 0.92
    -6 4 -5 11.03 1.07
    -6 4 -5 11.74 1.11
    6 -4 5 11.29 0.9
    6 -4 5 12.22 1.18
    -7 4 -5 3.8 0.86
    -7 4 -5 3.18 0.55
    -7 4 -5 2.7 0.48
    7 -4 5 3.05 0.33
    7 -4 5 2.09 0.48
    7 -4 5 3.35 0.53
    -8 4 -5 7.63 0.88
    -8 4 -5 7.87 1.06
    -8 4 -5 8.78 0.9
    8 -4 5 8.57 0.87
    8 -4 5 7.98 0.67
    8 -4 5 6.72 0.95
    -9 4 -5 0.04 0.24
    -9 4 -5 0.11 0.26
    -9 4 -5 -0.35 0.46
    9 -4 5 -0.29 0.27
    9 -4 5 -0.26 0.37
    9 -4 5 -0.07 0.18
    -10 4 -5 1.5 0.58
    -10 4 -5 0.03 0.7
    10 -4 5 1.65 0.89
    10 -4 5 1.76 0.51
    11 3 -5 8.02 0.81
    11 3 -5 6.24 0.93
    11 3 -5 7.45 0.97
    -11 -3 5 7.72 1.06
    -11 -3 5 7.7 1.33
    -11 -3 5 6.45 0.88
    10 3 -5 0.95 0.36
    10 3 -5 0.77 0.32
    10 3 -5 0.92 0.32
    -10 -3 5 1.08 0.37
    -10 -3 5 1.16 0.47
    -10 -3 5 1.22 0.45
    9 3 -5 23.3 1.99
    9 3 -5 22.61 1.96
    -9 -3 5 27.05 2.11
    -9 -3 5 19.59 2.27
    -9 -3 5 26.74 2.04
    -9 -3 5 24.95 2.03
    8 3 -5 25.23 2.22
    8 3 -5 27.51 2.22
    -8 -3 5 29.37 2.32
    -8 -3 5 30.26 2.65
    -8 -3 5 26.17 2.24
    7 3 -5 1.41 0.32
    7 3 -5 1.06 0.28
    -7 -3 5 1.1 0.3
    -7 -3 5 1.23 0.31
    -7 -3 5 1.94 0.4
    -7 -3 5 0.45 0.48
    6 3 -5 9.77 0.91
    6 3 -5 10.71 0.96
    6 3 -5 10.01 0.91
    -6 -3 5 11.47 0.98
    -6 -3 5 9.98 0.92
    -6 -3 5 9.56 0.95
    -6 -3 5 9.87 1.24
    5 3 -5 1.42 0.38
    5 3 -5 0.92 0.23
    5 3 -5 1.42 0.32
    5 3 -5 1.36 0.28
    -5 -3 5 1.32 0.5
    -5 -3 5 0.87 0.22
    -5 -3 5 1.23 0.29
    -5 -3 5 1.25 0.29
    4 3 -5 3.4 0.37
    4 3 -5 3.57 0.38
    4 3 -5 4.03 0.44
    4 3 -5 3.29 0.5
    -4 -3 5 2.8 0.61
    -4 -3 5 3.83 0.41
    -4 -3 5 3.14 0.42
    -4 -3 5 3.2 0.37
    3 3 -5 89.6 6.86
    3 3 -5 100.05 6.77
    3 3 -5 96.6 6.85
    3 3 -5 92.79 6.75
    -3 -3 5 91.13 6.77
    -3 -3 5 87.93 7.2
    -3 -3 5 94.54 6.85
    -3 -3 5 100.41 6.78
    2 3 -5 20.23 1.73
    2 3 -5 23.43 1.75
    2 3 -5 21.57 1.62
    2 3 -5 22.94 1.64
    2 3 -5 17.97 1.77
    -2 -3 5 23.66 1.65
    -2 -3 5 21.24 1.63
    -2 -3 5 23.38 1.79
    -2 -3 5 22.21 1.72
    1 3 -5 191.49 13.6
    1 3 -5 192.93 13.7
    1 3 -5 194.73 13.58
    1 3 -5 209.34 13.82
    -1 -3 5 189.24 13.68
    -1 -3 5 172.01 13.63
    -1 -3 5 191.5 13.59
    -1 -3 5 188.77 13.82
    0 3 -5 4.55 0.39
    0 3 -5 4.2 0.43
    0 3 -5 4.01 0.47
    0 -3 5 4.8 0.41
    0 -3 5 4.22 0.46
    0 -3 5 4.55 0.47
    -1 3 -5 23.36 1.61
    -1 3 -5 21.87 1.74
    -1 3 -5 22.73 1.76
    -1 3 -5 20.49 1.65
    1 -3 5 22.45 1.65
    1 -3 5 22.07 1.73
    -2 3 -5 2.6 0.3
    -2 3 -5 2.44 0.35
    -2 3 -5 2.78 0.25
    -2 3 -5 2.69 0.38
    2 -3 5 3.13 0.31
    2 -3 5 2.6 0.44
    2 -3 5 3.2 0.39
    -3 3 -5 2.29 0.3
    -3 3 -5 2.58 0.44
    -3 3 -5 2.53 0.21
    -3 3 -5 1.83 0.34
    3 -3 5 1.82 0.38
    3 -3 5 1.87 0.27
    -4 3 -5 5.15 0.63
    -4 3 -5 5.61 0.6
    -4 3 -5 5.23 0.42
    -4 3 -5 4.85 0.53
    4 -3 5 5.39 0.62
    4 -3 5 5.37 0.44
    4 -3 5 5.25 0.53
    -5 3 -5 14.71 1.3
    -5 3 -5 16.55 1.45
    -5 3 -5 15.7 1.16
    -5 3 -5 16.76 1.37
    5 -3 5 15.1 1.15
    5 -3 5 15.49 1.38
    5 -3 5 15.5 1.28
    -6 3 -5 15.2 1.54
    -6 3 -5 16.53 1.5
    -6 3 -5 16.89 1.61
    6 -3 5 19.81 1.48
    6 -3 5 18.05 1.3
    -7 3 -5 30.98 2.65
    -7 3 -5 37.27 2.72
    -7 3 -5 37.73 2.86
    7 -3 5 29.13 2.44
    7 -3 5 36.92 2.66
    -8 3 -5 0.32 0.35
    -8 3 -5 0.06 0.2
    -8 3 -5 -0.18 0.17
    8 -3 5 0.34 0.25
    8 -3 5 0.61 0.15
    8 -3 5 0.24 0.25
    -9 3 -5 14.49 1.41
    -9 3 -5 13.91 1.42
    -9 3 -5 16.34 1.66
    9 -3 5 15.67 1.41
    9 -3 5 18.46 2.05
    -10 3 -5 -0.03 0.31
    -10 3 -5 0.66 0.34
    -10 3 -5 0.47 0.47
    10 -3 5 -0.48 0.39
    10 -3 5 0.13 0.32
    11 2 -5 0.13 0.26
    11 2 -5 0.23 0.3
    11 2 -5 0 0.32
    -11 -2 5 0.04 0.51
    -11 -2 5 0.85 0.53
    -11 -2 5 0.65 0.37
    10 2 -5 2.51 0.44
    10 2 -5 1.94 0.43
    10 2 -5 1.69 0.47
    -10 -2 5 1.41 0.43
    -10 -2 5 1.77 0.51
    -10 -2 5 2.08 0.46
    -10 -2 5 0.62 0.57
    9 2 -5 25.05 2.05
    9 2 -5 23.31 2.07
    9 2 -5 22.78 2.19
    -9 -2 5 29.2 2.5
    -9 -2 5 25.77 2.16
    -9 -2 5 23.6 2.04
    -9 -2 5 23.27 2.05
    8 2 -5 3.63 0.58
    8 2 -5 2.55 0.4
    8 2 -5 2.26 0.43
    -8 -2 5 2.35 0.43
    -8 -2 5 3.63 0.6
    7 2 -5 52.8 3.69
    7 2 -5 46.03 3.69
    7 2 -5 50.75 3.63
    -7 -2 5 52.44 3.71
    -7 -2 5 50.17 3.75
    -7 -2 5 47.81 3.69
    -7 -2 5 42.41 3.95
    6 2 -5 21.01 1.76
    6 2 -5 23.28 1.92
    6 2 -5 23.2 1.79
    -6 -2 5 25.75 2.16
    -6 -2 5 20.59 1.78
    -6 -2 5 23.35 1.83
    -6 -2 5 19.75 1.76
    5 2 -5 32.31 2.6
    5 2 -5 34.33 2.62
    5 2 -5 40 2.63
    -5 -2 5 34.98 2.64
    -5 -2 5 35.77 2.65
    -5 -2 5 31.89 2.6
    -5 -2 5 32.89 2.89
    4 2 -5 0.15 0.09
    4 2 -5 0.07 0.2
    4 2 -5 0.12 0.2
    4 2 -5 0.16 0.11
    4 2 -5 0.16 0.12
    -4 -2 5 0.03 0.11
    -4 -2 5 0.07 0.27
    -4 -2 5 0.12 0.09
    -4 -2 5 -0.08 0.08
    3 2 -5 14.88 1.2
    3 2 -5 17.78 1.34
    3 2 -5 14.28 1.19
    3 2 -5 15.41 1.25
    -3 -2 5 15.31 1.25
    -3 -2 5 16 1.2
    -3 -2 5 14.1 1.2
    -3 -2 5 16.81 1.49
    2 2 -5 49.92 3.25
    2 2 -5 39.85 3.16
    2 2 -5 36.7 3.24
    2 2 -5 41.07 3.08
    2 2 -5 46.11 3.1
    -2 -2 5 43.76 3.16
    -2 -2 5 44.3 3.24
    -2 -2 5 41.36 3.35
    -2 -2 5 39.85 3.09
    -2 -2 5 45.32 3.23
    -2 -2 5 41.45 3.09
    1 2 -5 29.84 2.24
    1 2 -5 32.06 2.48
    1 2 -5 31.52 2.35
    1 2 -5 32.43 2.37
    1 2 -5 29.4 2.25
    -1 -2 5 29.8 2.32
    -1 -2 5 31.12 2.5
    -1 -2 5 32.89 2.28
    -1 -2 5 30.94 2.39
    0 2 -5 6.5 0.53
    0 2 -5 6.51 0.61
    0 2 -5 7.17 0.75
    0 2 -5 6.48 0.5
    0 2 -5 6.88 0.61
    0 -2 5 6.5 0.56
    0 -2 5 6.48 0.52
    0 -2 5 5.63 0.7
    0 -2 5 5.53 0.63
    0 -2 5 6.6 0.58
    -1 2 -5 142.28 9.85
    -1 2 -5 142.77 9.92
    -1 2 -5 124.15 10.09
    -1 2 -5 139.34 9.94
    1 -2 5 148.91 9.91
    1 -2 5 146.98 10.04
    1 -2 5 141.76 9.85
    1 -2 5 122.54 9.95
    -2 2 -5 0.23 0.14
    -2 2 -5 0.07 0.08
    -2 2 -5 0.1 0.11
    2 -2 5 0.28 0.13
    2 -2 5 0.34 0.1
    -3 2 -5 10.55 0.93
    -3 2 -5 10.04 0.85
    -3 2 -5 10.57 0.9
    3 -2 5 9.72 0.89
    3 -2 5 10.38 0.84
    -4 2 -5 4.61 0.48
    -4 2 -5 4.97 0.57
    4 -2 5 4.48 0.46
    4 -2 5 4.34 0.57
    -5 2 -5 0.11 0.2
    -5 2 -5 -0.01 0.11
    5 -2 5 0.22 0.16
    5 -2 5 0.1 0.15
    -6 2 -5 49.48 3.67
    -6 2 -5 42.13 3.52
    6 -2 5 45.12 3.51
    6 -2 5 49.36 3.63
    6 -2 5 48.86 3.4
    -7 2 -5 24.07 1.96
    -7 2 -5 24.98 2.08
    7 -2 5 21.75 1.97
    7 -2 5 24.36 1.74
    -8 2 -5 21.32 2.07
    -8 2 -5 29.38 2.41
    8 -2 5 26.07 2.18
    8 -2 5 25.66 1.86
    8 -2 5 26.53 2.08
    -9 2 -5 26.27 2.3
    -9 2 -5 24.99 2.18
    9 -2 5 26.6 1.91
    9 -2 5 23.16 2.23
    9 -2 5 28.05 2.15
    -10 2 -5 1.5 0.54
    -10 2 -5 1.39 0.43
    10 -2 5 2.65 0.5
    10 -2 5 1.21 0.44
    -11 2 -5 0.34 0.38
    -11 2 -5 -0.73 0.54
    11 -2 5 -0.72 0.39
    11 -2 5 -0.29 0.69
    11 1 -5 3.83 0.66
    11 1 -5 3.37 0.62
    11 1 -5 3.07 0.49
    -11 -1 5 3.48 0.65
    -11 -1 5 3.3 0.61
    10 1 -5 1.51 0.33
    10 1 -5 1.89 0.48
    10 1 -5 1.72 0.46
    -10 -1 5 1.56 0.5
    -10 -1 5 2.73 0.65
    -10 -1 5 1.16 0.38
    9 1 -5 3.23 0.58
    9 1 -5 2.63 0.46
    -9 -1 5 2.02 0.42
    -9 -1 5 2.51 0.47
    -9 -1 5 3.17 0.66
    8 1 -5 6.99 0.83
    8 1 -5 8.88 0.76
    8 1 -5 8.88 0.81
    -8 -1 5 8.4 0.93
    -8 -1 5 5.99 1.05
    -8 -1 5 8.31 0.8
    7 1 -5 56.35 4
    7 1 -5 47.48 4.25
    7 1 -5 55.5 4.1
    7 1 -5 46.75 4.02
    -7 -1 5 63.27 4.46
    -7 -1 5 53.87 4.04
    -7 -1 5 56.52 4.08
    -7 -1 5 54.35 4.13
    6 1 -5 4.75 0.54
    6 1 -5 4.34 0.46
    6 1 -5 4.56 0.49
    -6 -1 5 4.52 0.48
    -6 -1 5 4.52 0.55
    -6 -1 5 3.97 0.48
    5 1 -5 126.47 9.48
    5 1 -5 134.03 9.7
    5 1 -5 137.26 9.44
    5 1 -5 135.16 9.46
    5 1 -5 122.48 9.57
    -5 -1 5 137.47 9.47
    -5 -1 5 135.35 9.77
    -5 -1 5 131.1 9.5
    -5 -1 5 125.77 9.46
    4 1 -5 1.47 0.25
    4 1 -5 1.05 0.21
    4 1 -5 1.63 0.26
    4 1 -5 0.76 0.31
    -4 -1 5 0.93 0.41
    -4 -1 5 1.59 0.23
    -4 -1 5 1.37 0.26
    -4 -1 5 1.35 0.25
    3 1 -5 20.83 1.69
    3 1 -5 21.56 1.58
    3 1 -5 19.32 1.44
    3 1 -5 19.24 1.46
    3 1 -5 17.43 1.44
    -3 -1 5 18.21 1.59
    -3 -1 5 17.76 1.44
    -3 -1 5 17.49 1.46
    -3 -1 5 20.2 1.72
    -3 -1 5 18.74 1.46
    2 1 -5 3.16 0.33
    2 1 -5 2.41 0.36
    2 1 -5 2.85 0.27
    2 1 -5 2.57 0.26
    2 1 -5 2.63 0.47
    2 1 -5 2.98 0.46
    -2 -1 5 3.53 0.48
    -2 -1 5 3.09 0.31
    -2 -1 5 2.45 0.38
    -2 -1 5 2.41 0.27
    -2 -1 5 2.92 0.27
    1 1 -5 4.61 0.68
    1 1 -5 6.49 0.63
    1 1 -5 6.19 0.66
    1 1 -5 6.3 0.6
    -1 -1 5 7.38 0.54
    -1 -1 5 5.96 0.69
    -1 -1 5 5.75 0.6
    -1 -1 5 5.91 0.7
    0 1 -5 14.27 1.09
    0 1 -5 12.91 1.23
    0 1 -5 12.73 1.16
    0 -1 5 14.56 1.23
    0 -1 5 13.78 1.13
    0 -1 5 14.26 1.25
    -1 1 -5 173.67 12.56
    -1 1 -5 177.35 12.63
    -1 1 -5 156.73 12.73
    -1 1 -5 169.49 12.48
    -1 1 -5 175.98 12.53
    1 -1 5 198.96 12.68
    1 -1 5 174.54 12.59
    1 -1 5 182.03 12.51
    -2 1 -5 31.61 2.26
    -2 1 -5 28.53 2.2
    -2 1 -5 28.29 2.45
    2 -1 5 33.67 2.32
    2 -1 5 29.81 2.2
    2 -1 5 29.61 2.24
    2 -1 5 29.74 2.31
    -3 1 -5 50 3.47
    -3 1 -5 44.57 3.65
    -3 1 -5 41.37 3.43
    3 -1 5 49.73 3.45
    3 -1 5 47.61 3.4
    -4 1 -5 6.35 0.61
    -4 1 -5 7.31 0.7
    -4 1 -5 7.25 0.85
    4 -1 5 6.56 0.66
    4 -1 5 6.94 0.62
    -5 1 -5 2.31 0.33
    -5 1 -5 2.6 0.45
    5 -1 5 2.43 0.33
    5 -1 5 2.84 0.38
    -6 1 -5 0.35 0.17
    -6 1 -5 0.35 0.21
    -6 1 -5 0.07 0.42
    6 -1 5 0.41 0.19
    6 -1 5 0.59 0.25
    -7 1 -5 0.47 0.21
    -7 1 -5 0.33 0.26
    -7 1 -5 -0.14 0.63
    7 -1 5 0.69 0.25
    -8 1 -5 9.71 0.98
    -8 1 -5 10.34 1.1
    8 -1 5 8.63 0.99
    8 -1 5 10.47 0.77
    8 -1 5 10.36 0.98
    -9 1 -5 9.14 1.08
    -9 1 -5 9.76 0.96
    9 -1 5 8.39 0.99
    9 -1 5 8.36 0.91
    9 -1 5 9.3 0.72
    -10 1 -5 13.9 1.52
    -10 1 -5 14.16 1.39
    10 -1 5 14.36 1.09
    -11 1 -5 4.22 0.91
    -11 1 -5 3.57 0.69
    11 -1 5 3.35 0.77
    11 -1 5 4.04 0.7
    11 -1 5 4.47 0.44
    11 0 -5 16.61 1.49
    11 0 -5 17.04 1.34
    11 0 -5 12.04 1.49
    -11 0 5 15.2 1.42
    -11 0 5 13.27 1.44
    -11 0 5 15.87 1.67
    10 0 -5 0.98 0.27
    10 0 -5 1.83 0.47
    10 0 -5 1.38 0.46
    -10 0 5 1.88 0.49
    -10 0 5 2.37 0.63
    -10 0 5 1.6 0.39
    9 0 -5 0.23 0.24
    9 0 -5 0.42 0.21
    -9 0 5 0.08 0.19
    -9 0 5 0.18 0.27
    -9 0 5 0.52 0.23
    8 0 -5 18.64 1.55
    8 0 -5 18.32 1.48
    8 0 -5 16.99 1.6
    -8 0 5 20.04 1.9
    -8 0 5 18.09 1.51
    -8 0 5 17.57 1.65
    7 0 -5 0.88 0.27
    7 0 -5 1.13 0.26
    7 0 -5 1.88 0.63
    7 0 -5 2.07 0.41
    -7 0 5 1.83 0.31
    -7 0 5 1.35 0.37
    6 0 -5 38.71 2.91
    6 0 -5 39.39 2.82
    6 0 -5 39.06 2.86
    -6 0 5 37.51 2.94
    -6 0 5 39.49 2.83
    -6 0 5 34.49 3.12
    -6 0 5 35.79 2.87
    5 0 -5 84.86 6.93
    5 0 -5 88.45 6.68
    5 0 -5 94.44 6.71
    5 0 -5 95.07 6.76
    -5 0 5 97.84 6.69
    -5 0 5 95.78 6.74
    -5 0 5 93.88 6.78
    4 0 -5 11.78 0.94
    4 0 -5 10.93 0.97
    4 0 -5 11.05 0.93
    -4 0 5 11.84 0.93
    -4 0 5 12.42 1
    -4 0 5 11.7 0.96
    3 0 -5 75.23 5.3
    3 0 -5 78.19 5.29
    3 0 -5 72.13 5.32
    3 0 -5 62.32 5.38
    3 0 -5 74.51 5.29
    -3 0 5 73.07 5.33
    -3 0 5 71.57 5.31
    -3 0 5 84.06 5.61
    -3 0 5 68.41 5.3
    -3 0 5 78.56 5.53
    2 0 -5 0.47 0.11
    2 0 -5 0.37 0.1
    2 0 -5 1.04 0.34
    2 0 -5 0.28 0.09
    2 0 -5 0.44 0.11
    -2 0 5 0.45 0.1
    -2 0 5 0.41 0.1
    -2 0 5 0.85 0.29
    -2 0 5 0.41 0.12
    -2 0 5 0.95 0.36
    1 0 -5 2.42 0.22
    1 0 -5 2.73 0.51
    1 0 -5 1.98 0.36
    1 0 -5 2.55 0.24
    1 0 -5 1.7 0.28
    -1 0 5 2.63 0.51
    -1 0 5 2.14 0.38
    -1 0 5 1.57 0.3
    0 0 -5 20.81 1.86
    0 0 -5 23.87 1.73
    0 0 -5 19.22 1.66
    0 0 -5 20.73 1.63
    0 0 5 24.96 1.85
    0 0 5 23.28 1.73
    0 0 5 25.29 1.91
    -1 0 -5 85.48 5.66
    -1 0 -5 80.3 5.78
    -1 0 -5 67.51 5.47
    -1 0 -5 82.28 5.58
    1 0 5 84.39 5.59
    1 0 5 80.12 5.76
    1 0 5 65.36 5.47
    1 0 5 73.24 5.64
    -2 0 -5 195.16 13.97
    -2 0 -5 209.67 14
    -2 0 -5 207.17 14.26
    -2 0 -5 190.44 14.12
    2 0 5 208.63 13.97
    2 0 5 204.54 13.99
    2 0 5 188.12 14.21
    2 0 5 172.37 14.03
    -3 0 -5 74.53 5.5
    -3 0 -5 76.05 5.47
    3 0 5 79.99 5.47
    3 0 5 73.49 5.49
    -4 0 -5 15.14 1.26
    -4 0 -5 17.01 1.32
    4 0 5 16.24 1.3
    -5 0 -5 44.64 3.4
    -5 0 -5 45.48 3.35
    -5 0 -5 45.07 3.6
    5 0 5 44.86 3.34
    -6 0 -5 1.63 0.33
    -6 0 -5 2.09 0.43
    6 0 5 1.65 0.31
    6 0 5 1.78 0.35
    -7 0 -5 3.77 0.49
    -7 0 -5 5.23 0.96
    -7 0 -5 4.21 0.59
    7 0 5 3.72 0.48
    7 0 5 3.47 0.51
    -8 0 -5 2.6 0.55
    -8 0 -5 3.04 0.98
    -8 0 -5 1.92 0.45
    8 0 5 2.45 0.24
    8 0 5 2.21 0.45
    8 0 5 2.54 0.43
    -9 0 -5 1.03 0.3
    9 0 5 1.48 0.35
    9 0 5 1.02 0.18
    9 0 5 1.47 0.41
    -10 0 -5 17.33 1.7
    -10 0 -5 22.87 1.93
    10 0 5 20.31 1.72
    10 0 5 19.5 1.46
    10 0 5 18.8 1.77
    -11 0 -5 2.41 0.55
    -11 0 -5 3.66 0.85
    11 0 5 2.69 0.35
    11 0 5 3.47 0.62
    11 0 5 3.34 0.71
    11 -1 -5 21.77 2.05
    11 -1 -5 24.31 1.98
    11 -1 -5 21.88 2.07
    -11 1 5 20.45 2.06
    -11 1 5 23.69 2.24
    -11 1 5 21.94 2.26
    10 -1 -5 0.04 0.35
    10 -1 -5 0.28 0.2
    10 -1 -5 0.65 0.33
    -10 1 5 0.4 0.31
    -10 1 5 0.34 0.41
    -10 1 5 -0.09 0.29
    9 -1 -5 9.64 0.98
    9 -1 -5 10.59 0.91
    9 -1 -5 8.68 1.04
    -9 1 5 9.35 1.04
    -9 1 5 10.89 0.97
    -9 1 5 11.08 1.19
    8 -1 -5 3.68 0.45
    8 -1 -5 4.83 0.63
    8 -1 -5 3.03 0.53
    -8 1 5 4.39 0.5
    -8 1 5 5.71 0.86
    7 -1 -5 0.1 0.14
    7 -1 -5 -0.61 0.53
    7 -1 -5 0 0.18
    7 -1 -5 0.13 0.13
    -7 1 5 0.02 0.14
    -7 1 5 0.32 0.24
    6 -1 -5 10.66 0.97
    6 -1 -5 8.78 1.21
    6 -1 -5 10.39 1.04
    6 -1 -5 13.46 0.97
    -6 1 5 12.16 0.95
    -6 1 5 12.03 1.1
    -6 1 5 12.21 1.03
    5 -1 -5 0.53 0.15
    5 -1 -5 0.77 0.2
    5 -1 -5 0.91 0.24
    -5 1 5 0.59 0.23
    -5 1 5 0.39 0.15
    4 -1 -5 85.39 6.65
    4 -1 -5 94.39 6.94
    4 -1 -5 96.72 6.73
    4 -1 -5 93.74 6.67
    -4 1 5 88.28 6.74
    -4 1 5 90.49 7.15
    -4 1 5 99.79 6.71
    3 -1 -5 69.02 4.74
    3 -1 -5 60.64 4.69
    3 -1 -5 70.88 4.7
    -3 1 5 56.04 4.92
    -3 1 5 62.87 4.71
    -3 1 5 71.57 4.77
    2 -1 -5 4.7 0.4
    2 -1 -5 4.26 0.5
    2 -1 -5 4.68 0.42
    2 -1 -5 4.63 0.43
    2 -1 -5 4.13 0.59
    -2 1 5 4.85 0.42
    -2 1 5 5.73 0.67
    -2 1 5 4.71 0.69
    -2 1 5 4.93 0.42
    -2 1 5 4.69 0.45
    1 -1 -5 26.96 1.96
    1 -1 -5 22.22 1.71
    1 -1 -5 21.71 1.7
    1 -1 -5 22.28 1.71
    -1 1 5 23.21 1.72
    -1 1 5 23.82 1.69
    0 -1 -5 19.54 1.48
    0 -1 -5 18.15 1.52
    0 -1 -5 20.54 1.65
    0 -1 -5 19.16 1.7
    0 1 5 18.74 1.46
    0 1 5 23.26 1.55
    0 1 5 20.4 1.73
    -1 -1 -5 5.22 0.76
    -1 -1 -5 5.6 0.66
    -1 -1 -5 6.34 0.59
    -1 -1 -5 7.91 0.54
    -1 -1 -5 7.86 0.52
    1 1 5 6.4 0.79
    1 1 5 5.98 0.59
    1 1 5 7.87 0.53
    1 1 5 7.9 0.55
    1 1 5 6.69 0.7
    -2 -1 -5 68.59 4.63
    -2 -1 -5 67.42 4.57
    -2 -1 -5 59.28 4.61
    -2 -1 -5 70.7 4.92
    -2 -1 -5 67.53 4.74
    2 1 5 62.67 4.57
    2 1 5 69.45 4.9
    2 1 5 60.83 4.62
    2 1 5 60 4.65
    2 1 5 59.44 4.61
    -3 -1 -5 0.34 0.11
    -3 -1 -5 0.2 0.28
    -3 -1 -5 0.24 0.12
    3 1 5 0.11 0.09
    3 1 5 0.19 0.1
    3 1 5 0.25 0.24
    -4 -1 -5 63.41 4.61
    -4 -1 -5 66.08 4.58
    4 1 5 62.57 4.59
    4 1 5 59.82 4.57
    -5 -1 -5 35.83 2.72
    -5 -1 -5 38.16 2.69
    5 1 5 32.68 2.66
    5 1 5 35.61 2.7
    -6 -1 -5 42.75 3.29
    -6 -1 -5 49.7 3.56
    -6 -1 -5 41.77 3.23
    6 1 5 41.96 3.23
    6 1 5 39.51 3.25
    -7 -1 -5 13.99 1.12
    -7 -1 -5 11.74 1.14
    -7 -1 -5 11.65 1.53
    7 1 5 11.12 1.1
    7 1 5 12.1 0.93
    7 1 5 13.11 1.11
    -8 -1 -5 0.69 0.27
    -8 -1 -5 0.44 0.22
    -8 -1 -5 0.79 0.71
    8 1 5 0.33 0.21
    8 1 5 0.3 0.19
    8 1 5 0.32 0.1
    -9 -1 -5 0.91 0.32
    -9 -1 -5 0.6 0.28
    9 1 5 0.66 0.15
    9 1 5 0.62 0.28
    9 1 5 0.5 0.26
    -10 -1 -5 3.3 0.95
    -10 -1 -5 4.11 0.74
    10 1 5 3.22 0.59
    10 1 5 3.1 0.33
    10 1 5 2.14 0.51
    -11 -1 -5 1.17 0.35
    -11 -1 -5 2.06 0.59
    11 1 5 1.09 0.36
    11 1 5 0.99 0.47
    11 1 5 0.85 0.2
    -12 -1 -5 8.83 1.19
    -12 -1 -5 11.36 1.53
    12 1 5 10.59 0.91
    12 1 5 12.83 1.25
    12 1 5 9.01 1.21
    10 -2 -5 10.95 1.16
    10 -2 -5 10.24 1.17
    10 -2 -5 10.44 0.95
    -10 2 5 9.39 1.07
    -10 2 5 9.39 1.3
    9 -2 -5 26.57 2.09
    9 -2 -5 25.28 2.17
    9 -2 -5 25.74 1.97
    -9 2 5 26.06 2.16
    -9 2 5 26.47 2.27
    -9 2 5 21.81 1.97
    8 -2 -5 2.85 0.57
    8 -2 -5 1.76 0.38
    8 -2 -5 2.54 0.36
    -8 2 5 2.32 0.51
    -8 2 5 2.17 0.37
    7 -2 -5 14.97 1.24
    7 -2 -5 16.25 1.41
    7 -2 -5 15.32 1.31
    -7 2 5 16.89 1.49
    -7 2 5 14.76 1.25
    6 -2 -5 1.04 0.29
    6 -2 -5 0.75 0.22
    6 -2 -5 0.58 0.46
    6 -2 -5 1.12 0.23
    -6 2 5 0.5 0.31
    -6 2 5 1.52 0.37
    5 -2 -5 0.39 0.32
    5 -2 -5 0.3 0.13
    5 -2 -5 0.58 0.2
    5 -2 -5 0.32 0.16
    -5 2 5 0.18 0.15
    -5 2 5 0.08 0.2
    4 -2 -5 48.93 4.22
    4 -2 -5 56.23 4.06
    4 -2 -5 53.69 3.96
    4 -2 -5 55.08 3.98
    -4 2 5 53.8 3.97
    -4 2 5 59.76 4.1
    -4 2 5 54.63 4.01
    3 -2 -5 0.46 0.13
    3 -2 -5 0.49 0.29
    3 -2 -5 0.33 0.14
    3 -2 -5 0.46 0.13
    -3 2 5 0.35 0.12
    -3 2 5 0.35 0.15
    -3 2 5 0.32 0.12
    2 -2 -5 87.27 6.38
    2 -2 -5 89.61 6.43
    2 -2 -5 79.56 6.61
    2 -2 -5 87.63 6.38
    -2 2 5 89.42 6.45
    -2 2 5 93.93 6.39
    -2 2 5 96.88 6.4
    1 -2 -5 46.54 3.52
    1 -2 -5 50.22 3.45
    1 -2 -5 50.58 3.49
    1 -2 -5 44.79 3.45
    -1 2 5 46.52 3.5
    -1 2 5 48.74 3.45
    0 -2 -5 57.93 4.03
    0 -2 -5 48.99 4.05
    0 -2 -5 62.46 4.1
    0 -2 -5 57.92 4.03
    0 2 5 56.35 4.03
    0 2 5 57.56 4.03
    0 2 5 51.84 4.3
    -1 -2 -5 169.39 11.84
    -1 -2 -5 167.77 11.63
    -1 -2 -5 166.88 11.67
    -1 -2 -5 182.65 11.96
    1 2 5 156.54 11.63
    1 2 5 149.22 11.67
    1 2 5 166.34 11.64
    1 2 5 155.09 11.64
    -2 -2 -5 2.98 0.29
    -2 -2 -5 3.23 0.31
    -2 -2 -5 3.51 0.56
    -2 -2 -5 3.45 0.26
    2 2 5 2.87 0.25
    2 2 5 2.93 0.3
    2 2 5 2.75 0.29
    -3 -2 -5 40.84 2.7
    -3 -2 -5 36.24 2.93
    -3 -2 -5 35.38 2.67
    3 2 5 38.94 2.94
    3 2 5 32.76 2.61
    3 2 5 35.99 2.68
    3 2 5 35.73 2.67
    -4 -2 -5 78.19 5.89
    -4 -2 -5 85.17 5.93
    -4 -2 -5 73.68 6.12
    4 2 5 86.73 6.08
    4 2 5 92.44 6.15
    4 2 5 80.09 5.91
    4 2 5 76.55 5.79
    -5 -2 -5 14.82 1.24
    -5 -2 -5 13.82 1.2
    5 2 5 13.96 1.21
    5 2 5 16.23 1.07
    5 2 5 13.75 1.19
    -6 -2 -5 124.34 10.78
    -6 -2 -5 154.17 10.65
    -6 -2 -5 164.35 10.62
    6 2 5 154.42 10.6
    6 2 5 139.2 10.6
    -7 -2 -5 3.3 0.52
    -7 -2 -5 2.67 0.52
    7 2 5 2.74 0.48
    7 2 5 3.13 0.44
    -8 -2 -5 20.89 2.42
    -8 -2 -5 25.39 2.04
    -8 -2 -5 25.07 2.11
    8 2 5 23.01 2.31
    8 2 5 28.22 2.1
    8 2 5 26.32 1.86
    -9 -2 -5 15 1.38
    -9 -2 -5 11.11 1.91
    -9 -2 -5 14.15 1.29
    9 2 5 14.19 1.08
    9 2 5 13.54 1.31
    9 2 5 14.39 1.29
    -10 -2 -5 0.09 0.22
    -10 -2 -5 -0.02 0.22
    10 2 5 0.12 0.2
    10 2 5 0.27 0.12
    10 2 5 0.21 0.26
    -11 -2 -5 4.45 0.87
    -11 -2 -5 2.87 0.6
    11 2 5 4.4 0.66
    11 2 5 3.95 0.42
    11 2 5 4.87 0.79
    -12 -2 -5 8.5 1.35
    -12 -2 -5 14.31 1.62
    -12 -2 -5 11.67 1.52
    12 2 5 13.6 1.01
    12 2 5 13.6 1.34
    12 2 5 10.35 1.28
    10 -3 -5 8.41 0.99
    10 -3 -5 8.32 1.08
    10 -3 -5 8.97 0.85
    -10 3 5 8.08 0.98
    -10 3 5 8.74 1.37
    9 -3 -5 0.24 0.2
    9 -3 -5 0.39 0.28
    9 -3 -5 0.83 0.56
    -9 3 5 0.51 0.43
    -9 3 5 0.39 0.25
    8 -3 -5 32.47 2.9
    8 -3 -5 36.2 2.81
    -8 3 5 40.06 3.07
    -8 3 5 35.67 2.88
    7 -3 -5 26.75 2.22
    7 -3 -5 29.16 2.16
    7 -3 -5 31.55 2.38
    -7 3 5 25.42 2.39
    6 -3 -5 5.89 0.59
    6 -3 -5 6.59 0.65
    -6 3 5 6.22 0.78
    5 -3 -5 9.78 0.82
    5 -3 -5 8.02 1.08
    5 -3 -5 10.93 0.88
    5 -3 -5 9.71 0.94
    -5 3 5 10.26 0.9
    -5 3 5 10.5 0.85
    -5 3 5 9.05 0.99
    4 -3 -5 -0.01 0.08
    4 -3 -5 0.11 0.1
    4 -3 -5 0.21 0.15
    -4 3 5 0.04 0.12
    -4 3 5 0.15 0.18
    -4 3 5 0 0.08
    3 -3 -5 17.6 1.46
    3 -3 -5 16.7 1.63
    3 -3 -5 18.57 1.39
    3 -3 -5 18.65 1.37
    -3 3 5 19.06 1.51
    -3 3 5 15.9 1.39
    -3 3 5 18.46 1.38
    2 -3 -5 31.76 2.66
    2 -3 -5 35.56 2.74
    2 -3 -5 38.69 2.66
    -2 3 5 36.74 2.77
    -2 3 5 35.29 2.67
    -2 3 5 40.41 2.7
    1 -3 -5 6.37 0.55
    1 -3 -5 7.05 0.54
    1 -3 -5 5.93 0.67
    -1 3 5 6.71 0.64
    -1 3 5 6.29 0.54
    -1 3 5 6.53 0.55
    0 -3 -5 79.99 5.58
    0 -3 -5 82.74 5.56
    0 -3 -5 77.71 5.61
    0 -3 -5 82.82 5.54
    0 -3 -5 73.25 5.53
    0 3 5 74.8 5.54
    0 3 5 75.68 5.54
    0 3 5 76.23 5.61
    0 3 5 72.9 5.88
    -1 -3 -5 32.74 2.47
    -1 -3 -5 36.21 2.49
    -1 -3 -5 34.37 2.44
    -1 -3 -5 31.82 2.51
    1 3 5 33.34 2.44
    1 3 5 34.05 2.77
    1 3 5 33.37 2.46
    -2 -3 -5 0.85 0.18
    -2 -3 -5 0.99 0.15
    -2 -3 -5 0.62 0.16
    -2 -3 -5 0.86 0.41
    2 3 5 1.53 0.46
    2 3 5 0.93 0.17
    2 3 5 1.05 0.13
    2 3 5 0.97 0.17
    -3 -3 -5 0.23 0.11
    -3 -3 -5 0.26 0.26
    -3 -3 -5 0.26 0.08
    -3 -3 -5 0.3 0.13
    3 3 5 0.12 0.09
    3 3 5 0.44 0.32
    3 3 5 0.26 0.08
    3 3 5 0.2 0.11
    -4 -3 -5 1.52 0.29
    -4 -3 -5 2.2 0.29
    -4 -3 -5 2.45 0.53
    4 3 5 2.06 0.28
    4 3 5 2.41 0.22
    4 3 5 2.08 0.29
    4 3 5 2.14 0.47
    -5 -3 -5 39.72 2.92
    -5 -3 -5 36.85 2.87
    5 3 5 35.67 2.75
    5 3 5 39.75 2.89
    5 3 5 40.46 2.9
    -6 -3 -5 13.34 1.25
    -6 -3 -5 13.44 1.21
    6 3 5 15.58 1.24
    6 3 5 14.01 1.23
    6 3 5 15.37 1.08
    -7 -3 -5 21.65 1.75
    -7 -3 -5 21.13 1.8
    7 3 5 20.26 1.75
    7 3 5 22.82 1.77
    -8 -3 -5 8.71 0.89
    -8 -3 -5 6.71 1.21
    -8 -3 -5 8.78 0.83
    8 3 5 7.58 0.83
    -9 -3 -5 2.88 0.57
    -9 -3 -5 3.21 0.54
    9 3 5 2.98 0.58
    9 3 5 2.12 0.46
    -10 -3 -5 4.05 0.78
    -10 -3 -5 3.51 0.63
    -10 -3 -5 3.62 0.58
    10 3 5 3.35 0.36
    10 3 5 2.69 0.5
    10 3 5 2.75 0.57
    -11 -3 -5 2.17 0.58
    -11 -3 -5 1.77 0.57
    -11 -3 -5 1.88 0.46
    11 3 5 1.32 0.44
    11 3 5 2.15 0.81
    11 3 5 1.54 0.34
    -12 -3 -5 5.48 1.08
    -12 -3 -5 4.32 1.17
    -12 -3 -5 3.86 0.82
    12 3 5 4.51 0.83
    12 3 5 4.19 0.5
    12 3 5 5.45 0.85
    9 -4 -5 0.33 0.24
    9 -4 -5 -0.12 0.31
    -9 4 5 0.73 0.31
    -9 4 5 0.04 0.47
    8 -4 -5 20.23 2.03
    8 -4 -5 23.68 1.84
    8 -4 -5 25.72 1.95
    -8 4 5 21.64 1.98
    -8 4 5 26.2 2.2
    7 -4 -5 1.81 0.32
    7 -4 -5 2.1 0.37
    7 -4 -5 3.26 0.55
    -7 4 5 1.09 0.31
    -7 4 5 1.43 0.48
    6 -4 -5 26.36 2.26
    6 -4 -5 28.54 2.15
    6 -4 -5 25.36 2.07
    -6 4 5 28.2 2.12
    -6 4 5 29.17 2.83
    5 -4 -5 14.18 1.51
    5 -4 -5 11.4 1.02
    5 -4 -5 10.65 0.96
    5 -4 -5 11.56 1.13
    -5 4 5 12.6 1.21
    -5 4 5 10.95 0.98
    4 -4 -5 0.77 0.17
    4 -4 -5 0.02 0.36
    4 -4 -5 0.89 0.22
    4 -4 -5 1.22 0.29
    -4 4 5 1.33 0.35
    -4 4 5 0.69 0.17
    -4 4 5 0.51 0.17
    3 -4 -5 6.96 0.63
    3 -4 -5 6.09 0.91
    3 -4 -5 6.97 0.75
    3 -4 -5 8.86 0.69
    -3 4 5 7.93 0.7
    -3 4 5 8.22 0.66
    -3 4 5 7.34 0.81
    2 -4 -5 5.27 0.45
    2 -4 -5 4.8 0.53
    2 -4 -5 4.62 0.75
    2 -4 -5 3.94 0.45
    -2 4 5 4.7 0.45
    -2 4 5 5.56 0.49
    -2 4 5 5.09 0.58
    1 -4 -5 1.97 0.35
    1 -4 -5 1.75 0.24
    1 -4 -5 1.56 0.2
    -1 4 5 1.4 0.23
    -1 4 5 1.55 0.34
    -1 4 5 1.46 0.25
    0 -4 -5 94.98 6.85
    0 -4 -5 100.99 6.83
    0 -4 -5 94 6.94
    0 -4 -5 96.92 6.81
    0 4 5 96.94 6.82
    0 4 5 85.46 6.83
    0 4 5 98.8 6.94
    -1 -4 -5 0.12 0.08
    -1 -4 -5 0.13 0.1
    -1 -4 -5 0.11 0.09
    -1 -4 -5 0.26 0.17
    1 4 5 0.09 0.09
    1 4 5 0.02 0.08
    1 4 5 -0.02 0.38
    1 4 5 0.04 0.1
    -2 -4 -5 47.78 3.59
    -2 -4 -5 49.54 3.59
    -2 -4 -5 42.52 3.5
    -2 -4 -5 48.05 3.57
    2 4 5 51.85 3.9
    2 4 5 51.63 3.58
    2 4 5 49.14 3.55
    2 4 5 50.03 3.51
    -3 -4 -5 20.85 1.4
    -3 -4 -5 17.76 1.48
    -3 -4 -5 19.38 1.52
    3 4 5 19.04 1.48
    3 4 5 20.79 1.8
    3 4 5 19.1 1.47
    3 4 5 16.51 1.4
    -4 -4 -5 33.73 2.35
    -4 -4 -5 31.55 2.4
    -4 -4 -5 32.69 2.36
    4 4 5 26.7 2.31
    4 4 5 34.4 2.63
    4 4 5 28.05 2.32
    4 4 5 29.34 2.23
    -5 -4 -5 7.97 0.75
    -5 -4 -5 8.49 0.78
    5 4 5 8.86 0.8
    5 4 5 7.49 0.94
    5 4 5 8.04 0.75
    5 4 5 8.08 0.64
    -6 -4 -5 0.03 0.17
    -6 -4 -5 0.4 0.22
    -6 -4 -5 0.4 0.18
    -6 -4 -5 0.47 0.42
    6 4 5 0.65 0.35
    6 4 5 0.07 0.11
    6 4 5 0.32 0.19
    -7 -4 -5 40.26 2.95
    -7 -4 -5 33.61 3.09
    -7 -4 -5 38.58 2.92
    7 4 5 36.94 2.88
    7 4 5 39.28 2.71
    7 4 5 35.08 2.88
    -8 -4 -5 16.04 1.45
    -8 -4 -5 11.35 1.62
    -8 -4 -5 15.31 1.32
    -8 -4 -5 15.51 1.38
    8 4 5 14.13 1.31
    8 4 5 16.93 1.36
    -9 -4 -5 15.74 1.47
    -9 -4 -5 15.58 1.4
    9 4 5 14.02 1.38
    9 4 5 16.47 1.42
    -10 -4 -5 14.09 1.45
    -10 -4 -5 17.69 1.52
    -10 -4 -5 13.48 1.35
    10 4 5 13.89 1.37
    10 4 5 14.82 1.37
    -11 -4 -5 0.7 0.45
    -11 -4 -5 0.17 0.34
    -11 -4 -5 0.11 0.23
    11 4 5 0.77 0.41
    11 4 5 0.62 0.28
    11 4 5 0.07 0.15
    -12 -4 -5 5 1.02
    -12 -4 -5 6.08 1.37
    -12 -4 -5 7.56 1.17
    12 4 5 7.19 0.68
    12 4 5 7.2 0.91
    12 4 5 7.1 0.95
    9 -5 -5 0.56 0.44
    9 -5 -5 0.34 0.25
    9 -5 -5 1.22 0.38
    -9 5 5 0.63 0.38
    -9 5 5 0.11 0.48
    8 -5 -5 7.64 0.93
    8 -5 -5 7.44 0.69
    8 -5 -5 6.42 0.79
    -8 5 5 5.74 0.78
    -8 5 5 7.02 1.63
    7 -5 -5 7.71 0.87
    7 -5 -5 5.53 0.57
    7 -5 -5 5.5 0.64
    -7 5 5 4.58 0.94
    -7 5 5 5.44 0.61
    -7 5 5 4.73 0.67
    6 -5 -5 57.5 4.51
    6 -5 -5 58.64 4.61
    6 -5 -5 57.78 4.29
    -6 5 5 62.45 4.63
    -6 5 5 56.49 4.32
    5 -5 -5 4.91 0.71
    5 -5 -5 6.5 0.59
    5 -5 -5 6.34 0.65
    -5 5 5 6.47 0.61
    -5 5 5 5.36 0.95
    4 -5 -5 42.94 3.32
    4 -5 -5 47.4 3.53
    4 -5 -5 41.28 3.37
    -4 5 5 49.49 3.61
    -4 5 5 46.59 3.36
    3 -5 -5 6.95 0.76
    3 -5 -5 6.87 0.64
    3 -5 -5 6.64 0.59
    -3 5 5 5.74 0.59
    -3 5 5 7.38 0.81
    -3 5 5 6.81 0.65
    2 -5 -5 16.83 1.36
    2 -5 -5 15.35 1.3
    2 -5 -5 19.18 1.49
    -2 5 5 19.68 1.53
    -2 5 5 15.99 1.36
    1 -5 -5 1.67 0.37
    1 -5 -5 1.28 0.19
    1 -5 -5 1.42 0.27
    1 -5 -5 1.94 0.22
    -1 5 5 1.24 0.27
    -1 5 5 1.36 0.23
    -1 5 5 1.54 0.35
    -1 5 5 1.76 0.29
    0 -5 -5 9.36 0.86
    0 -5 -5 7.53 0.71
    0 -5 -5 7.54 0.67
    0 -5 -5 8.43 0.74
    0 5 5 8.82 0.73
    0 5 5 8.84 0.7
    0 5 5 9.85 0.74
    0 5 5 7.31 0.79
    -1 -5 -5 37.91 2.89
    -1 -5 -5 36.98 2.83
    -1 -5 -5 40.27 3
    -1 -5 -5 38.29 2.89
    1 5 5 37.06 2.84
    1 5 5 44.36 2.9
    1 5 5 38.43 2.93
    -2 -5 -5 35.41 2.86
    -2 -5 -5 32.4 2.9
    -2 -5 -5 40.19 2.8
    -2 -5 -5 38.27 2.87
    2 5 5 36.18 2.79
    2 5 5 44.87 2.92
    2 5 5 37.7 2.84
    2 5 5 43.73 3.29
    -3 -5 -5 7.93 0.86
    -3 -5 -5 10 0.87
    -3 -5 -5 8.78 0.77
    -3 -5 -5 11.26 0.9
    3 5 5 9.75 0.84
    3 5 5 11.06 0.89
    3 5 5 9.98 1.18
    3 5 5 11.77 0.8
    -4 -5 -5 34.21 2.58
    -4 -5 -5 33.92 2.61
    4 5 5 37.07 2.88
    4 5 5 34.92 2.47
    4 5 5 29.3 2.6
    4 5 5 33.44 2.57
    -5 -5 -5 1.83 0.35
    -5 -5 -5 1.79 0.34
    -5 -5 -5 1.33 0.28
    5 5 5 2.02 0.34
    5 5 5 1.31 0.28
    -6 -5 -5 2.92 0.48
    -6 -5 -5 2.91 0.48
    -6 -5 -5 2.36 0.49
    6 5 5 3.01 0.31
    6 5 5 3.38 0.7
    6 5 5 2.86 0.4
    6 5 5 2.26 0.39
    -7 -5 -5 2.1 0.45
    -7 -5 -5 2.08 0.4
    -7 -5 -5 1.88 0.38
    7 5 5 1.51 0.47
    7 5 5 2.16 0.42
    7 5 5 2.27 0.26
    7 5 5 1.92 0.37
    -8 -5 -5 5.85 0.64
    -8 -5 -5 4.52 1
    -8 -5 -5 5.55 0.67
    8 5 5 4.62 0.62
    8 5 5 4.38 0.44
    8 5 5 4.43 0.57
    -9 -5 -5 30.75 2.48
    -9 -5 -5 29.07 2.51
    9 5 5 31.84 2.48
    9 5 5 32.45 2.24
    9 5 5 26.62 2.43
    -10 -5 -5 6.97 0.97
    -10 -5 -5 6.6 0.91
    -10 -5 -5 8.78 1.56
    10 5 5 8.19 0.91
    10 5 5 10.32 0.96
    10 5 5 8.54 0.71
    -11 -5 -5 8.1 1.02
    -11 -5 -5 10.15 1.18
    -11 -5 -5 9.59 1.88
    11 5 5 10.11 1.07
    -12 -5 -5 8.71 1.66
    -12 -5 -5 7.57 1.23
    -12 -5 -5 9.38 1.27
    12 5 5 9.89 1.09
    12 5 5 7.95 1.08
    12 5 5 9.86 0.84
    8 -6 -5 -0.1 0.25
    8 -6 -5 0.19 0.42
    8 -6 -5 0.3 0.24
    -8 6 5 -0.17 0.33
    -8 6 5 0.19 0.54
    7 -6 -5 2.56 0.4
    7 -6 -5 1.67 0.48
    7 -6 -5 3.4 0.56
    -7 6 5 3.82 0.79
    -7 6 5 2.06 0.5
    -7 6 5 2.53 0.42
    6 -6 -5 6.44 0.71
    6 -6 -5 6.54 0.71
    6 -6 -5 7.62 0.89
    -6 6 5 5.5 0.62
    -6 6 5 6.02 0.73
    -6 6 5 5.96 0.97
    5 -6 -5 13.61 1.21
    5 -6 -5 15.75 1.3
    5 -6 -5 14.6 1.43
    -5 6 5 16.87 1.56
    -5 6 5 14.89 1.26
    4 -6 -5 25.03 1.88
    4 -6 -5 20.37 1.97
    4 -6 -5 25.61 1.81
    -4 6 5 21.51 1.81
    3 -6 -5 0.76 0.27
    3 -6 -5 0.82 0.19
    3 -6 -5 0.65 0.22
    -3 6 5 0.71 0.3
    -3 6 5 0.58 0.17
    2 -6 -5 35.09 2.58
    2 -6 -5 33.2 2.64
    2 -6 -5 29.61 2.74
    -2 6 5 33.11 2.66
    -2 6 5 37.36 2.62
    -2 6 5 35.69 2.82
    -2 6 5 39.04 2.61
    1 -6 -5 1.43 0.37
    1 -6 -5 1.71 0.35
    1 -6 -5 1.93 0.43
    1 -6 -5 1.88 0.25
    -1 6 5 1.92 0.41
    -1 6 5 2.21 0.36
    -1 6 5 1.88 0.28
    -1 6 5 1.96 0.28
    0 -6 -5 0.12 0.17
    0 -6 -5 0.25 0.11
    0 -6 -5 0.26 0.12
    0 -6 -5 0.34 0.16
    0 6 5 0.21 0.1
    0 6 5 0.12 0.11
    0 6 5 0.18 0.15
    0 6 5 0.01 0.15
    -1 -6 -5 19.91 1.57
    -1 -6 -5 20.65 1.5
    -1 -6 -5 16.66 1.64
    -1 -6 -5 20.27 1.57
    1 6 5 20.06 1.51
    1 6 5 20.92 1.56
    1 6 5 20.81 1.58
    1 6 5 17.59 1.59
    -2 -6 -5 6.12 0.59
    -2 -6 -5 5.23 0.64
    -2 -6 -5 6.11 0.51
    -2 -6 -5 6.02 0.58
    2 6 5 4.94 0.6
    2 6 5 5.78 0.56
    2 6 5 5.77 0.53
    2 6 5 4.85 0.58
    -3 -6 -5 84.25 5.54
    -3 -6 -5 76.93 5.69
    -3 -6 -5 76.87 5.65
    -3 -6 -5 78.75 5.67
    3 6 5 75.66 5.66
    3 6 5 69.01 5.6
    3 6 5 78.3 5.54
    -4 -6 -5 35.65 2.59
    -4 -6 -5 28.61 2.4
    -4 -6 -5 28.35 2.39
    4 6 5 30.87 2.41
    4 6 5 32.96 2.39
    4 6 5 29.25 2.84
    4 6 5 32.83 2.3
    -5 -6 -5 10.9 1
    -5 -6 -5 10.08 1.02
    5 6 5 10.65 0.97
    5 6 5 10.59 0.99
    5 6 5 11.04 0.9
    5 6 5 12.28 1.29
    -6 -6 -5 19.4 1.93
    -6 -6 -5 19.21 1.71
    -6 -6 -5 19.46 1.75
    6 6 5 20.28 1.55
    6 6 5 22.18 1.72
    6 6 5 23.54 1.71
    6 6 5 19.71 1.91
    -7 -6 -5 13.31 1.21
    -7 -6 -5 14 1.21
    -7 -6 -5 12.31 1.24
    7 6 5 11.72 1.15
    7 6 5 13.65 1.03
    -8 -6 -5 2.5 0.5
    -8 -6 -5 2.7 0.52
    8 6 5 3.6 0.59
    8 6 5 2.83 0.53
    -9 -6 -5 3.52 0.62
    -9 -6 -5 1.97 0.43
    -9 -6 -5 1.69 0.45
    9 6 5 1.77 0.4
    9 6 5 2.37 0.31
    9 6 5 3.55 0.59
    -10 -6 -5 0.13 0.3
    -10 -6 -5 0.2 0.24
    -10 -6 -5 -0.21 0.26
    10 6 5 0.04 0.24
    10 6 5 0.21 0.16
    10 6 5 0.13 0.24
    -11 -6 -5 19.45 1.73
    -11 -6 -5 18.82 1.84
    -11 -6 -5 18.19 1.85
    11 6 5 17.44 1.73
    11 6 5 19.19 1.73
    -12 -6 -5 7.32 0.91
    -12 -6 -5 4.4 0.97
    -12 -6 -5 7.77 1.22
    12 6 5 3.76 0.54
    12 6 5 5.36 0.87
    7 -7 -5 3.03 0.45
    7 -7 -5 2.26 0.62
    -7 7 5 1.71 0.48
    -7 7 5 3.73 1.13
    -7 7 5 2.3 0.39
    6 -7 -5 2.37 0.46
    6 -7 -5 2.17 0.36
    6 -7 -5 2.23 0.54
    -6 7 5 3.31 0.74
    -6 7 5 2.96 0.48
    -6 7 5 1.87 0.49
    5 -7 -5 0.49 0.39
    5 -7 -5 0.79 0.26
    5 -7 -5 0.68 0.23
    -5 7 5 0.47 0.23
    -5 7 5 0.6 0.25
    -5 7 5 0.52 0.43
    4 -7 -5 0.61 0.19
    4 -7 -5 -0.05 0.26
    4 -7 -5 0.52 0.22
    -4 7 5 0.53 0.37
    -4 7 5 0.15 0.18
    -4 7 5 0.88 0.25
    3 -7 -5 20.85 1.68
    3 -7 -5 18.34 1.8
    3 -7 -5 21.79 1.59
    -3 7 5 20.66 1.62
    -3 7 5 22.2 1.9
    -3 7 5 19.93 1.6
    -3 7 5 19.03 1.7
    2 -7 -5 44.61 3.8
    2 -7 -5 45.76 3.58
    2 -7 -5 50.3 3.68
    -2 7 5 48.93 3.62
    -2 7 5 53.27 3.64
    -2 7 5 47.8 3.86
    -2 7 5 50.76 3.71
    1 -7 -5 7.91 0.84
    1 -7 -5 9.07 0.78
    1 -7 -5 9.83 1.01
    1 -7 -5 10.06 0.82
    -1 7 5 10.47 1.04
    -1 7 5 9.48 0.81
    -1 7 5 8.61 0.83
    -1 7 5 9.49 0.86
    0 -7 -5 18.24 1.39
    0 -7 -5 16.45 1.46
    0 -7 -5 17.66 1.44
    0 -7 -5 19.13 1.63
    0 7 5 17.12 1.57
    0 7 5 17.33 1.45
    0 7 5 19.12 1.41
    0 7 5 18.23 1.47
    -1 -7 -5 0.27 0.15
    -1 -7 -5 0.44 0.19
    -1 -7 -5 0.5 0.26
    -1 -7 -5 0.5 0.19
    1 7 5 0.51 0.22
    1 7 5 0.51 0.23
    1 7 5 0.81 0.2
    1 7 5 0.92 0.24
    -2 -7 -5 -0.09 0.16
    -2 -7 -5 0.26 0.14
    -2 -7 -5 0.18 0.15
    2 7 5 0.31 0.12
    2 7 5 0.01 0.17
    2 7 5 0.24 0.21
    2 7 5 0.23 0.15
    -3 -7 -5 18.71 1.61
    -3 -7 -5 19.21 1.76
    -3 -7 -5 20.2 1.51
    -3 -7 -5 19.97 1.69
    3 7 5 16.95 2.01
    3 7 5 21.11 1.65
    3 7 5 18.33 1.49
    3 7 5 23.17 1.71
    3 7 5 19.61 1.57
    -4 -7 -5 0.42 0.18
    -4 -7 -5 0.38 0.2
    -4 -7 -5 0.24 0.19
    4 7 5 0.36 0.15
    4 7 5 0.55 0.47
    4 7 5 0.34 0.17
    4 7 5 0.01 0.13
    -5 -7 -5 50.2 3.97
    -5 -7 -5 50.85 4
    5 7 5 52.81 3.93
    5 7 5 58.99 4.33
    5 7 5 49.56 3.82
    5 7 5 53.83 3.98
    -6 -7 -5 23.76 1.9
    -6 -7 -5 20.47 1.83
    6 7 5 25.77 1.88
    6 7 5 24.09 1.68
    6 7 5 20.03 1.78
    6 7 5 17.83 2.2
    -7 -7 -5 5.71 0.7
    -7 -7 -5 5.78 0.73
    -7 -7 -5 5.2 0.68
    7 7 5 5.53 0.68
    7 7 5 6.23 0.54
    7 7 5 5.7 0.65
    -8 -7 -5 34.5 2.56
    -8 -7 -5 32.48 2.51
    8 7 5 28.33 2.27
    8 7 5 31.12 2.5
    8 7 5 28.29 2.45
    -9 -7 -5 5.08 0.87
    -9 -7 -5 6.31 0.77
    9 7 5 6.8 0.74
    9 7 5 5.08 0.54
    9 7 5 6.33 0.73
    -10 -7 -5 1.15 0.41
    -10 -7 -5 1.15 0.33
    -10 -7 -5 1.36 0.47
    10 7 5 1.01 0.39
    -11 -7 -5 6.78 0.99
    -11 -7 -5 7.29 0.92
    -11 -7 -5 8.02 1.08
    11 7 5 6.89 0.87
    11 7 5 7.6 0.97
    -12 -7 -5 0.88 0.52
    -12 -7 -5 1.4 0.52
    -12 -7 -5 0.81 0.61
    12 7 5 0.13 0.26
    12 7 5 0.48 0.42
    12 7 5 0.92 0.43
    7 -8 -5 -0.09 0.53
    7 -8 -5 0.17 0.26
    7 -8 -5 0.54 0.39
    -7 8 5 0.13 0.5
    -7 8 5 0.39 0.31
    -7 8 5 -0.05 0.73
    6 -8 -5 4.88 0.9
    6 -8 -5 6.11 0.96
    6 -8 -5 3.51 0.51
    -6 8 5 5.04 0.91
    -6 8 5 3.07 0.6
    -6 8 5 3.18 0.51
    5 -8 -5 0.27 0.22
    5 -8 -5 0.47 0.39
    5 -8 -5 0.1 0.24
    -5 8 5 0.3 0.31
    -5 8 5 0.55 0.2
    -5 8 5 0.37 0.52
    4 -8 -5 0.16 0.14
    4 -8 -5 -0.02 0.16
    4 -8 -5 -0.01 0.27
    -4 8 5 0.15 0.14
    -4 8 5 0.03 0.19
    -4 8 5 0.04 0.19
    -4 8 5 0.44 0.39
    3 -8 -5 12.7 1.06
    3 -8 -5 13.25 1.34
    3 -8 -5 11.51 1.23
    -3 8 5 12.59 1.36
    -3 8 5 11.62 1.15
    -3 8 5 12.37 1.09
    -3 8 5 13.82 1.11
    2 -8 -5 8.32 1
    2 -8 -5 9.3 0.79
    2 -8 -5 9.3 0.88
    -2 8 5 7.03 0.93
    -2 8 5 8.86 1.06
    -2 8 5 9.33 0.84
    1 -8 -5 28.56 2.6
    1 -8 -5 34.13 2.41
    1 -8 -5 31.04 2.36
    1 -8 -5 31.63 2.45
    -1 8 5 33.67 2.64
    -1 8 5 29.16 2.42
    -1 8 5 29.99 2.42
    -1 8 5 31.77 2.45
    0 -8 -5 3.81 0.49
    0 -8 -5 3.15 0.42
    0 -8 -5 3.79 0.42
    0 -8 -5 4.02 0.67
    0 8 5 3.69 0.45
    0 8 5 2.78 0.53
    0 8 5 3.41 0.47
    -1 -8 -5 1.74 0.29
    -1 -8 -5 2.23 0.48
    -1 -8 -5 2.18 0.4
    -1 -8 -5 2.21 0.32
    1 8 5 1.87 0.42
    1 8 5 1.84 0.41
    1 8 5 2.26 0.35
    1 8 5 1.46 0.3
    -2 -8 -5 4.83 0.59
    -2 -8 -5 5.23 0.6
    -2 -8 -5 5.48 0.51
    -2 -8 -5 5.98 0.73
    2 8 5 4.88 0.5
    2 8 5 5.5 0.56
    2 8 5 4.53 0.62
    -3 -8 -5 0.33 0.27
    -3 -8 -5 0.11 0.16
    -3 -8 -5 0.23 0.19
    -3 -8 -5 0.3 0.15
    3 8 5 0.07 0.21
    3 8 5 0.16 0.13
    3 8 5 0.11 0.19
    3 8 5 0 0.11
    -4 -8 -5 11.08 0.94
    -4 -8 -5 8.69 0.89
    -4 -8 -5 8.51 0.94
    4 8 5 8.89 0.76
    4 8 5 9.02 0.84
    4 8 5 8.19 0.9
    4 8 5 7.68 1.29
    -5 -8 -5 28.75 2.27
    -5 -8 -5 30.61 2.27
    -5 -8 -5 27.92 2.26
    5 8 5 29.78 2.26
    5 8 5 21.76 2.49
    5 8 5 29.25 2.19
    5 8 5 25.12 2.06
    -6 -8 -5 4.3 0.59
    -6 -8 -5 3.77 0.58
    -6 -8 -5 4.74 0.61
    6 8 5 4.6 0.46
    6 8 5 4.09 0.67
    6 8 5 4.07 0.52
    -7 -8 -5 54.65 4.63
    -7 -8 -5 64.27 4.54
    7 8 5 55.97 4.29
    7 8 5 61.29 4.72
    7 8 5 62.46 4.51
    7 8 5 53.94 4.74
    -8 -8 -5 9.72 1.01
    -8 -8 -5 10.67 1.1
    -8 -8 -5 7.8 1
    8 8 5 10.54 0.88
    8 8 5 8.05 0.98
    8 8 5 9.09 0.97
    -9 -8 -5 26.06 2.1
    -9 -8 -5 22.08 2.08
    -9 -8 -5 20.96 2
    9 8 5 26 2.04
    9 8 5 21.79 1.97
    -10 -8 -5 1.56 0.5
    -10 -8 -5 2.21 0.66
    -10 -8 -5 1.78 0.43
    10 8 5 1.73 0.44
    10 8 5 1.29 0.3
    10 8 5 2.46 0.52
    -11 -8 -5 0.85 0.57
    -11 -8 -5 1.28 0.51
    -11 -8 -5 1.34 0.51
    -11 -8 -5 1.72 0.51
    11 8 5 1.83 0.53
    11 8 5 1.63 0.5
    11 8 5 1.04 0.27
    6 -9 -5 11.29 1.12
    6 -9 -5 10.4 0.97
    -6 9 5 11.93 1.75
    -6 9 5 6.5 1.43
    -6 9 5 8.64 0.95
    5 -9 -5 1.92 0.69
    5 -9 -5 2.2 0.44
    -5 9 5 2.42 0.53
    -5 9 5 3.37 0.78
    -5 9 5 2.3 0.43
    4 -9 -5 9.64 0.97
    4 -9 -5 9.09 0.85
    -4 9 5 8.51 0.86
    -4 9 5 9.07 0.88
    3 -9 -5 0.02 0.2
    3 -9 -5 0.07 0.22
    3 -9 -5 0.19 0.33
    -3 9 5 -0.07 0.17
    -3 9 5 -0.31 0.35
    -3 9 5 0.18 0.2
    -3 9 5 0.19 0.22
    2 -9 -5 0.16 0.27
    2 -9 -5 0.24 0.21
    2 -9 -5 0.58 0.23
    -2 9 5 0.42 0.19
    -2 9 5 0.44 0.25
    -2 9 5 0.34 0.32
    -2 9 5 0.31 0.17
    1 -9 -5 11.22 0.95
    1 -9 -5 10.37 0.98
    1 -9 -5 11.43 1.04
    1 -9 -5 10.78 1.23
    -1 9 5 12.77 1.06
    -1 9 5 13.39 1.28
    -1 9 5 9.62 0.95
    -1 9 5 10.37 1.03
    0 -9 -5 1.92 0.39
    0 -9 -5 2.95 0.63
    0 -9 -5 2.52 0.36
    0 -9 -5 2.4 0.35
    0 9 5 1.77 0.41
    0 9 5 2.23 0.45
    0 9 5 1.94 0.48
    -1 -9 -5 23.35 1.82
    -1 -9 -5 21.54 1.92
    -1 -9 -5 25.24 2.13
    -1 -9 -5 23.78 1.95
    1 9 5 24.03 2.02
    1 9 5 26.75 1.94
    1 9 5 22.4 1.97
    -2 -9 -5 21.91 1.97
    -2 -9 -5 22.51 1.85
    -2 -9 -5 22.63 1.7
    -2 -9 -5 20.71 1.83
    2 9 5 21.3 1.88
    2 9 5 23.88 1.81
    -3 -9 -5 4.13 0.56
    -3 -9 -5 4.23 0.57
    -3 -9 -5 3.8 0.66
    -3 -9 -5 4.31 0.46
    3 9 5 4.47 0.53
    3 9 5 4.12 0.65
    3 9 5 3.29 0.61
    -4 -9 -5 4.21 0.7
    -4 -9 -5 4.79 0.61
    -4 -9 -5 5.1 0.63
    4 9 5 5.37 1.17
    4 9 5 4.64 0.67
    4 9 5 4.58 0.64
    4 9 5 3.62 0.51
    -5 -9 -5 3 0.52
    -5 -9 -5 2.37 0.49
    -5 -9 -5 1.92 0.49
    5 9 5 2.27 0.48
    5 9 5 2.65 0.91
    5 9 5 2.12 0.4
    -6 -9 -5 0.53 0.25
    -6 -9 -5 0.26 0.24
    -6 -9 -5 0.17 0.38
    6 9 5 0.78 0.63
    6 9 5 0.55 0.23
    6 9 5 0.75 0.32
    -7 -9 -5 4.11 0.75
    -7 -9 -5 4.14 0.75
    -7 -9 -5 5.02 0.8
    7 9 5 4.63 0.65
    7 9 5 4.79 0.65
    7 9 5 5.22 1.05
    -8 -9 -5 4.02 0.68
    -8 -9 -5 2.33 0.55
    -8 -9 -5 2.35 0.55
    8 9 5 3.3 0.58
    8 9 5 2.23 0.47
    -9 -9 -5 15.09 1.66
    -9 -9 -5 20.75 1.75
    9 9 5 16.47 1.4
    9 9 5 16.92 1.62
    9 9 5 19.57 1.61
    -10 -9 -5 1.7 0.5
    -10 -9 -5 0.85 0.4
    -10 -9 -5 1.3 0.51
    10 9 5 0.77 0.35
    10 9 5 1.14 0.3
    10 9 5 1.34 0.48
    -11 -9 -5 4.03 0.86
    -11 -9 -5 3.6 0.78
    -11 -9 -5 3.28 0.69
    11 9 5 5.31 0.87
    11 9 5 3.91 0.66
    11 9 5 2.9 0.44
    4 -10 -5 1.69 0.49
    4 -10 -5 2.1 0.44
    4 -10 -5 1.41 0.57
    -4 10 5 1.68 0.46
    -4 10 5 0.84 0.32
    -4 10 5 2.25 0.8
    3 -10 -5 0.12 0.23
    3 -10 -5 -0.31 0.37
    3 -10 -5 0.12 0.29
    -3 10 5 0.34 0.3
    -3 10 5 0.28 0.23
    -3 10 5 0.12 0.22
    -3 10 5 0.6 0.49
    2 -10 -5 0.31 0.2
    2 -10 -5 0.21 0.38
    2 -10 -5 0.03 0.24
    -2 10 5 0.25 0.36
    -2 10 5 -0.14 0.14
    -2 10 5 0.09 0.27
    -2 10 5 0.12 0.21
    1 -10 -5 2.29 0.69
    1 -10 -5 2.25 0.39
    1 -10 -5 3.46 0.42
    1 -10 -5 2.85 0.53
    -1 10 5 3.14 0.53
    -1 10 5 2.7 0.48
    -1 10 5 2.47 0.47
    -1 10 5 3.41 0.68
    0 -10 -5 1 0.32
    0 -10 -5 1.47 0.49
    0 -10 -5 0.91 0.29
    0 -10 -5 0.51 0.23
    0 10 5 0.14 0.28
    0 10 5 0.88 0.39
    0 10 5 1.05 0.29
    0 10 5 0.65 0.19
    -1 -10 -5 25.79 2.16
    -1 -10 -5 26.94 2.38
    1 10 5 25.48 2.14
    1 10 5 31.29 2.32
    1 10 5 25.01 2.19
    -2 -10 -5 0.63 0.23
    -2 -10 -5 0.7 0.28
    -2 -10 -5 0.62 0.24
    -2 -10 -5 0.31 0.37
    2 10 5 0.6 0.3
    2 10 5 0.56 0.29
    2 10 5 0.71 0.29
    -3 -10 -5 44.48 3.56
    -3 -10 -5 41.8 3.67
    -3 -10 -5 48.52 3.58
    3 10 5 47.43 3.51
    3 10 5 49.7 3.64
    3 10 5 42 3.57
    -4 -10 -5 4.78 0.82
    -4 -10 -5 5.86 0.72
    -4 -10 -5 5.48 0.69
    4 10 5 5.28 0.64
    4 10 5 6.35 0.76
    4 10 5 5.18 0.78
    -5 -10 -5 4.93 0.83
    -5 -10 -5 5.39 0.72
    -5 -10 -5 5.76 0.98
    5 10 5 5.88 0.73
    5 10 5 8 1.5
    5 10 5 5.76 0.7
    5 10 5 4.49 0.53
    -6 -10 -5 -0.09 0.22
    -6 -10 -5 0 0.24
    -6 -10 -5 -0.05 0.24
    6 10 5 -0.06 0.14
    6 10 5 0.08 0.22
    6 10 5 -0.11 0.18
    6 10 5 0.44 0.66
    -7 -10 -5 0.85 0.39
    -7 -10 -5 1.32 0.46
    -7 -10 -5 1.02 0.38
    7 10 5 1.21 0.37
    7 10 5 2.46 0.81
    7 10 5 0.98 0.25
    7 10 5 1.64 0.44
    -8 -10 -5 8.85 1.05
    -8 -10 -5 10.16 1.1
    -8 -10 -5 8 1
    8 10 5 10.22 1.06
    8 10 5 8.14 0.95
    8 10 5 9.37 0.84
    -9 -10 -5 7.63 1.08
    -9 -10 -5 8.86 1.09
    -9 -10 -5 10.33 1.15
    9 10 5 8.89 0.98
    9 10 5 8.5 0.83
    9 10 5 9.18 1.07
    -10 -10 -5 1.15 0.56
    10 10 5 1.24 0.42
    10 10 5 1.85 0.53
    10 10 5 2.02 0.54
    3 -11 -5 6.97 0.78
    3 -11 -5 4.37 1.19
    3 -11 -5 7.66 0.99
    -3 11 5 7.39 0.78
    -3 11 5 6.77 0.89
    -3 11 5 6.89 0.89
    -3 11 5 8.8 1.34
    2 -11 -5 2.42 0.46
    2 -11 -5 1.25 0.57
    2 -11 -5 2.14 0.52
    -2 11 5 2.71 0.46
    -2 11 5 2.91 0.62
    -2 11 5 2.59 0.78
    -2 11 5 2.48 0.49
    1 -11 -5 0.24 0.22
    1 -11 -5 0.3 0.23
    1 -11 -5 -0.37 0.38
    1 -11 -5 0.28 0.34
    -1 11 5 0.07 0.17
    -1 11 5 0.17 0.25
    -1 11 5 0.14 0.31
    -1 11 5 -0.17 0.34
    0 -11 -5 -0.2 0.18
    0 -11 -5 -0.22 0.19
    0 -11 -5 -0.13 0.22
    0 -11 -5 0.06 0.35
    0 11 5 0.02 0.16
    0 11 5 -0.08 0.21
    0 11 5 -0.04 0.31
    -1 -11 -5 2.18 0.56
    -1 -11 -5 2.2 0.47
    -1 -11 -5 2.25 0.36
    -1 -11 -5 2.94 0.54
    1 11 5 2.14 0.39
    1 11 5 2.64 0.56
    1 11 5 1.72 0.41
    -2 -11 -5 7.06 0.86
    -2 -11 -5 6.36 0.93
    -2 -11 -5 8.33 0.72
    -2 -11 -5 8.18 0.84
    2 11 5 5.88 0.83
    2 11 5 7.18 0.71
    2 11 5 6.85 0.91
    2 11 5 7.64 0.8
    -3 -11 -5 18.15 1.53
    -3 -11 -5 15.8 1.63
    -3 -11 -5 15.58 1.48
    3 11 5 16.53 1.57
    3 11 5 15.71 1.43
    3 11 5 14.32 1.32
    3 11 5 18.07 1.59
    -4 -11 -5 3 0.65
    -4 -11 -5 2.6 0.57
    -4 -11 -5 3.58 0.66
    4 11 5 3.09 0.4
    4 11 5 2.12 0.47
    4 11 5 3.27 0.59
    4 11 5 2.29 0.58
    -5 -11 -5 18.03 1.71
    -5 -11 -5 15.53 1.55
    -5 -11 -5 16.9 1.57
    5 11 5 16.13 2.22
    5 11 5 18.89 1.68
    5 11 5 17.28 1.36
    5 11 5 15.91 1.48
    5 11 5 13.95 1.62
    -6 -11 -5 0.75 0.36
    -6 -11 -5 1.35 0.42
    -6 -11 -5 0.72 0.4
    6 11 5 0.31 0.83
    6 11 5 0.97 0.32
    6 11 5 0.81 0.48
    6 11 5 0.81 0.23
    -7 -11 -5 3.19 0.59
    -7 -11 -5 4.52 0.78
    -7 -11 -5 2.28 0.63
    7 11 5 3.98 0.48
    7 11 5 3.48 0.62
    7 11 5 2.54 0.48
    7 11 5 4.81 1.14
    -8 -11 -5 1.33 0.52
    -8 -11 -5 2.03 0.55
    -8 -11 -5 1.99 0.55
    8 11 5 0.8 0.42
    8 11 5 1.26 0.39
    8 11 5 0.93 0.34
    -9 -11 -5 1.9 0.58
    -9 -11 -5 2.85 0.78
    9 11 5 2.29 0.37
    9 11 5 2.17 0.6
    9 11 5 2.71 0.6
    -10 -11 -5 3.63 0.74
    -10 -11 -5 2.95 0.69
    -10 -11 -5 3.3 0.79
    10 11 5 6.13 1.14
    10 11 5 2.16 0.59
    10 11 5 4.83 0.58
    1 -12 -5 9.68 0.96
    1 -12 -5 10.54 1.02
    1 -12 -5 10.11 1.17
    1 -12 -5 9.12 2.18
    -1 12 5 8.88 1.02
    -1 12 5 10.08 0.98
    -1 12 5 10.78 1.12
    0 -12 -5 0.32 0.43
    0 -12 -5 -0.28 0.47
    0 -12 -5 0.82 0.29
    0 -12 -5 -0.64 0.44
    0 12 5 1.09 0.33
    0 12 5 0.11 0.41
    0 12 5 0.51 0.24
    0 12 5 0.31 0.37
    -1 -12 -5 1.99 0.37
    -1 -12 -5 1.02 0.45
    -1 -12 -5 1.01 0.37
    -1 -12 -5 1.51 0.56
    1 12 5 0.82 0.33
    1 12 5 1.66 0.44
    1 12 5 1.18 0.28
    -2 -12 -5 3.64 0.8
    -2 -12 -5 4.26 0.74
    -2 -12 -5 5.4 0.67
    2 12 5 4.21 0.61
    2 12 5 5.63 0.9
    2 12 5 4.37 0.54
    -3 -12 -5 1.9 0.57
    -3 -12 -5 1.89 0.53
    -3 -12 -5 1.8 0.45
    3 12 5 2 0.51
    3 12 5 1.48 0.43
    3 12 5 1.6 0.35
    3 12 5 2.21 0.64
    -4 -12 -5 9.17 1.07
    -4 -12 -5 9.21 1.14
    -4 -12 -5 11.05 1.3
    4 12 5 8.7 1.13
    4 12 5 8.45 0.85
    4 12 5 11.95 1.25
    4 12 5 8.87 1.13
    -5 -12 -5 15.65 1.55
    -5 -12 -5 15.1 1.55
    5 12 5 16.28 1.32
    5 12 5 11.95 3.33
    5 12 5 18.35 1.64
    5 12 5 13.03 1.62
    5 12 5 16.25 1.47
    -6 -12 -5 1.61 0.59
    -6 -12 -5 2.58 0.65
    -6 -12 -5 2.65 0.75
    6 12 5 2.26 0.4
    6 12 5 2.07 0.53
    6 12 5 2.81 1.34
    6 12 5 1.84 0.44
    -7 -12 -5 14.18 1.45
    -7 -12 -5 13.56 1.43
    7 12 5 12.98 1.39
    7 12 5 10.87 1.11
    7 12 5 12.88 1.94
    7 12 5 12.76 1.27
    -8 -12 -5 -0.43 0.3
    -8 -12 -5 -0.05 0.42
    -8 -12 -5 -0.83 0.44
    8 12 5 -0.27 0.25
    8 12 5 -0.3 0.37
    8 12 5 -0.62 0.2
    -1 -13 -5 5.63 0.69
    -1 -13 -5 5.53 0.86
    -1 -13 -5 6.12 1.09
    -1 -13 -5 7.26 0.82
    1 13 5 5.47 0.79
    1 13 5 7.19 0.98
    1 13 5 4.95 0.69
    -2 -13 -5 0.6 0.35
    -2 -13 -5 0.97 0.43
    -2 -13 -5 0.78 0.68
    2 13 5 0.09 0.25
    2 13 5 0.14 0.53
    2 13 5 0.38 0.5
    2 13 5 0.65 0.35
    -3 -13 -5 0.24 0.53
    -3 -13 -5 0.08 0.33
    -3 -13 -5 -0.16 0.35
    3 13 5 -0.13 0.19
    3 13 5 0.07 0.24
    3 13 5 -0.69 0.45
    3 13 5 0.7 0.5
    -4 -13 -5 2.02 0.57
    -4 -13 -5 2.67 0.61
    -4 -13 -5 1.3 0.67
    4 13 5 2.49 0.72
    4 13 5 1.23 0.3
    4 13 5 1.37 0.37
    4 13 5 1.4 0.62
    -5 -13 -5 0.77 0.46
    -5 -13 -5 0.29 0.37
    -5 -13 -5 -0.04 0.56
    5 13 5 0.77 0.35
    5 13 5 0.31 1.14
    5 13 5 0.61 0.27
    5 13 5 0.21 0.59
    5 13 5 0.96 0.52
    -6 -13 -5 7.76 1.05
    -6 -13 -5 8.85 1.18
    6 13 5 10.28 1.07
    6 13 5 9.78 1.25
    6 13 5 9.43 0.9
    6 13 5 9.38 1.98
    -5 -12 6 0.42 0.52
    4 12 -6 3.83 0.86
    4 12 -6 3.17 0.65
    4 12 -6 2.05 0.44
    -4 -12 6 3.36 0.81
    -4 -12 6 2.85 0.86
    -4 -12 6 4.59 0.79
    -4 -12 6 2.21 0.59
    3 12 -6 0.27 0.42
    3 12 -6 0.7 0.49
    3 12 -6 0.28 0.25
    -3 -12 6 -0.11 0.48
    -3 -12 6 -0.19 0.68
    -3 -12 6 1.18 0.57
    -3 -12 6 -0.02 0.49
    2 12 -6 -0.21 0.21
    2 12 -6 0.08 0.46
    2 12 -6 -0.17 0.25
    2 12 -6 0.19 0.37
    -2 -12 6 1.27 0.71
    -2 -12 6 0.1 0.63
    -2 -12 6 -0.12 0.4
    -2 -12 6 -0.38 0.52
    -1 -12 6 4.6 0.96
    7 11 -6 0.27 0.41
    7 11 -6 -0.4 0.5
    7 11 -6 -0.14 0.43
    7 11 -6 0.05 0.28
    -7 -11 6 -0.07 0.43
    -7 -11 6 0.75 0.93
    -7 -11 6 0.35 0.44
    6 11 -6 -0.09 0.52
    6 11 -6 -0.04 0.23
    6 11 -6 0.02 0.25
    6 11 -6 -0.23 0.35
    -6 -11 6 0.16 0.39
    -6 -11 6 0.51 0.5
    -6 -11 6 0.1 0.74
    -6 -11 6 0.2 0.34
    5 11 -6 12.7 1.57
    5 11 -6 12.62 1.03
    5 11 -6 10.79 1.08
    -5 -11 6 10.81 1.34
    -5 -11 6 9.99 1.36
    -5 -11 6 11.04 1.26
    4 11 -6 7.52 0.78
    4 11 -6 7.31 0.94
    4 11 -6 7.73 0.74
    4 11 -6 7.3 1.27
    -4 -11 6 5.25 1.01
    -4 -11 6 4.58 0.92
    -4 -11 6 8.35 0.96
    -4 -11 6 6.99 0.94
    3 11 -6 2.16 0.53
    3 11 -6 2.27 0.5
    3 11 -6 2.32 0.6
    3 11 -6 1.93 0.41
    -3 -11 6 2.66 0.65
    -3 -11 6 3.1 0.65
    -3 -11 6 3.44 0.79
    -3 -11 6 2.52 0.58
    2 11 -6 1.32 0.51
    2 11 -6 1.54 0.47
    2 11 -6 1.35 0.31
    2 11 -6 1 0.29
    -2 -11 6 0.24 0.54
    -2 -11 6 1.68 0.48
    -2 -11 6 1.28 0.69
    -2 -11 6 0.67 0.35
    1 11 -6 1.7 0.61
    1 11 -6 2.3 0.44
    1 11 -6 1.6 0.52
    1 11 -6 1.17 0.3
    -1 -11 6 1.43 0.68
    -1 -11 6 2.76 0.52
    -1 -11 6 1.08 0.39
    -1 -11 6 1.04 0.52
    0 11 -6 0.24 0.78
    0 11 -6 0.39 0.26
    0 11 -6 0.34 0.24
    0 -11 6 0 0.3
    0 -11 6 -0.12 0.61
    0 -11 6 0.77 0.34
    0 -11 6 -0.01 0.47
    -1 11 -6 4.17 0.54
    -1 11 -6 4.77 0.86
    -1 11 -6 4.93 0.71
    -1 11 -6 7.04 1.18
    1 -11 6 6.41 1.2
    1 -11 6 3.46 0.86
    1 -11 6 5.96 0.78
    -2 11 -6 0.22 0.62
    -2 11 -6 0.11 0.32
    2 -11 6 -0.05 0.53
    2 -11 6 0.21 0.67
    8 10 -6 -0.22 0.2
    8 10 -6 -0.47 0.38
    8 10 -6 -0.6 0.23
    8 10 -6 -0.29 0.51
    -8 -10 6 -0.14 0.39
    -8 -10 6 -1.03 0.35
    -8 -10 6 -0.07 0.72
    -8 -10 6 0.17 0.37
    7 10 -6 -0.1 0.39
    7 10 -6 0.15 0.36
    7 10 -6 0.44 0.3
    7 10 -6 0.86 0.28
    -7 -10 6 0.79 0.37
    -7 -10 6 0.04 0.33
    -7 -10 6 0.11 0.4
    -7 -10 6 0.85 0.84
    6 10 -6 0.67 0.24
    6 10 -6 0.78 0.29
    6 10 -6 1.03 0.5
    6 10 -6 0.51 0.33
    -6 -10 6 0.66 0.75
    -6 -10 6 0.29 0.37
    -6 -10 6 1 0.33
    -6 -10 6 1.07 0.34
    5 10 -6 14.37 1.49
    5 10 -6 13.6 1.31
    5 10 -6 13.51 1.16
    5 10 -6 13.07 1.2
    -5 -10 6 12.77 1.45
    -5 -10 6 12.73 1.92
    -5 -10 6 13.84 1.34
    -5 -10 6 12.53 1.72
    4 10 -6 -0.24 0.16
    4 10 -6 1.21 0.38
    4 10 -6 0.6 0.37
    4 10 -6 0.45 0.21
    -4 -10 6 0.06 0.46
    -4 -10 6 0.18 0.34
    -4 -10 6 0.12 0.29
    -4 -10 6 0.07 0.22
    3 10 -6 14.03 1.39
    3 10 -6 16.55 1.26
    3 10 -6 14.76 1.3
    3 10 -6 18.29 1.62
    -3 -10 6 13.91 1.51
    -3 -10 6 14.14 1.47
    -3 -10 6 14.02 1.6
    -3 -10 6 13.77 1.39
    2 10 -6 1.72 0.31
    2 10 -6 1.96 0.39
    2 10 -6 2.67 0.53
    2 10 -6 1.61 0.54
    -2 -10 6 1.58 0.43
    -2 -10 6 3.32 0.64
    -2 -10 6 2.06 0.47
    -2 -10 6 2.24 0.71
    1 10 -6 5.91 0.85
    1 10 -6 5.16 0.64
    1 10 -6 6.12 0.58
    1 10 -6 5.32 0.76
    -1 -10 6 5.09 0.85
    -1 -10 6 5.04 0.72
    -1 -10 6 5.43 0.77
    -1 -10 6 6.08 1.29
    0 10 -6 -0.05 0.15
    0 10 -6 0.06 0.32
    0 10 -6 -0.23 0.17
    0 -10 6 2.82 1.02
    0 -10 6 -0.16 0.5
    0 -10 6 -0.2 0.25
    0 -10 6 0.27 0.25
    -1 10 -6 0.56 0.37
    -1 10 -6 0.07 0.16
    -1 10 -6 -0.01 0.42
    -1 10 -6 0.13 0.25
    1 -10 6 -0.11 0.39
    1 -10 6 0.04 0.29
    1 -10 6 -0.11 0.54
    -2 10 -6 5.99 0.95
    -2 10 -6 7.55 1.08
    -2 10 -6 5.34 0.55
    -2 10 -6 5.31 0.68
    2 -10 6 4.94 0.7
    2 -10 6 3.2 0.93
    2 -10 6 4.06 0.81
    -3 10 -6 7.89 1.23
    -3 10 -6 6.27 0.75
    -3 10 -6 6.71 1.37
    -3 10 -6 5.59 0.6
    3 -10 6 6.5 0.95
    3 -10 6 4.26 1.02
    3 -10 6 5.28 0.94
    4 -10 6 2.26 0.92
    9 9 -6 14.1 1.74
    9 9 -6 17.44 1.53
    9 9 -6 15.39 1.4
    -9 -9 6 12.06 1.93
    -9 -9 6 14.78 1.47
    -9 -9 6 13.4 1.51
    -9 -9 6 16.32 1.53
    8 9 -6 3.76 0.79
    8 9 -6 4.32 0.68
    8 9 -6 5.37 0.8
    -8 -9 6 6.65 1.41
    -8 -9 6 5.64 0.83
    -8 -9 6 4.74 0.88
    -8 -9 6 3.41 0.65
    7 9 -6 5.75 0.98
    7 9 -6 5.43 0.76
    7 9 -6 5.94 0.68
    -7 -9 6 6.11 0.83
    -7 -9 6 5.13 1.4
    -7 -9 6 6.33 0.83
    6 9 -6 4.25 0.62
    6 9 -6 3.42 0.53
    6 9 -6 3.93 0.73
    -6 -9 6 3.6 1.1
    -6 -9 6 2.63 0.57
    -6 -9 6 2.56 0.54
    -6 -9 6 2.35 0.56
    5 9 -6 2.34 0.48
    5 9 -6 1.81 0.32
    5 9 -6 1.95 0.38
    5 9 -6 1.57 0.5
    -5 -9 6 1.91 0.51
    -5 -9 6 1.69 0.6
    -5 -9 6 0.91 0.33
    -5 -9 6 3.05 1.06
    -5 -9 6 1.96 0.48
    4 9 -6 11.14 1.21
    4 9 -6 10.23 1.17
    4 9 -6 12.08 0.95
    4 9 -6 12.74 1.12
    -4 -9 6 10.69 1.16
    -4 -9 6 8.06 1.2
    -4 -9 6 11.82 1.09
    3 9 -6 10.3 1.07
    3 9 -6 9.76 1
    3 9 -6 9.52 0.8
    -3 -9 6 9.16 0.94
    -3 -9 6 8.24 0.97
    -3 -9 6 8.32 1.02
    -3 -9 6 8.08 1.15
    2 9 -6 3.29 0.46
    2 9 -6 3.58 0.41
    2 9 -6 2.96 0.59
    -2 -9 6 4.46 0.64
    -2 -9 6 2.35 0.55
    -2 -9 6 2.1 0.67
    1 9 -6 36.1 3.01
    1 9 -6 36.02 2.82
    1 9 -6 32.26 2.9
    -1 -9 6 40.22 3.08
    -1 -9 6 32.33 2.89
    -1 -9 6 38.82 3.02
    -1 -9 6 36.33 2.83
    0 9 -6 1.15 0.22
    0 9 -6 1.21 0.4
    0 9 -6 1.66 0.43
    0 9 -6 1.21 0.28
    0 -9 6 0.77 0.54
    0 -9 6 1.1 0.41
    0 -9 6 1.54 0.5
    -1 9 -6 3.04 0.59
    -1 9 -6 2.91 0.34
    -1 9 -6 1.94 0.41
    -1 9 -6 3.28 0.71
    1 -9 6 2.72 0.46
    1 -9 6 3.23 0.63
    -2 9 -6 0.14 0.27
    -2 9 -6 -0.27 0.27
    -2 9 -6 0.06 0.13
    -2 9 -6 0.14 0.22
    2 -9 6 0.29 0.26
    2 -9 6 -0.18 0.38
    2 -9 6 -0.08 0.52
    -3 9 -6 -0.21 0.14
    -3 9 -6 -0.1 0.29
    -3 9 -6 0.58 0.29
    -3 9 -6 0.27 0.43
    3 -9 6 0.26 0.28
    3 -9 6 0.24 0.39
    3 -9 6 -0.2 0.52
    -4 9 -6 5.17 0.59
    -4 9 -6 6.13 1.65
    -4 9 -6 4.69 0.87
    -4 9 -6 6.55 0.92
    4 -9 6 5.14 1.12
    4 -9 6 4.15 0.82
    4 -9 6 6.2 0.78
    -5 9 -6 4.5 1.04
    -5 9 -6 6.02 0.76
    -5 9 -6 3.83 1.04
    5 -9 6 3.55 1.26
    5 -9 6 4.89 0.78
    -10 -8 6 7.92 1
    -10 -8 6 5.09 0.91
    -10 -8 6 5.84 1.51
    -10 -8 6 5.37 1.03
    9 8 -6 10.14 1.02
    9 8 -6 8.06 1.22
    9 8 -6 10.26 1.09
    -9 -8 6 10.88 1.15
    8 8 -6 0.46 0.26
    8 8 -6 0.21 0.31
    8 8 -6 0.3 0.35
    -8 -8 6 0.87 0.37
    -8 -8 6 0.57 0.71
    -8 -8 6 0.82 0.37
    7 8 -6 29.71 2.57
    7 8 -6 28.96 2.68
    7 8 -6 35.04 2.55
    -7 -8 6 33.22 2.61
    -7 -8 6 34.11 3.22
    -7 -8 6 29.51 2.69
    -7 -8 6 35.04 3.02
    6 8 -6 7.95 0.77
    6 8 -6 6.33 0.79
    -6 -8 6 6.45 0.86
    -6 -8 6 8.41 1.38
    -6 -8 6 7.19 0.83
    -6 -8 6 7.12 0.81
    5 8 -6 5.62 0.65
    5 8 -6 7.46 0.75
    5 8 -6 5.28 0.8
    -5 -8 6 6.44 1.91
    -5 -8 6 4.62 0.81
    -5 -8 6 8.38 0.78
    -5 -8 6 7.25 0.95
    4 8 -6 6.99 0.73
    4 8 -6 6.31 0.71
    4 8 -6 6.86 0.84
    4 8 -6 5.76 0.64
    -4 -8 6 6.41 0.92
    -4 -8 6 5.87 1.21
    -4 -8 6 7.24 0.74
    3 8 -6 0.14 0.14
    3 8 -6 0.03 0.17
    3 8 -6 0.16 0.16
    3 8 -6 0.01 0.18
    -3 -8 6 0.29 0.44
    -3 -8 6 -0.1 0.16
    -3 -8 6 0.16 0.19
    2 8 -6 11.27 1.12
    2 8 -6 12.05 0.98
    2 8 -6 11.77 1.23
    2 8 -6 11.09 1.03
    -2 -8 6 13.23 1.35
    -2 -8 6 12.62 1.11
    1 8 -6 23.61 1.99
    1 8 -6 29.46 2.33
    1 8 -6 27.17 2.18
    1 8 -6 30.21 2.1
    -1 -8 6 26.87 2.11
    -1 -8 6 23.05 2.28
    0 8 -6 3.09 0.61
    0 8 -6 2.84 0.49
    0 8 -6 2.89 0.35
    0 8 -6 2.33 0.42
    0 -8 6 1.6 0.49
    0 -8 6 4.07 0.78
    0 -8 6 3.37 0.46
    -1 8 -6 46.77 3.39
    -1 8 -6 36.32 3.1
    -1 8 -6 37.85 3.23
    -1 8 -6 41.21 3.42
    1 -8 6 44.85 3.25
    1 -8 6 41.78 3.34
    1 -8 6 50.21 3.52
    -2 8 -6 3.76 0.7
    -2 8 -6 4.13 0.43
    -2 8 -6 4.08 0.54
    2 -8 6 4.91 0.9
    2 -8 6 3.73 0.7
    2 -8 6 4.04 0.7
    -3 8 -6 3.39 0.5
    -3 8 -6 3.16 0.39
    -3 8 -6 4.71 0.66
    -3 8 -6 3.42 0.7
    3 -8 6 4.95 0.57
    3 -8 6 3.18 0.66
    3 -8 6 4.16 0.89
    -4 8 -6 0.29 0.16
    -4 8 -6 0.25 0.42
    -4 8 -6 -0.12 0.21
    -4 8 -6 0.3 0.31
    4 -8 6 -0.21 0.33
    4 -8 6 0.17 0.26
    4 -8 6 0.37 0.59
    -5 8 -6 -0.03 0.37
    -5 8 -6 0.18 0.16
    -5 8 -6 -0.2 0.43
    -5 8 -6 0.13 0.26
    5 -8 6 -0.09 0.29
    5 -8 6 -0.06 0.37
    5 -8 6 0.28 0.6
    -6 8 -6 11.12 1.18
    -6 8 -6 9.25 0.89
    -6 8 -6 10.76 1.54
    -6 8 -6 12.12 1.29
    6 -8 6 11.59 1.13
    6 -8 6 9.52 1.3
    10 7 -6 0.91 0.4
    10 7 -6 0.33 0.27
    -10 -7 6 -0.11 0.29
    -10 -7 6 0.59 0.82
    -10 -7 6 0.21 0.35
    -10 -7 6 -0.25 0.39
    9 7 -6 1.19 0.35
    9 7 -6 1.86 0.46
    -9 -7 6 1.49 0.4
    -9 -7 6 1.76 0.51
    -9 -7 6 1.4 0.48
    -9 -7 6 2.74 0.94
    8 7 -6 10.98 1.44
    8 7 -6 12.69 1.11
    8 7 -6 11.27 1.04
    -8 -7 6 10.31 1.14
    -8 -7 6 10.33 1.09
    -8 -7 6 9.81 1.15
    7 7 -6 26.86 2.43
    7 7 -6 23.74 2.02
    7 7 -6 26.16 2.19
    -7 -7 6 23.92 2.07
    6 7 -6 6.04 0.64
    6 7 -6 6.04 0.77
    6 7 -6 5.8 0.59
    -6 -7 6 4.25 0.61
    -6 -7 6 4.12 1.11
    5 7 -6 25.49 1.96
    5 7 -6 23.55 2.12
    5 7 -6 24.49 2
    -5 -7 6 24.75 2.46
    -5 -7 6 25.75 2.03
    4 7 -6 8.81 0.8
    4 7 -6 7.64 0.74
    4 7 -6 8.14 0.91
    -4 -7 6 6.83 1.2
    -4 -7 6 8.01 0.87
    -4 -7 6 7.78 0.83
    -4 -7 6 7.01 0.78
    -4 -7 6 8.88 1
    3 7 -6 0.07 0.17
    3 7 -6 0.04 0.12
    3 7 -6 0.38 0.5
    3 7 -6 0.07 0.15
    -3 -7 6 0.15 0.14
    -3 -7 6 0.23 0.18
    -3 -7 6 -0.03 0.33
    -3 -7 6 -0.12 0.18
    2 7 -6 6.06 0.51
    2 7 -6 5.22 0.61
    2 7 -6 5.97 0.73
    2 7 -6 5.01 0.54
    -2 -7 6 5.18 0.58
    -2 -7 6 4.15 0.75
    -2 -7 6 5.45 0.67
    -2 -7 6 5.49 0.66
    1 7 -6 0.28 0.16
    1 7 -6 0.4 0.27
    1 7 -6 0.54 0.15
    1 7 -6 0.27 0.22
    -1 -7 6 0.37 0.19
    -1 -7 6 0.03 0.24
    -1 -7 6 0.14 0.34
    0 7 -6 28.48 2.08
    0 7 -6 29.21 2.01
    0 7 -6 26.93 2.16
    0 7 -6 25.75 2.25
    0 -7 6 26.92 2.3
    0 -7 6 23.88 2.21
    0 -7 6 24.81 2.09
    -1 7 -6 17.95 1.5
    -1 7 -6 17.09 1.53
    -1 7 -6 16.14 1.36
    -1 7 -6 14.63 1.25
    1 -7 6 15.8 1.44
    1 -7 6 16.05 1.36
    1 -7 6 17.9 1.63
    -2 7 -6 13.45 0.95
    -2 7 -6 12.8 1.23
    -2 7 -6 12.03 1.18
    -2 7 -6 11.03 1.05
    2 -7 6 10.7 1.03
    2 -7 6 10.23 1.28
    -3 7 -6 23.69 1.86
    -3 7 -6 22.78 2.12
    -3 7 -6 25.55 2.18
    -3 7 -6 27.7 2.04
    3 -7 6 24.31 1.98
    3 -7 6 24.99 2.23
    -4 7 -6 1.31 0.22
    -4 7 -6 1.76 0.53
    -4 7 -6 1 0.27
    4 -7 6 0.72 0.35
    4 -7 6 1.9 0.37
    4 -7 6 1.58 0.6
    -5 7 -6 -0.04 0.18
    -5 7 -6 0.05 0.35
    -5 7 -6 0.11 0.24
    -5 7 -6 0.29 0.14
    5 -7 6 0.05 0.29
    5 -7 6 0.47 0.28
    -6 7 -6 6.5 0.82
    -6 7 -6 5.79 0.75
    -6 7 -6 5.2 1.01
    -6 7 -6 5.89 0.56
    6 -7 6 4.35 0.86
    6 -7 6 6.69 0.74
    -7 7 -6 -0.3 0.31
    -7 7 -6 -0.19 0.35
    -7 7 -6 -0.11 0.62
    -7 7 -6 0.07 0.18
    7 -7 6 0.43 0.37
    7 -7 6 0.09 0.43
    11 6 -6 6.95 1.24
    11 6 -6 7.08 0.96
    -11 -6 6 8.33 1.5
    -11 -6 6 9.99 1.17
    -11 -6 6 5.96 1.11
    10 6 -6 0.59 0.34
    10 6 -6 1.58 0.46
    -10 -6 6 1.39 0.36
    -10 -6 6 1.16 0.48
    -10 -6 6 0.97 0.85
    -10 -6 6 1.26 0.48
    9 6 -6 0.76 0.34
    9 6 -6 0.32 0.28
    -9 -6 6 0.61 0.34
    -9 -6 6 0.65 0.7
    -9 -6 6 0.43 0.34
    -9 -6 6 0.7 0.35
    8 6 -6 7.54 0.9
    8 6 -6 7.74 0.8
    8 6 -6 7.33 0.79
    -8 -6 6 4.87 0.93
    -8 -6 6 7 0.83
    -8 -6 6 6.37 0.8
    -8 -6 6 8.79 1.55
    7 6 -6 1.8 0.38
    7 6 -6 2.09 0.45
    7 6 -6 2.21 0.41
    -7 -6 6 2.29 0.45
    -7 -6 6 3.42 0.93
    6 6 -6 17.06 1.54
    6 6 -6 16.78 1.42
    6 6 -6 18.25 1.39
    -6 -6 6 17.87 1.46
    -6 -6 6 16.75 1.52
    -6 -6 6 13.57 1.82
    5 6 -6 19.75 1.65
    5 6 -6 21.62 1.71
    5 6 -6 19.28 1.81
    -5 -6 6 23.5 1.73
    -5 -6 6 22.87 1.74
    -5 -6 6 19.16 1.79
    -5 -6 6 20.32 2.12
    4 6 -6 14.71 1.26
    4 6 -6 17.27 1.45
    4 6 -6 16.04 1.3
    -4 -6 6 14.97 1.31
    -4 -6 6 14.92 1.33
    -4 -6 6 16.18 1.42
    3 6 -6 33.79 2.41
    3 6 -6 31.02 2.53
    3 6 -6 29.97 2.43
    3 6 -6 33.01 2.59
    -3 -6 6 30.65 2.81
    -3 -6 6 32.56 2.51
    -3 -6 6 32.6 2.56
    -3 -6 6 30.94 2.43
    2 6 -6 0.63 0.26
    2 6 -6 0.54 0.18
    2 6 -6 0.56 0.2
    2 6 -6 0.66 0.33
    -2 -6 6 0.42 0.2
    -2 -6 6 0.65 0.25
    -2 -6 6 0.55 0.34
    -2 -6 6 0.74 0.2
    1 6 -6 0.41 0.13
    1 6 -6 0.64 0.18
    1 6 -6 0.55 0.22
    1 6 -6 0.35 0.21
    -1 -6 6 0.53 0.2
    -1 -6 6 0.29 0.17
    -1 -6 6 0.71 0.35
    -1 -6 6 0.5 0.2
    0 6 -6 14.51 1.4
    0 6 -6 15.68 1.33
    0 6 -6 16.7 1.26
    0 -6 6 16.69 1.28
    0 -6 6 15.15 1.38
    0 -6 6 15.71 1.37
    0 -6 6 13.85 1.43
    -1 6 -6 0.13 0.17
    -1 6 -6 0.2 0.14
    -1 6 -6 0.2 0.21
    -1 6 -6 -0.05 0.09
    1 -6 6 -0.17 0.28
    1 -6 6 -0.06 0.16
    1 -6 6 0.18 0.14
    1 -6 6 0.07 0.17
    -2 6 -6 26.01 2.04
    -2 6 -6 27.15 2.3
    -2 6 -6 26.58 2.15
    -2 6 -6 26.34 2.29
    2 -6 6 32.28 2.41
    2 -6 6 27.53 2.14
    2 -6 6 28.48 2.29
    -3 6 -6 7.44 0.78
    -3 6 -6 7.57 0.89
    -3 6 -6 7.99 0.67
    -3 6 -6 7.84 0.92
    3 -6 6 7.93 0.78
    3 -6 6 10.69 1.11
    -4 6 -6 28.66 2.46
    -4 6 -6 27.95 2.13
    -4 6 -6 29.05 2.32
    -4 6 -6 28.62 2.41
    4 -6 6 29.55 2.26
    -5 6 -6 13.85 1.41
[truncated: 498,925 more chars]
